# Supplementary material for: Exploring the Interactome of the Queuine Salvage Protein DUF2419 in Entamoeba histolytica
Source: Cells. 2024 Nov 18;13(22):1900. doi: 10.3390/cells13221900 (PMC11592518; doi:10.3390/cells13221900)
Supplement: Supplementary file 1 [file cells-13-01900-s001.zip]

Archive with 6 entries (6 files):
- Figure S1 Comparative analysis of sequence alignment and structural diagrams of EhDUF2419 and StDUF2419 proteins. .pdf
- Figure S2 Protein synthesis level of empty vector, MycEhDUF2419 and TrunEhDUF2419 overexpressed trophozoites with or without Q treatment using the SUnSET method.pdf
- Table S1 List of all proteins interacted with EhDUF2419 that were enriched by IP in three independent experiments.xlsx
- Table S2 STRING enrichment and cluster analysis of 335 proteins interaction.xlsx
- Table S3 STRING analysis of EhDUF2419 interaction.xlsx
- Table S4 Description of the parameters that are given in Table S1.pdf
