# Supplementary material for: Exploring the Interactome of the Queuine Salvage Protein DUF2419 in Entamoeba histolytica
Source: Cells. 2024 Nov 18;13(22):1900. doi: 10.3390/cells13221900 (PMC11592518; doi:10.3390/cells13221900)
Supplement: Supplementary file 1 [file cells-13-01900-s001.zip › Table S1 List of all proteins interacted with EhDUF2419 that were enriched by IP in three independent experiments.xlsx]

## Sheet: 77580-5proteinGroups-perseus
Protein IDs	Majority protein IDs	Protein names	Gene names	Student's T-test p-value Myc_control	Student's T-test q-value Myc_control	Student's T-test Difference Myc_control	Ratio Myc/control	Intensity control1	Intensity control2	Intensity control3	Intensity Myc1	Intensity Myc2	Intensity Myc3	Only identified by site	Peptides	Razor + unique peptides	Unique peptides	Sequence coverage [%]	Unique + razor sequence coverage [%]	Unique sequence coverage [%]	Mol. weight [kDa]	Q-value	Score	MS/MS count	Razor + unique peptides control1	Razor + unique peptides control2	Razor + unique peptides control3	Razor + unique peptides Myc1	Razor + unique peptides Myc2	Razor + unique peptides Myc3	iBAQ control1	iBAQ control2	iBAQ control3	iBAQ Myc1	iBAQ Myc2	iBAQ Myc3	Intensity control1	Intensity control2	Intensity control3	Intensity Myc1	Intensity Myc2	Intensity Myc3	id	Fasta headers
EhDuf2419;C4LXA2	EhDuf2419;C4LXA2	Queuosine salvage protein	EHI_098190	0.00075625	0.0104409	8.91494	482.686	20	20	20	27.012	29.612	30.1208		15	15	15	52.6	52.6	52.6	40.52	0	87.86	41	0	0	0	4	12	14	0	0	0	5884300	16907000	24579000	0	0	0	135340000	820560000	1167500032	1442	EhDuf2419 (EHI_098190)-Myc tag;tr|C4LXA2|C4LXA2_ENTHI Queuosine salvage protein OS=Entamoeba histolytica HM-1:IMSS OX=294381 GN=EHI_098190 PE=3 SV=1
A7UFC2	A7UFC2	TATA-box-binding protein-like 1	trf1	0.00421023	0.0241375	4.20124	18.3949	25.6321	27.2938	26.5891	31.5129	30.8977	29.708		1	1	1	3.2	3.2	3.2	24.184	0.0079422	1.6568	10	1	1	1	1	1	1	3466800	10968000	6730200	204280000	133370000	58468000	52002000	164530000	100950000	3064199936	2000499968	877020032	66	sp|A7UFC2|TBPL1_ENTHI TATA-box-binding protein-like 1 OS=Entamoeba histolytica OX=5759 GN=trf1 PE=3 SV=1
C4LSR1	C4LSR1	40S ribosomal protein S27	EHI_152230	0.000137883	0.00490935	6.61562	98.0615	20	20	20	27.5346	26.0772	26.235		6	1	1	52.6	13.7	13.7	10.511	0	10.063	4	0	0	0	1	1	1	0	0	0	48606000	17700000	19746000	0	0	0	194420000	70798000	78983000	201	tr|C4LSR1|C4LSR1_ENTHI 40S ribosomal protein S27 OS=Entamoeba histolytica HM-1:IMSS OX=294381 GN=EHI_152230 PE=3 SV=1
C4LWB7	C4LWB7	Elongation factor 2, putative	EHI_155660	9.67463e-05	0.00419275	4.12626	17.4634	20	20	20	24.6472	23.9315	23.8001		1	1	1	1.5	1.5	1.5	97.969	0	3.3747	3	0	0	0	1	1	1	0	0	0	656900	399980	365160	0	0	0	26276000	15999000	14606000	441	tr|C4LWB7|C4LWB7_ENTHI Elongation factor 2, putative OS=Entamoeba histolytica HM-1:IMSS OX=294381 GN=EHI_155660 PE=4 SV=1
C4LX40	C4LX40	Cysteine protease inhibitor 1 (EhICP1)	EHI_159600	6.56055e-06	0.00098627	4.92693	30.4196	20	20	20	25.1836	24.963	24.6342		1	1	1	14.7	14.7	14.7	11.123	0	15.784	2	0	0	0	1	1	1	0	0	0	12702000	10902000	8680000	0	0	0	38107000	32705000	26040000	500	tr|C4LX40|C4LX40_ENTHI Cysteine protease inhibitor 1 (EhICP1) OS=Entamoeba histolytica HM-1:IMSS OX=294381 GN=EHI_159600 PE=4 SV=1
C4M0A7	C4M0A7	Ribosome biogenesis regulatory protein	EHI_005140	0.000568804	0.00938526	4.51048	22.7923	20	20	20	25.3266	23.7639	24.441		1	1	1	15.2	15.2	15.2	18.651	0	8.908	3	0	0	0	1	1	1	0	0	0	7013000	2374100	3796000	0	0	0	42078000	14244000	22776000	704	tr|C4M0A7|C4M0A7_ENTHI Ribosome biogenesis regulatory protein OS=Entamoeba histolytica HM-1:IMSS OX=294381 GN=EHI_005140 PE=4 SV=1
C4M0P7	C4M0P7	40S ribosomal protein S17, putative	EHI_009810	0.000387937	0.00739265	6.74632	107.361	20	20	20	27.9663	26.0278	26.2449		15	1	1	68.4	11.1	11.1	13.572	0.00076046	2.2568	6	0	0	0	1	1	1	0	0	0	37463000	9773300	11361000	0	0	0	262240000	68413000	79524000	732	tr|C4M0P7|C4M0P7_ENTHI 40S ribosomal protein S17, putative OS=Entamoeba histolytica HM-1:IMSS OX=294381 GN=EHI_009810 PE=3 SV=1
C4M657	C4M657	Leucine rich repeat protein	EHI_042890	0.000132457	0.00487571	4.27206	19.3204	20	20	20	24.847	23.8687	24.1005		1	1	1	1.4	1.4	1.4	74.706	0.007971	1.7201	4	0	0	0	1	1	1	0	0	0	943070	478690	562110	0	0	0	30178000	15318000	17987000	1073	tr|C4M657|C4M657_ENTHI Leucine rich repeat protein OS=Entamoeba histolytica HM-1:IMSS OX=294381 GN=EHI_042890 PE=4 SV=1
C4M6T2	C4M6T2	RNA-splicing ligase RtcB homolog 2	EHI_184560	0.000808021	0.0107182	5.09311	34.1332	20	20	20	26.2098	24.4713	24.5982		1	1	1	2.6	2.6	2.6	59.145	0	5.2915	3	0	0	0	1	1	1	0	0	0	2771900	830720	907050	0	0	0	77614000	23260000	25397000	1114	sp|C4M6T2|RTCB2_ENTHI RNA-splicing ligase RtcB homolog 2 OS=Entamoeba histolytica OX=5759 GN=EHI_184560 PE=3 SV=1
C4M8R8	C4M8R8	60S ribosomal protein L13, putative	EHI_181560	0.0014552	0.015588	5.2553	38.1947	25.0714	26.2598	25.3614	31.9597	30.2079	30.2909		26	1	1	53.3	2.7	2.7	32.945	0.01	1.5814	15	1	1	1	1	1	1	2712000	6180800	3315900	321280000	95397000	101050000	35257000	80350000	43107000	4176699904	1240199936	1313600000	1224	tr|C4M8R8|C4M8R8_ENTHI 60S ribosomal protein L13, putative OS=Entamoeba histolytica HM-1:IMSS OX=294381 GN=EHI_181560 PE=3 SV=1
C4M8Y8;C4MAX2	C4M8Y8;C4MAX2	40S ribosomal protein S8	EHI_086510;EHI_029350	0.000177833	0.00528132	8.98017	505.01	20	20	20	30.3053	28.1613	28.4739		21	1	1	62	5.1	5.1	26.966	0	6.669	7	0	0	0	1	1	1	0	0	0	23714000	3415100	37282000	0	0	0	1326800000	300190016	372820000	1237	tr|C4M8Y8|C4M8Y8_ENTHI 40S ribosomal protein S8 OS=Entamoeba histolytica HM-1:IMSS OX=294381 GN=EHI_086510 PE=3 SV=1;tr|C4MAX2|C4MAX2_ENTHI 40S ribosomal protein S8 OS=Entamoeba histolytica HM-1:IMSS OX=294381 GN=EHI_029350 PE=3 SV=1
C4M9Z5;C4MB96;C4MB95;C4MB37;C4M4X3;C4MBS5	C4M9Z5;C4MB96;C4MB95;C4MB37;C4M4X3;C4MBS5	AIG1 family protein;AIG1 family protein, putative	EHI_102600;EHI_195260	0.000611806	0.00948179	4.31246	19.8691	20	20	20	25.1918	23.8176	23.928		2	1	0	11.2	6.2	0	20.437	0.00078309	2.5364	3	0	0	0	1	1	1	0	0	0	3193800	1232100	1330000	0	0	0	38325000	14785000	15960000	1292	tr|C4M9Z5|C4M9Z5_ENTHI AIG1 family protein OS=Entamoeba histolytica HM-1:IMSS OX=294381 GN=EHI_102600 PE=4 SV=1;tr|C4MB96|C4MB96_ENTHI AIG1 family protein, putative OS=Entamoeba histolytica HM-1:IMSS OX=294381 GN=EHI_195260 PE=4 SV=1;tr|C4MB95|C4MB95_ENTHI
B1N2S2	B1N2S2	Calmodulin, putative	EHI_117470	1.848e-06	0.000625086	6.85389	115.672	20	20	20	26.5308	27.0224	27.0085		2	2	2	27.6	27.6	27.6	8.6785	0	8.0599	9	0	0	1	1	2	2	0	0	0	19390000	27264000	27002000	0	0	0	96952000	136320000	135010000	85	tr|B1N2S2|B1N2S2_ENTHI Calmodulin, putative OS=Entamoeba histolytica HM-1:IMSS OX=294381 GN=EHI_117470 PE=4 SV=1
C4LSE9;B1N2E8	C4LSE9;B1N2E8	U1 small nuclear ribonucleoprotein subunit, putative;RNA recognition motif domain containing protein	EHI_153670	0.001553	0.0158972	4.88199	29.4866	20	20	20	26.0383	24.7648	23.8429		2	2	2	4.5	4.5	4.5	62.869	0	6.0534	7	0	0	0	2	2	1	0	0	0	2496800	645260	1003000	0	0	0	68913000	28507000	15046000	183	tr|C4LSE9|C4LSE9_ENTHI U1 small nuclear ribonucleoprotein subunit, putative OS=Entamoeba histolytica HM-1:IMSS OX=294381 GN=EHI_153670 PE=4 SV=1;tr|B1N2E8|B1N2E8_ENTHI RNA recognition motif domain containing protein OS=Entamoeba histolytica HM-1:IMSS OX=29
C4LSZ3	C4LSZ3	60S ribosomal protein L37a, putative	EHI_148230	0.00025101	0.00624566	7.94444	246.329	20	20	20	29.2272	27.1707	27.4354		9	2	2	67.7	22.6	22.6	10.241	0	6.4855	5	0	0	0	2	1	1	0	0	0	157110000	37770000	45374000	0	0	0	628440000	151080000	181500000	215	tr|C4LSZ3|C4LSZ3_ENTHI 60S ribosomal protein L37a, putative OS=Entamoeba histolytica HM-1:IMSS OX=294381 GN=EHI_148230 PE=3 SV=1
C4LT37	C4LT37	3-5 exonuclease domain-containing protein	EHI_148670	0.00124804	0.0145569	5.41209	42.5796	20	20	20	26.7068	24.4928	25.0367		2	2	2	7.9	7.9	7.9	31.999	0	9.4353	4	0	0	0	1	1	1	0	0	0	6845800	1475500	2151200	0	0	0	109530000	23608000	34420000	223	tr|C4LT37|C4LT37_ENTHI 3-5 exonuclease domain-containing protein OS=Entamoeba histolytica HM-1:IMSS OX=294381 GN=EHI_148670 PE=4 SV=1
C4LT96	C4LT96	60S ribosomal protein L32, putative	EHI_044770	0.000133334	0.00487571	9.9425	983.988	20	20	20	31.3089	29.1182	29.4004		20	2	2	70.9	11.2	11.2	15.538	0.0022405	2.0444	10	0	0	0	2	2	2	0	0	0	380040000	83242000	101230000	0	0	0	2660300032	582689984	708600000	236	tr|C4LT96|C4LT96_ENTHI 60S ribosomal protein L32, putative OS=Entamoeba histolytica HM-1:IMSS OX=294381 GN=EHI_044770 PE=3 SV=1
C4LTB2	C4LTB2	Eukaryotic translation initiation factor 4 gamma, putative	EHI_044930	0.00779418	0.0372633	3.77569	13.6961	20	20	20	24.9116	22.3235	24.092		2	2	2	6.9	6.9	6.9	49.151	0	3.7497	4	0	0	0	1	1	1	0	0	0	3156000	524850	1788200	0	0	0	31560000	5248500	17882000	241	tr|C4LTB2|C4LTB2_ENTHI Eukaryotic translation initiation factor 4 gamma, putative OS=Entamoeba histolytica HM-1:IMSS OX=294381 GN=EHI_044930 PE=4 SV=1
C4LTQ5	C4LTQ5	40S ribosomal protein S3a	EHI_050280	0.00170968	0.0160639	5.1654	35.8872	24.2646	25.9617	25.2071	31.2657	29.68	29.9839		34	2	2	68.4	10.5	10.5	29.095	0	153.48	25	1	2	1	2	2	2	1439600	4668000	2766800	6566000	58501000	72280000	20154000	65351000	38735000	2581799936	860140032	1061800000	259	tr|C4LTQ5|C4LTQ5_ENTHI 40S ribosomal protein S3a OS=Entamoeba histolytica HM-1:IMSS OX=294381 GN=EHI_050280 PE=3 SV=1
C4LVN9	C4LVN9	40S ribosomal protein S12	EHI_186720	0.00381695	0.0226572	4.60609	24.3541	23.9171	24.7513	23.7327	30.068	27.7098	28.4416		11	2	2	62.1	15.9	15.9	14.81	0	81.234	21	1	1	1	1	2	2	1980000	3530200	1742500	30203000	6784600	6125500	15840000	28242000	13940000	1125600000	219520000	364560000	384	tr|C4LVN9|C4LVN9_ENTHI 40S ribosomal protein S12 OS=Entamoeba histolytica HM-1:IMSS OX=294381 GN=EHI_186720 PE=3 SV=1
C4LVZ6	C4LVZ6	40S ribosomal protein S5, putative	EHI_126110	0.00983457	0.043884	4.50869	22.7641	25.6305	27.854	27.3376	32.8613	30.7553	30.7315		21	2	2	76.6	15.6	15.6	22.922	0	56.06	28	1	2	1	2	2	2	3995900	13727000	9232100	432610000	104310000	104820000	51947000	242600000	169600000	7802800128	1812499968	1782800000	409	tr|C4LVZ6|C4LVZ6_ENTHI 40S ribosomal protein S5, putative OS=Entamoeba histolytica HM-1:IMSS OX=294381 GN=EHI_126110 PE=3 SV=1
C4LZQ8	C4LZQ8	40S ribosomal protein S28, putative	EHI_038860	0.00165934	0.0160639	7.29865	157.439	20	20	20	29.2347	26.2881	26.3732		6	2	2	73.9	40.6	40.6	7.7349	0	92.028	10	0	0	0	2	2	2	0	0	0	94656000	15380000	18526000	0	0	0	631699968	81944000	86918000	664	tr|C4LZQ8|C4LZQ8_ENTHI 40S ribosomal protein S28, putative OS=Entamoeba histolytica HM-1:IMSS OX=294381 GN=EHI_038860 PE=3 SV=1
C4M7G9;C4LZS2	C4M7G9;C4LZS2	40S ribosomal protein S26	EHI_158550;EHI_039010	0.0038336	0.0226572	5.9688	62.6308	24.828	27.2576	26.535	33.5332	31.3982	31.5956		8	2	2	43.1	16.7	16.7	16.415	0	69.154	25	1	2	2	2	2	2	4964000	12449000	7965000	522420000	182090000	179000000	29784000	160460000	97235000	12430999552	2830099968	3245100032	667	tr|C4M7G9|C4M7G9_ENTHI 40S ribosomal protein S26 OS=Entamoeba histolytica HM-1:IMSS OX=294381 GN=EHI_158550 PE=3 SV=1;tr|C4LZS2|C4LZS2_ENTHI 40S ribosomal protein S26 OS=Entamoeba histolytica HM-1:IMSS OX=294381 GN=EHI_039010 PE=3 SV=1
C4LZU1	C4LZU1	60S ribosomal protein L4, putative	EHI_194270	0.00170448	0.0160639	6.56601	94.7473	20	20	20	28.2158	25.2237	26.2585		49	2	2	64.5	2.6	2.6	47.307	0	6.5119	4	0	0	0	2	1	1	0	0	0	14171000	1781000	3649100	0	0	0	311750016	39182000	80280000	671	tr|C4LZU1|C4LZU1_ENTHI 60S ribosomal protein L4, putative OS=Entamoeba histolytica HM-1:IMSS OX=294381 GN=EHI_194270 PE=3 SV=1
C4M211	C4M211	NPL domain-containing protein	EHI_165330	0.00397972	0.0233946	4.66811	25.4239	20	20	20	25.9941	24.7276	23.2826		2	2	2	17.2	17.2	17.2	19.467	0	16.509	4	0	0	0	2	1	2	0	0	0	16708000	6945500	2551000	0	0	0	66833000	27782000	10204000	806	tr|C4M211|C4M211_ENTHI NPL domain-containing protein OS=Entamoeba histolytica HM-1:IMSS OX=294381 GN=EHI_165330 PE=4 SV=1
C4M2W2	C4M2W2	PH domain containing protein	EHI_188950	0.00102499	0.0128408	4.09907	17.1374	20	20	20	23.9058	25.0086	23.3828		2	2	2	4.9	4.9	4.9	61.359	0.00075586	2.1973	4	0	0	0	1	2	1	0	0	0	604480	388970	420680	0	0	0	15717000	33754000	10938000	858	tr|C4M2W2|C4M2W2_ENTHI PH domain containing protein OS=Entamoeba histolytica HM-1:IMSS OX=294381 GN=EHI_188950 PE=4 SV=1
C4M3K6	C4M3K6	Uncharacterized protein	EHI_109870	0.000185805	0.00528132	4.95405	30.9968	20	20	20	25.6169	24.3261	24.9192		2	2	2	7.8	7.8	7.8	29.755	0	8.5012	5	0	0	0	2	1	1	0	0	0	4678000	1912000	2884200	0	0	0	51458000	21032000	31726000	902	tr|C4M3K6|C4M3K6_ENTHI Uncharacterized protein OS=Entamoeba histolytica HM-1:IMSS OX=294381 GN=EHI_109870 PE=4 SV=1
C4M3V1	C4M3V1	Small nuclear ribonucleoprotein Sm D3	EHI_163710	0.00652593	0.03307	5.01474	32.3286	20	20	20	26.9115	23.7595	24.3733		2	2	2	14.4	14.4	14.4	12.655	0	2.803	8	0	0	0	2	1	1	0	0	0	18032000	2028700	3104500	0	0	0	126230000	14201000	21731000	927	tr|C4M3V1|C4M3V1_ENTHI Small nuclear ribonucleoprotein Sm D3 OS=Entamoeba histolytica HM-1:IMSS OX=294381 GN=EHI_163710 PE=3 SV=1
C4M5M4	C4M5M4	DNA-directed RNA polymerase subunit N, putative	EHI_122780	0.000297523	0.00624566	4.93252	30.5378	20	20	20	25.7597	24.6338	24.4041		2	2	2	31.5	31.5	31.5	8.2708	0	2.6689	5	0	0	0	2	2	1	0	0	0	18937000	8677300	7400500	0	0	0	56811000	26032000	22201000	1036	tr|C4M5M4|C4M5M4_ENTHI DNA-directed RNA polymerase subunit N, putative OS=Entamoeba histolytica HM-1:IMSS OX=294381 GN=EHI_122780 PE=3 SV=1
C4M688	C4M688	PHR domain-containing protein	EHI_081680	0.000187364	0.00528132	4.28599	19.508	20	20	20	23.6459	24.6868	24.5252		2	2	2	14.3	14.3	14.3	21.023	0	4.92	5	0	1	0	1	2	2	0	0	0	1009700	1548400	1468400	0	0	0	13126000	27007000	24145000	1080	tr|C4M688|C4M688_ENTHI PHR domain-containing protein OS=Entamoeba histolytica HM-1:IMSS OX=294381 GN=EHI_081680 PE=4 SV=1
C4M7A5	C4M7A5	40S ribosomal protein S15, putative	EHI_046690	0.000168471	0.00528132	7.90407	239.531	20	20	20	28.9116	26.9007	27.8999		4	2	2	28.5	15.3	15.3	16.472	0	19.847	14	0	1	0	1	1	2	0	0	0	72959000	18081000	39694000	0	0	0	504969984	125290000	250440000	1143	tr|C4M7A5|C4M7A5_ENTHI 40S ribosomal protein S15, putative OS=Entamoeba histolytica HM-1:IMSS OX=294381 GN=EHI_046690 PE=3 SV=1
C4M7N8	C4M7N8	40S ribosomal protein S17, putative	EHI_037130	0.00326554	0.0209335	4.89057	29.6626	24.5971	26.1915	25.3837	31.5328	29.5933	29.7178		15	2	2	72.6	12.8	12.8	13.605	0	29.374	26	1	1	1	2	2	2	3625500	10948000	6253900	98077000	18717000	18534000	25378000	76637000	43777000	3106899968	809990016	883000000	1162	tr|C4M7N8|C4M7N8_ENTHI 40S ribosomal protein S17, putative OS=Entamoeba histolytica HM-1:IMSS OX=294381 GN=EHI_037130 PE=3 SV=1
C4M7V3	C4M7V3	60S ribosomal protein L27a, putative	EHI_020370	9.91634e-05	0.00419275	8.7494	430.361	20	20	20	29.8717	28.1458	28.2307		10	2	2	54.1	18	18	15.021	0	16.309	5	0	0	0	2	1	1	0	0	0	152560000	49496000	52498000	0	0	0	982369984	296980000	314990016	1165	tr|C4M7V3|C4M7V3_ENTHI 60S ribosomal protein L27a, putative OS=Entamoeba histolytica HM-1:IMSS OX=294381 GN=EHI_020370 PE=3 SV=1
C4M9F4	C4M9F4	40S ribosomal protein S25	EHI_074800	0.00483034	0.0266753	7.63733	199.097	22.0046	24.1486	22.444	32.8362	28.9989	29.6739		18	2	2	62.8	10.9	10.9	14.758	0	35.746	18	1	1	1	2	1	1	701260	3099400	950960	246770000	22038000	39411000	4207600	18597000	5705700	7668199936	536480000	856510016	1265	tr|C4M9F4|C4M9F4_ENTHI 40S ribosomal protein S25 OS=Entamoeba histolytica HM-1:IMSS OX=294381 GN=EHI_074800 PE=3 SV=1
C4M9I4	C4M9I4	Galectin	EHI_187790	0.000266127	0.00624566	4.68811	25.7788	20	20	20	25.3513	24.7017	24.0113		2	2	2	19.8	19.8	19.8	13.916	0	6.235	4	0	0	0	2	2	1	0	0	0	8561300	5457300	3381800	0	0	0	42807000	27287000	16909000	1272	tr|C4M9I4|C4M9I4_ENTHI Galectin OS=Entamoeba histolytica HM-1:IMSS OX=294381 GN=EHI_187790 PE=4 SV=1
C4M9Z8	C4M9Z8	SHSP domain-containing protein	EHI_184220	0.000427204	0.00750658	3.82835	14.2052	20	20	20	24.4883	23.2637	23.733		2	2	2	4.7	4.7	4.7	61.27	0.00076746	2.3573	2	0	0	0	1	1	1	0	0	0	692200	296190	410070	0	0	0	23535000	10071000	13943000	1293	tr|C4M9Z8|C4M9Z8_ENTHI SHSP domain-containing protein OS=Entamoeba histolytica HM-1:IMSS OX=294381 GN=EHI_184220 PE=3 SV=1
B1N2P2	B1N2P2	Uncharacterized protein	EHI_183040	1.37462e-05	0.00143067	6.35159	81.6619	20	20	20	26.8324	26.2147	26.0077		3	3	3	20.2	20.2	20.2	29.503	0	8.6387	8	0	0	0	3	2	2	0	0	0	5191100	4580900	3968700	0	0	0	119500000	77875000	67467000	83	tr|B1N2P2|B1N2P2_ENTHI Uncharacterized protein OS=Entamoeba histolytica HM-1:IMSS OX=294381 GN=EHI_183040 PE=4 SV=1
C4LSB9	C4LSB9	Neuroguidin	EHI_153280	0.00147194	0.015588	5.16919	35.9817	20	20	20	26.4976	24.5346	24.4754		3	3	3	11.2	11.2	11.2	33.329	0	13.503	7	0	0	0	2	3	2	0	0	0	6316700	1620100	1555000	0	0	0	94750000	24302000	23325000	178	tr|C4LSB9|C4LSB9_ENTHI Neuroguidin OS=Entamoeba histolytica HM-1:IMSS OX=294381 GN=EHI_153280 PE=4 SV=1
C4LUN3	C4LUN3	60S ribosomal protein L29	EHI_023220	0.00508927	0.0274334	5.1427	35.3271	24.0552	26.419	25.8109	31.7457	30.1089	29.8586		3	3	3	35.9	35.9	35.9	7.3194	0	3.388	16	1	1	1	2	1	2	5810300	29908000	19622000	1200300000	385980000	324510000	17431000	89723000	58866000	3600800000	1157900032	973520000	313	tr|C4LUN3|C4LUN3_ENTHI 60S ribosomal protein L29 OS=Entamoeba histolytica HM-1:IMSS OX=294381 GN=EHI_023220 PE=3 SV=1
C4LV09	C4LV09	60S ribosomal protein L40, putative	EHI_092470	0.00229563	0.0183786	4.75917	27.0802	25.487	27.067	26.2498	32.0555	30.4525	30.5733		3	3	3	39.3	39.3	39.3	6.4648	0	8.113	25	1	1	1	3	2	2	23513000	70299000	39898000	1959300000	673420000	725470000	47026000	140600000	79795000	4463499776	1469299968	1597600000	335	tr|C4LV09|C4LV09_ENTHI 60S ribosomal protein L40, putative OS=Entamoeba histolytica HM-1:IMSS OX=294381 GN=EHI_092470 PE=4 SV=1
C4LV69	C4LV69	60S ribosomal protein L21, putative	EHI_161180	0.000724022	0.0102042	9.59796	774.953	20	20	20	31.6462	28.6405	28.5071		21	3	3	76.5	12.7	12.7	18.829	0	27.412	17	0	0	0	3	1	1	0	0	0	8550300	9509300	10034000	0	0	0	3360900096	418470016	381510016	350	tr|C4LV69|C4LV69_ENTHI 60S ribosomal protein L21, putative OS=Entamoeba histolytica HM-1:IMSS OX=294381 GN=EHI_161180 PE=3 SV=1
C4LYE9	C4LYE9	Uncharacterized protein	EHI_008150	0.00180566	0.0167332	5.53801	46.4631	20	20	20	26.9728	24.4337	25.2075		3	3	3	13	13	13	38.153	0	8.3288	4	0	0	0	3	1	2	0	0	0	6660400	1259000	2152600	0	0	0	131710000	22661000	38746000	582	tr|C4LYE9|C4LYE9_ENTHI Uncharacterized protein OS=Entamoeba histolytica HM-1:IMSS OX=294381 GN=EHI_008150 PE=4 SV=1
C4LYF9	C4LYF9	60S ribosomal protein L6, putative	EHI_093580	0.00878186	0.0406476	6.97199	125.539	20	23.7104	20	29.6335	28.0194	26.9734		25	3	3	73.5	6.9	6.9	22.902	0	8.1025	11	0	1	0	3	2	2	0	1143800	0	37151000	12259000	10981000	0	13726000	0	832880000	272070016	131770000	584	tr|C4LYF9|C4LYF9_ENTHI 60S ribosomal protein L6, putative OS=Entamoeba histolytica HM-1:IMSS OX=294381 GN=EHI_093580 PE=3 SV=1
C4LZA3	C4LZA3	WD domain containing protein	EHI_000520	0.00214263	0.0176661	5.80446	55.8878	20	20	20	27.398	25.3729	24.6425		3	3	3	10	10	10	46.621	0	5.4084	4	0	0	0	2	2	1	0	0	0	7689000	1889200	1138700	0	0	0	176850000	43452000	26190000	641	tr|C4LZA3|C4LZA3_ENTHI WD domain containing protein OS=Entamoeba histolytica HM-1:IMSS OX=294381 GN=EHI_000520 PE=4 SV=1
C4LZQ9	C4LZQ9	Rho guanine nucleotide exchange factor, putative	EHI_038870	0.000307038	0.00624566	4.87578	29.3601	20	20	20	24.3227	25.6938	24.6108		3	3	3	6.5	6.5	6.5	72.954	0	12.01	9	0	0	0	1	3	2	0	0	0	599510	711530	374760	0	0	0	20983000	54276000	25621000	665	tr|C4LZQ9|C4LZQ9_ENTHI Rho guanine nucleotide exchange factor, putative OS=Entamoeba histolytica HM-1:IMSS OX=294381 GN=EHI_038870 PE=4 SV=1
C4LZT0	C4LZT0	H/ACA ribonucleoprotein complex subunit	EHI_194040	0.00411649	0.0238893	2.4908	5.62089	25.3738	26.0386	25.3355	28.7761	27.6371	27.8071		3	3	3	23.8	23.8	23.8	19.11	0	21.293	23	2	2	1	3	2	2	3912700	6555100	5292500	36164000	15555000	16505000	43480000	68928000	42340000	459700000	208740000	234840000	669	tr|C4LZT0|C4LZT0_ENTHI H/ACA ribonucleoprotein complex subunit OS=Entamoeba histolytica HM-1:IMSS OX=294381 GN=EHI_194040 PE=3 SV=1
C4M1X0	C4M1X0	TLDc domain-containing protein	EHI_164770	0.000788855	0.0105675	5.24526	37.9299	20	20	20	25.8642	24.1012	25.7704		3	3	3	16.5	16.5	16.5	29.963	0	13.628	7	0	0	0	1	2	2	0	0	0	3393300	999780	3179800	0	0	0	61080000	17996000	57236000	800	tr|C4M1X0|C4M1X0_ENTHI TLDc domain-containing protein OS=Entamoeba histolytica HM-1:IMSS OX=294381 GN=EHI_164770 PE=4 SV=1
C4M5T1	C4M5T1	Nuclear complex protein 4, putative	EHI_070740	0.00948485	0.0427767	4.71428	26.2506	20	20	20	26.6064	23.1633	24.3731		3	3	3	14.1	14.1	14.1	38.197	0	20.336	5	0	0	0	3	1	1	0	0	0	6009800	552590	1278200	0	0	0	102170000	9394100	21729000	1048	tr|C4M5T1|C4M5T1_ENTHI Nuclear complex protein 4, putative OS=Entamoeba histolytica HM-1:IMSS OX=294381 GN=EHI_070740 PE=3 SV=1
C4M649	C4M649	60S acidic ribosomal protein P2, putative	EHI_179980	0.00147834	0.015588	6.90074	119.49	20	20	20	28.61	25.6282	26.4641		10	3	3	81	41.9	41.9	11.395	0	38.693	9	0	0	0	3	2	2	0	0	0	52582000	8643700	15429000	0	0	0	409689984	51862000	92574000	1069	tr|C4M649|C4M649_ENTHI 60S acidic ribosomal protein P2, putative OS=Entamoeba histolytica HM-1:IMSS OX=294381 GN=EHI_179980 PE=3 SV=1
C4M6A1	C4M6A1	FACT complex subunit SSRP1	EHI_082500	0.00639811	0.0327903	4.50683	22.7348	20	20	20	26.2304	23.5938	23.6964		3	3	3	12.5	12.5	12.5	43.679	0	6.589	4	0	0	0	1	2	1	0	0	0	3936300	106060	679630	0	0	0	78727000	12660000	13593000	1084	tr|C4M6A1|C4M6A1_ENTHI FACT complex subunit SSRP1 OS=Entamoeba histolytica HM-1:IMSS OX=294381 GN=EHI_082500 PE=3 SV=1
C4M790	C4M790	NOT2_3_5 domain-containing protein	EHI_044180	0.000266761	0.00624566	6.60648	97.4423	20	20	20	27.6178	26.4555	25.7461		3	3	3	20.2	20.2	20.2	21.766	0	17.431	13	0	0	0	3	3	3	0	0	0	14490000	6045100	3576200	0	0	0	205960000	92025000	56280000	1141	tr|C4M790|C4M790_ENTHI NOT2_3_5 domain-containing protein OS=Entamoeba histolytica HM-1:IMSS OX=294381 GN=EHI_044180 PE=3 SV=1
C4M919	C4M919	60S ribosomal protein L30, putative	EHI_192800	4.25062e-06	0.000924424	6.70864	104.593	20	20	20	26.3445	26.7703	27.0112		6	3	3	49.5	27.5	27.5	11.612	0	13.817	6	0	0	0	2	3	3	0	0	0	17042000	4896400	9312800	0	0	0	85208000	114460000	135260000	1244	tr|C4M919|C4M919_ENTHI 60S ribosomal protein L30, putative OS=Entamoeba histolytica HM-1:IMSS OX=294381 GN=EHI_192800 PE=3 SV=1
C4M944	C4M944	Translocon-associated protein subunit alpha	EHI_083600	5.84467e-05	0.00298153	7.53829	185.888	20	20	20	28.3827	27.0623	27.1699		3	3	3	15.1	15.1	15.1	23.613	0	45.315	10	0	0	0	3	3	2	0	0	0	116660000	28272000	21998000	0	0	0	349980000	140140000	150990000	1249	tr|C4M944|C4M944_ENTHI Translocon-associated protein subunit alpha OS=Entamoeba histolytica HM-1:IMSS OX=294381 GN=EHI_083600 PE=4 SV=1
C4LTE3	C4LTE3	60S ribosomal protein L6, putative	EHI_045300	0.00270482	0.0198299	5.40003	42.2252	25.4664	27.1303	25.3087	32.5069	30.8863	30.7123		26	4	0	73.5	15.2	0	22.916	0	60.462	75	1	3	1	4	4	4	3863500	9896200	3463400	265980000	108860000	85463000	46362000	146900000	41560000	6103000064	1984800000	1759200000	245	tr|C4LTE3|C4LTE3_ENTHI 60S ribosomal protein L6, putative OS=Entamoeba histolytica HM-1:IMSS OX=294381 GN=EHI_045300 PE=3 SV=1
C4LU13	C4LU13	60S ribosomal protein L31, putative	EHI_068200	0.00547143	0.0288795	5.56355	47.2929	25.1887	26.6176	25.8795	33.3176	30.6451	30.4138		7	4	4	41.3	36.7	36.7	17.243	0	98.874	41	1	1	1	4	3	3	6373800	17161000	10288000	207600000	62623000	60001000	38243000	102970000	61730000	10705000448	1679200000	1430400000	277	tr|C4LU13|C4LU13_ENTHI 60S ribosomal protein L31, putative OS=Entamoeba histolytica HM-1:IMSS OX=294381 GN=EHI_068200 PE=3 SV=1
C4LUJ9	C4LUJ9	RhoGAP domain containing protein	EHI_022860	0.000848741	0.011149	4.53104	23.1195	20	20	20	23.9193	24.1426	25.5312		4	4	4	9.3	9.3	9.3	69.731	0	5.7086	6	0	0	0	1	2	3	0	0	0	528820	617340	455930	0	0	0	15865000	18520000	48490000	307	tr|C4LUJ9|C4LUJ9_ENTHI RhoGAP domain containing protein OS=Entamoeba histolytica HM-1:IMSS OX=294381 GN=EHI_022860 PE=4 SV=1
C4LW47	C4LW47	KRR-R motif-containing protein 1	EHI_142020	0.000603279	0.00948179	6.62174	98.4786	20	20	20	27.9671	25.8652	26.033		4	4	4	17.3	17.3	17.3	29.752	0	10.228	13	0	0	0	4	3	3	0	0	0	16656000	4365800	4376000	0	0	0	262380000	61121000	68660000	423	tr|C4LW47|C4LW47_ENTHI KRR-R motif-containing protein 1 OS=Entamoeba histolytica HM-1:IMSS OX=294381 GN=EHI_142020 PE=3 SV=1
C4LWR5	C4LWR5	Protein MAK16 homolog	EHI_198690	0.00288494	0.02035	5.60452	48.6552	20	20	20	27.3198	24.6003	24.8935		4	4	4	20.1	20.1	20.1	31.665	0	29.39	7	0	0	0	3	2	2	0	0	0	10160000	1513300	2833300	0	0	0	167530000	25434000	31166000	470	tr|C4LWR5|C4LWR5_ENTHI Protein MAK16 homolog OS=Entamoeba histolytica HM-1:IMSS OX=294381 GN=EHI_198690 PE=3 SV=1
C4LX54	C4LX54	RRM domain-containing protein	EHI_159750	0.00235935	0.0187777	7.08867	136.114	20	20	20	28.8213	27.1962	25.2485		12	4	4	34.8	15.9	15.9	40.248	0	63.885	10	0	0	0	4	2	1	0	0	0	7911700	3995900	3066400	0	0	0	474310016	153770000	39863000	503	tr|C4LX54|C4LX54_ENTHI RRM domain-containing protein OS=Entamoeba histolytica HM-1:IMSS OX=294381 GN=EHI_159750 PE=4 SV=1
C4LXX5	C4LXX5	60S ribosomal protein L4, putative	EHI_035440	0.000348472	0.00683309	10.0061	1028.36	20	20	20	31.7645	29.299	28.9548		51	4	2	65.2	8.1	3	47.396	0	62.788	26	0	0	0	4	3	2	0	0	0	131960000	22085000	20114000	0	0	0	3648199936	660529984	520310016	544	tr|C4LXX5|C4LXX5_ENTHI 60S ribosomal protein L4, putative OS=Entamoeba histolytica HM-1:IMSS OX=294381 GN=EHI_035440 PE=3 SV=1
C4LZ75	C4LZ75	60S acidic ribosomal protein P1, putative	EHI_104660	0.00321408	0.0209335	7.41486	170.646	20	20	20	29.7591	26.3575	26.128		4	4	4	80.2	80.2	80.2	11.457	0	40.257	13	0	0	0	3	4	2	0	0	0	42156000	7784100	9457400	0	0	0	908590016	85980000	73337000	636	tr|C4LZ75|C4LZ75_ENTHI 60S acidic ribosomal protein P1, putative OS=Entamoeba histolytica HM-1:IMSS OX=294381 GN=EHI_104660 PE=3 SV=1
C4LZA2	C4LZA2	60S ribosomal protein L4, putative	EHI_000510	0.00199092	0.0172582	5.80462	55.894	25.2611	26.4487	26.1625	33.1898	30.8321	31.2643		52	4	1	65.2	11.1	5.1	47.335	0	140.6	53	2	2	2	4	3	3	417020	828600	637580	93283000	16175000	15192000	40210000	91593000	75108000	9797600256	1911500032	2579200000	640	tr|C4LZA2|C4LZA2_ENTHI 60S ribosomal protein L4, putative OS=Entamoeba histolytica HM-1:IMSS OX=294381 GN=EHI_000510 PE=3 SV=1
C4M001	C4M001	Uncharacterized protein	EHI_065850	9.1422e-06	0.00112449	5.34643	40.685	20	20	20	24.9745	25.5829	25.4819		4	4	4	4.2	4.2	4.2	126.65	0	5.5421	8	0	0	0	3	4	3	0	0	0	672790	1025700	956320	0	0	0	32967000	50260000	46860000	687	tr|C4M001|C4M001_ENTHI Uncharacterized protein OS=Entamoeba histolytica HM-1:IMSS OX=294381 GN=EHI_065850 PE=4 SV=1
C4M085;B1N3M3	C4M085	U3 small nucleolar ribonucleoprotein protein IMP4, putative	EHI_004900	0.00880247	0.0406476	5.0816	33.862	20	20	20	27.1444	23.5974	24.5029		4	4	4	20.9	20.9	20.9	31.531	0	11.289	7	0	0	0	4	2	2	0	0	0	9889900	846140	1045600	0	0	0	148350000	12692000	23775000	699	tr|C4M085|C4M085_ENTHI U3 small nucleolar ribonucleoprotein protein IMP4, putative OS=Entamoeba histolytica HM-1:IMSS OX=294381 GN=EHI_004900 PE=4 SV=1
C4M7H3;C4M0C6	C4M7H3;C4M0C6	40S ribosomal protein S15, putative	EHI_111980;EHI_064570	0.00511848	0.0274814	5.41853	42.77	25.7745	27.5836	26.5491	33.6938	31.1466	31.3223		4	4	2	28.5	28.5	15.3	16.368	0	123.32	98	1	3	3	4	4	4	9566100	25383000	12665000	1638600000	326250000	339210000	57397000	201140000	98193000	13895000064	2377200128	2685100032	708	tr|C4M7H3|C4M7H3_ENTHI 40S ribosomal protein S15, putative OS=Entamoeba histolytica HM-1:IMSS OX=294381 GN=EHI_111980 PE=3 SV=1;tr|C4M0C6|C4M0C6_ENTHI 40S ribosomal protein S15, putative OS=Entamoeba histolytica HM-1:IMSS OX=294381 GN=EHI_064570 PE=3 SV=1
C4M0J2	C4M0J2	WD_REPEATS_REGION domain-containing protein	EHI_024500	0.00165202	0.0160639	6.55387	93.953	20	20	20	28.2819	25.8424	25.5373		4	4	4	15.6	15.6	15.6	35.988	0	9.8515	7	0	0	0	4	2	2	0	0	0	21758000	4011100	3246300	0	0	0	326360000	60166000	48695000	723	tr|C4M0J2|C4M0J2_ENTHI WD_REPEATS_REGION domain-containing protein OS=Entamoeba histolytica HM-1:IMSS OX=294381 GN=EHI_024500 PE=4 SV=1
C4M0M6	C4M0M6	60S ribosomal protein L17, putative	EHI_008620	3.2059e-05	0.00204327	10.6609	1619.03	20	20	20	31.6817	30.0377	30.2633		17	4	4	63.3	12.4	12.4	19.779	0	6.7233	16	0	0	0	4	2	3	0	0	0	492090000	37511000	38129000	0	0	0	3444699904	1102200064	1288700032	729	tr|C4M0M6|C4M0M6_ENTHI 60S ribosomal protein L17, putative OS=Entamoeba histolytica HM-1:IMSS OX=294381 GN=EHI_008620 PE=3 SV=1
C4M1V1	C4M1V1	CCR4-NOT transcription complex subunit 11	EHI_027650	0.00451388	0.0253414	5.74912	53.7845	20	20	20	27.731	24.9708	24.5455		4	4	4	13.9	13.9	13.9	42.405	0	14.68	4	0	0	0	4	1	1	0	0	0	12377000	1826800	1360400	0	0	0	222780000	32882000	24487000	797	tr|C4M1V1|C4M1V1_ENTHI CCR4-NOT transcription complex subunit 11 OS=Entamoeba histolytica HM-1:IMSS OX=294381 GN=EHI_027650 PE=3 SV=1
C4M2Q0	C4M2Q0	Signal recognition particle 19 kDa protein, putative	EHI_006160	0.00198217	0.0172582	7.58161	191.554	20	20	20	29.6345	26.9731	26.1372		4	4	4	25.4	25.4	25.4	13.964	0	14.279	14	0	0	0	3	3	1	0	0	0	70335000	16425000	12301000	0	0	0	833430016	131740000	73805000	843	tr|C4M2Q0|C4M2Q0_ENTHI Signal recognition particle 19 kDa protein, putative OS=Entamoeba histolytica HM-1:IMSS OX=294381 GN=EHI_006160 PE=4 SV=1
C4M7G0	C4M7G0	Rho GTPase activating protein, putative	EHI_035940	0.000244626	0.00624566	6.59853	96.907	20	20	20	27.6503	25.9225	26.2228		4	4	4	8.5	8.5	8.5	62.253	0	4.2842	9	0	0	1	4	2	2	0	0	0	5076600	1149800	1123600	0	0	0	210650000	63601000	78314000	1154	tr|C4M7G0|C4M7G0_ENTHI Rho GTPase activating protein, putative OS=Entamoeba histolytica HM-1:IMSS OX=294381 GN=EHI_035940 PE=4 SV=1
C4M9B1	C4M9B1	RING-type domain-containing protein	EHI_193090	0.011624	0.0494568	4.84647	28.7696	20	20	23.2891	26.0947	25.803	25.9308		4	4	4	8.7	8.7	8.7	64.807	0	27.773	9	0	0	1	2	4	3	0	0	353430	2471100	1460700	1685800	0	0	10250000	71663000	58543000	63967000	1261	tr|C4M9B1|C4M9B1_ENTHI RING-type domain-containing protein OS=Entamoeba histolytica HM-1:IMSS OX=294381 GN=EHI_193090 PE=4 SV=1
C4M9W1	C4M9W1	Ras guanine nucleotide exchange factor, putative	EHI_113430	0.00754534	0.0363304	4.73736	26.6739	20	22.7321	20	25.4686	26.1759	25.2997		4	4	4	11.8	11.8	11.8	51.155	0	12.517	10	0	1	0	2	4	2	0	258040	0	711020	2231700	1195500	0	6967100	0	46430000	75811000	41303000	1285	tr|C4M9W1|C4M9W1_ENTHI Ras guanine nucleotide exchange factor, putative OS=Entamoeba histolytica HM-1:IMSS OX=294381 GN=EHI_113430 PE=4 SV=1
A0A8U0WP31;C4LZS1	A0A8U0WP31	CAF1 family ribonuclease, putative	EHI_048150	0.00506963	0.0274334	5.71737	52.6138	20	20	20	27.6612	25.3111	24.1798		5	5	5	23.5	23.5	23.5	35.674	0	34.323	10	0	0	0	5	2	2	0	0	0	7674800	1714700	484510	0	0	0	212250000	41630000	19004000	11	tr|A0A8U0WP31|A0A8U0WP31_ENTHI CAF1 family ribonuclease, putative OS=Entamoeba histolytica HM-1:IMSS OX=294381 GN=EHI_048150 PE=4 SV=1
C4LTA2	C4LTA2	60S ribosomal protein L39, putative	EHI_044830	0.00280577	0.01998	5.84127	57.332	24.5508	26.9565	25.6185	32.6643	31.0036	30.9817		5	5	5	56.9	56.9	56.9	6.2653	0	29.15	48	1	2	1	5	4	4	12289000	65116000	25758000	2309700000	751270000	723240000	24577000	130230000	51515000	6806499840	2152900096	2120400000	238	tr|C4LTA2|C4LTA2_ENTHI 60S ribosomal protein L39, putative OS=Entamoeba histolytica HM-1:IMSS OX=294381 GN=EHI_044830 PE=3 SV=1
C4LTL2	C4LTL2	Brix domain containing protein	EHI_012190	0.0111198	0.0483764	6.22804	74.9595	20	20	20	28.8965	25.599	24.1887		5	5	5	17.3	17.3	17.3	41.363	0	26.41	13	0	0	0	4	3	2	0	0	0	14729000	2112200	514700	0	0	0	499689984	50824000	19121000	253	tr|C4LTL2|C4LTL2_ENTHI Brix domain containing protein OS=Entamoeba histolytica HM-1:IMSS OX=294381 GN=EHI_012190 PE=4 SV=1
C4LUV3	C4LUV3	Eukaryotic translation initiation factor 3 30 kDa subunit	EHI_178890	0.000309282	0.00624566	7.53634	185.637	20	20	20	28.8006	27.1375	26.6709		5	5	5	33.3	33.3	33.3	24.619	0	47.21	15	0	1	1	5	3	2	0	0	0	23640000	7995200	3548800	0	0	0	467580000	147640000	106840000	325	tr|C4LUV3|C4LUV3_ENTHI Eukaryotic translation initiation factor 3 30 kDa subunit OS=Entamoeba histolytica HM-1:IMSS OX=294381 GN=EHI_178890 PE=4 SV=1
C4LVT1	C4LVT1	Uncharacterized protein	EHI_187140	0.000209706	0.00567465	7.04491	132.047	20	20	20	28.1167	26.3183	26.6998		5	5	5	17.7	17.7	17.7	37.264	0	11.36	13	0	0	0	3	4	5	0	0	0	11330000	3871300	4064000	0	0	0	291049984	83675000	109000000	394	tr|C4LVT1|C4LVT1_ENTHI Uncharacterized protein OS=Entamoeba histolytica HM-1:IMSS OX=294381 GN=EHI_187140 PE=4 SV=1
C4MAY8;C4LX57	C4MAY8;C4LX57	Ribosome assembly factor mrt4	EHI_102940;EHI_159790	0.0069583	0.0341108	6.0524	66.3672	20	20	20	28.4106	25.0875	24.6591		5	5	5	24	24	24	26.044	0	15.78	14	0	0	0	5	3	2	0	0	0	12788000	1980700	1471800	0	0	0	356820000	35653000	26492000	504	tr|C4MAY8|C4MAY8_ENTHI Ribosome assembly factor mrt4 OS=Entamoeba histolytica HM-1:IMSS OX=294381 GN=EHI_102940 PE=3 SV=1;tr|C4LX57|C4LX57_ENTHI Ribosome assembly factor mrt4 OS=Entamoeba histolytica HM-1:IMSS OX=294381 GN=EHI_159790 PE=3 SV=1
C4LYF8	C4LYF8	CCR4-NOT transcription complex subunit 9	EHI_093570	0.00124308	0.0145569	6.41865	85.5471	20	20	20	27.9842	25.4623	25.8095		5	5	5	18.9	18.9	18.9	38.049	0	40.014	8	0	0	0	5	2	2	0	0	0	11106000	392180	1792300	0	0	0	265510000	46228000	58807000	583	tr|C4LYF8|C4LYF8_ENTHI CCR4-NOT transcription complex subunit 9 OS=Entamoeba histolytica HM-1:IMSS OX=294381 GN=EHI_093570 PE=3 SV=1
C4LZZ9	C4LZZ9	Density-regulated protein, putative	EHI_065830	0.00989799	0.0439081	3.29078	9.78643	22.5443	24.1563	22.8938	27.523	25.9221	26.0217		5	5	5	39.3	39.3	39.3	18.34	0	15.607	14	1	3	1	3	3	3	679610	2077400	865930	11131000	2402100	1468400	6116500	18697000	7793300	192860000	63580000	68125000	686	tr|C4LZZ9|C4LZZ9_ENTHI Density-regulated protein, putative OS=Entamoeba histolytica HM-1:IMSS OX=294381 GN=EHI_065830 PE=4 SV=1
C4M2J3	C4M2J3	60S ribosomal protein L17, putative	EHI_054740	9.85792e-05	0.00419275	10.8355	1827.26	20	20	20	32.1711	29.8371	30.4982		16	5	5	55.9	19	19	19.823	0	16.693	28	0	0	0	4	4	5	0	0	0	378670000	109280000	127920000	0	0	0	4835800064	959089984	1516600064	832	tr|C4M2J3|C4M2J3_ENTHI 60S ribosomal protein L17, putative OS=Entamoeba histolytica HM-1:IMSS OX=294381 GN=EHI_054740 PE=3 SV=1
C4M2V0	C4M2V0	DnaJ domain containing protein	EHI_188830	0.0103587	0.0456523	5.25843	38.2777	20	20	20	27.0566	25.6118	23.1069		5	5	5	19.1	19.1	19.1	40.849	0	9.3695	7	0	0	0	4	3	2	0	0	0	11633000	3395000	752800	0	0	0	139590000	51277000	9033600	855	tr|C4M2V0|C4M2V0_ENTHI DnaJ domain containing protein OS=Entamoeba histolytica HM-1:IMSS OX=294381 GN=EHI_188830 PE=4 SV=1
C4M3C6	C4M3C6	Helicase, putative	EHI_053080	0.00952187	0.042801	5.60701	48.7392	20	20	20	27.8997	25.0797	23.8416		5	5	5	10.2	10.2	10.2	60.091	0	6.5659	6	0	0	0	5	2	1	0	0	0	8075300	829920	578210	0	0	0	250410000	35460000	15033000	885	tr|C4M3C6|C4M3C6_ENTHI Helicase, putative OS=Entamoeba histolytica HM-1:IMSS OX=294381 GN=EHI_053080 PE=4 SV=1
C4M712	C4M712	60S ribosomal protein L34, putative	EHI_189940	0.00833523	0.0393468	6.88568	118.249	23.3806	27.1504	26.6823	34.1805	31.7746	31.9153		5	5	2	35	35	9.5	15.48	0	61.907	52	1	1	1	5	3	4	3640300	14635000	8973800	1638300000	249060000	314370000	10921000	148970000	107690000	19469000704	3673700096	4050200064	1125	tr|C4M712|C4M712_ENTHI 60S ribosomal protein L34, putative OS=Entamoeba histolytica HM-1:IMSS OX=294381 GN=EHI_189940 PE=3 SV=1
C4M727	C4M727	60S ribosomal protein L27	EHI_183480	0.00332461	0.0210196	5.47093	44.3522	25.6929	27.5266	26.9287	33.5175	31.2214	31.8222		24	5	5	77.7	28.1	28.1	15.758	0	137.69	52	2	2	2	5	4	5	6026700	21483000	14194000	1081700000	266050000	382880000	54240000	193350000	127750000	12295999488	2503600128	3796999936	1126	tr|C4M727|C4M727_ENTHI 60S ribosomal protein L27 OS=Entamoeba histolytica HM-1:IMSS OX=294381 GN=EHI_183480 PE=3 SV=1
C4M917	C4M917	RNA-binding protein	EHI_192780	5.46592e-06	0.000924424	7.9515	247.537	20	20	20	28.4365	27.6369	27.7811		5	5	5	30	30	30	25.926	0	14.746	10	0	0	0	3	4	4	0	0	0	16696000	11557000	16290000	0	0	0	363280000	208710000	230640000	1243	tr|C4M917|C4M917_ENTHI RNA-binding protein OS=Entamoeba histolytica HM-1:IMSS OX=294381 GN=EHI_192780 PE=4 SV=1
C4M979	C4M979	40S ribosomal protein S11, putative	EHI_124850	0.0103926	0.0456534	7.67383	204.198	20	24.5248	23.7712	32.3155	29.4392	29.5629		17	5	5	63.5	22.4	22.4	18.208	0	38.194	36	0	2	2	5	3	3	0	2682000	1590700	242370000	41854000	45599000	0	24138000	14317000	5344799744	727900032	793059968	1255	tr|C4M979|C4M979_ENTHI 40S ribosomal protein S11, putative OS=Entamoeba histolytica HM-1:IMSS OX=294381 GN=EHI_124850 PE=3 SV=1
C4LT77	C4LT77	40S ribosomal protein S30	EHI_044550	0.000285047	0.00624566	9.81733	902.218	20	20	20	31.4391	29.2654	28.7475		6	6	4	54.7	54.7	40.6	7.4297	0	8.7939	30	0	0	1	5	4	2	0	0	0	588540000	98097000	102290000	0	0	0	2911500032	645310016	450660000	231	tr|C4LT77|C4LT77_ENTHI 40S ribosomal protein S30 OS=Entamoeba histolytica HM-1:IMSS OX=294381 GN=EHI_044550 PE=3 SV=1
C4LW50;B1N5I5	C4LW50	AATF-Che1 domain-containing protein	EHI_142050	0.00149774	0.015588	5.93107	61.014	20	20	20	27.2304	25.9839	24.5789		6	6	6	17.4	17.4	17.4	46.351	0	12.615	5	0	0	0	3	2	2	0	0	0	6560900	1346400	1044200	0	0	0	157460000	66362000	25061000	425	tr|C4LW50|C4LW50_ENTHI AATF-Che1 domain-containing protein OS=Entamoeba histolytica HM-1:IMSS OX=294381 GN=EHI_142050 PE=4 SV=1
C4LXV4	C4LXV4	C2 domain-containing protein	EHI_087740	0.00250868	0.0191015	6.56949	94.9757	20	20	20	28.1251	26.8042	24.7792		6	6	6	13.1	13.1	13.1	76.259	0	16.533	10	0	0	0	5	4	1	0	0	0	5500300	2303700	822650	0	0	0	292750016	117180000	28793000	542	tr|C4LXV4|C4LXV4_ENTHI C2 domain-containing protein OS=Entamoeba histolytica HM-1:IMSS OX=294381 GN=EHI_087740 PE=4 SV=1
C4LZ57	C4LZ57	60S ribosomal export protein NMD3	EHI_083120	0.0012608	0.0145801	6.68441	102.851	20	20	20	28.0577	25.206	26.7895		6	6	6	20.2	20.2	20.2	46.912	0	28.378	16	0	0	0	5	3	5	0	0	0	11355000	1682800	5043300	0	0	0	279390016	38704000	116000000	631	tr|C4LZ57|C4LZ57_ENTHI 60S ribosomal export protein NMD3 OS=Entamoeba histolytica HM-1:IMSS OX=294381 GN=EHI_083120 PE=3 SV=1
C4M0X0;B1N601	C4M0X0;B1N601	60S ribosomal protein L37-A, putative;60S ribosomal protein L37, putative (Fragment)	EHI_015320;EHI_0256	0.00092586	0.0119304	9.34284	649.344	20	20	20	31.467	28.186	28.3755		6	6	6	46.8	46.8	46.8	9.0206	0	11.16	18	0	1	0	6	2	2	0	0	0	1232400000	84206000	98606000	0	0	0	2968300032	305369984	348249984	741	tr|C4M0X0|C4M0X0_ENTHI 60S ribosomal protein L37-A, putative OS=Entamoeba histolytica HM-1:IMSS OX=294381 GN=EHI_015320 PE=3 SV=1;tr|B1N601|B1N601_ENTHI 60S ribosomal protein L37, putative (Fragment) OS=Entamoeba histolytica HM-1:IMSS OX=294381 GN=EHI_0256
C4M2W9;C4LWT3	C4M2W9	NAC-A/B domain-containing protein	EHI_048560	0.00986011	0.043884	3.63852	12.4538	24.5718	25.5694	25.1854	30.2093	27.9684	28.0644		6	6	6	47.4	47.4	47.4	19.253	0	74.144	25	1	2	2	6	3	4	2770800	5532300	4239500	124340000	22976000	26203000	24937000	49791000	38156000	1241400064	262620000	280689984	861	tr|C4M2W9|C4M2W9_ENTHI NAC-A/B domain-containing protein OS=Entamoeba histolytica HM-1:IMSS OX=294381 GN=EHI_048560 PE=4 SV=1
C4M4E9	C4M4E9	Rho guanine nucleotide exchange factor, putative	EHI_078740	7.98642e-06	0.00108056	6.23732	75.443	20	20	20	26.0673	25.9855	26.6592		6	6	5	8.1	8.1	7.1	99.365	0	19.731	9	0	0	0	3	4	5	0	0	0	1326600	341540	966960	0	0	0	70312000	66436000	105980000	968	tr|C4M4E9|C4M4E9_ENTHI Rho guanine nucleotide exchange factor, putative OS=Entamoeba histolytica HM-1:IMSS OX=294381 GN=EHI_078740 PE=1 SV=1
C4M5S7	C4M5S7	Regulator of nonsense transcripts, putative	EHI_070810	0.00983188	0.043884	5.08556	33.9552	20	20	20	26.2411	22.8882	26.1274		6	6	2	8.5	8.5	2.6	112.63	0	13.685	10	0	0	0	4	1	5	0	0	0	917570	155260	547450	0	0	0	79316000	7762900	73305000	1045	tr|C4M5S7|C4M5S7_ENTHI Regulator of nonsense transcripts, putative OS=Entamoeba histolytica HM-1:IMSS OX=294381 GN=EHI_070810 PE=4 SV=1
C4M7J5	C4M7J5	Non-specific serine/threonine protein kinase	EHI_170330	0.00476609	0.0264283	5.91833	60.4777	20	20	20	27.9648	25.249	24.5412		6	6	6	23.2	23.2	23.2	39.811	0	18.772	9	0	0	0	4	3	2	0	0	0	6502800	1066800	1220700	0	0	0	261960000	39876000	24414000	1159	tr|C4M7J5|C4M7J5_ENTHI Non-specific serine/threonine protein kinase OS=Entamoeba histolytica HM-1:IMSS OX=294381 GN=EHI_170330 PE=3 SV=1
C4M883	C4M883	Ribosome biogenesis regulatory protein	EHI_098810	0.000306466	0.00624566	8.67624	409.081	20	20	20	30.1607	27.9119	27.956		6	6	6	26	26	26	29.292	0	24.876	20	0	0	0	5	5	5	0	0	0	45887000	8031000	9449400	0	0	0	1200300032	252540000	260380000	1193	tr|C4M883|C4M883_ENTHI Ribosome biogenesis regulatory protein OS=Entamoeba histolytica HM-1:IMSS OX=294381 GN=EHI_098810 PE=3 SV=1
C4M8F6	C4M8F6	40S ribosomal protein S27a, putative	EHI_036530	7.75672e-05	0.00374816	10.4518	1400.55	20	20	20	31.6102	29.4411	30.3041		6	6	6	28.1	28.1	28.1	15.198	0	48.768	23	0	0	0	6	3	4	0	0	0	116610000	15041000	27643000	0	0	0	3278000128	728860032	1325699968	1210	tr|C4M8F6|C4M8F6_ENTHI 40S ribosomal protein S27a, putative OS=Entamoeba histolytica HM-1:IMSS OX=294381 GN=EHI_036530 PE=4 SV=1
C4M8M3;B1N444	C4M8M3;B1N444	60S ribosomal protein L16-B, putative;Ribosomal protein L13A, putative	EHI_095610;EHI_200090	0.00328529	0.0209335	6.14135	70.5881	24.09	26.8083	25.5219	32.7775	30.9491	31.1177		22	6	6	64.9	24.8	24.8	22.78	0	60.26	56	1	2	2	6	5	6	1785700	4124300	3076700	370030000	85265000	117800000	17857000	117520000	48180000	7362200064	2072999936	2330099968	1216	tr|C4M8M3|C4M8M3_ENTHI 60S ribosomal protein L16-B, putative OS=Entamoeba histolytica HM-1:IMSS OX=294381 GN=EHI_095610 PE=3 SV=1;tr|B1N444|B1N444_ENTHI Ribosomal protein L13A, putative OS=Entamoeba histolytica HM-1:IMSS OX=294381 GN=EHI_200090 PE=3 SV=1
C4M9L9	C4M9L9	JAB_MPN domain-containing protein	EHI_112800	0.00167423	0.0160639	7.89644	238.269	20	23.0532	20	29.4286	28.7055	28.6084		6	6	6	48.2	48.2	48.2	18.198	0	65.31	33	0	1	0	5	6	5	0	725300	0	31485000	22007000	13275000	0	8703600	0	722609984	437729984	409249984	1276	tr|C4M9L9|C4M9L9_ENTHI JAB_MPN domain-containing protein OS=Entamoeba histolytica HM-1:IMSS OX=294381 GN=EHI_112800 PE=4 SV=1
B1N405	B1N405	rRNA-processing protein efg1	EHI_088060	0.00694954	0.0341108	7.39093	167.839	20	24.2565	23.6455	31.1662	29.3536	29.555		7	7	7	40	40	40	18.742	0	27.707	55	0	2	1	7	6	5	0	5010200	3280600	253690000	65809000	80546000	0	20041000	13122000	2409700096	685969984	788729984	137	tr|B1N405|B1N405_ENTHI rRNA-processing protein efg1 OS=Entamoeba histolytica HM-1:IMSS OX=294381 GN=EHI_088060 PE=4 SV=1
C4LYP4;C4LT66	C4LYP4;C4LT66	40S ribosomal protein S27	EHI_004200;EHI_149000	0.00169356	0.0160639	6.1486	70.9438	25.3204	27.2181	26.2048	33.5802	32.0599	31.549		7	7	2	79.8	79.8	35.7	9.321	0	66.93	73	1	2	1	7	6	6	7822400	32120000	14105000	2573800000	923960000	697610000	41898000	156120000	77343000	12842000384	4476899840	3142000128	230	tr|C4LYP4|C4LYP4_ENTHI 40S ribosomal protein S27 OS=Entamoeba histolytica HM-1:IMSS OX=294381 GN=EHI_004200 PE=3 SV=1;tr|C4LT66|C4LT66_ENTHI 40S ribosomal protein S27 OS=Entamoeba histolytica HM-1:IMSS OX=294381 GN=EHI_149000 PE=3 SV=1
C4LTW9	C4LTW9	Serine/threonine-protein kinase RIO1	EHI_050990	0.000661037	0.00972155	6.51415	91.4015	20	20	20	27.8392	26.1116	25.5916		7	7	7	16.9	16.9	16.9	56.098	0	13.653	9	0	0	0	6	4	2	0	0	0	8789100	2566700	811690	0	0	0	240130000	72507000	50563000	271	tr|C4LTW9|C4LTW9_ENTHI Serine/threonine-protein kinase RIO1 OS=Entamoeba histolytica HM-1:IMSS OX=294381 GN=EHI_050990 PE=3 SV=1
C4LW22	C4LW22	Nucleolar protein 10, putative	EHI_141370	5.94983e-05	0.00298153	6.74856	107.527	20	20	20	27.2329	27.0152	25.9976		7	7	7	19.2	19.2	19.2	47.906	0	9.5434	13	0	0	0	5	5	2	0	0	0	5683200	5370900	1735400	0	0	0	157730000	135640000	66997000	418	tr|C4LW22|C4LW22_ENTHI Nucleolar protein 10, putative OS=Entamoeba histolytica HM-1:IMSS OX=294381 GN=EHI_141370 PE=4 SV=1
C4LYH3	C4LYH3	DNA-directed RNA polymerase III subunit RPC5	EHI_093820	0.000177517	0.00528132	6.98752	126.897	20	20	20	28.0174	26.3463	26.5989		7	7	7	21.1	21.1	21.1	48.017	0	28.478	22	0	0	0	7	4	4	0	0	0	5465900	2497700	4248900	0	0	0	271689984	85314000	101640000	586	tr|C4LYH3|C4LYH3_ENTHI DNA-directed RNA polymerase III subunit RPC5 OS=Entamoeba histolytica HM-1:IMSS OX=294381 GN=EHI_093820 PE=3 SV=1
C4LZD4	C4LZD4	Nucleolar protein 12	EHI_137710	4.91838e-05	0.00266183	7.18542	145.555	20	20	20	27.9576	26.7774	26.8212		7	7	7	21.3	21.3	21.3	48.222	0	20.943	13	0	0	0	4	4	4	0	0	0	15310000	5200100	4565400	0	0	0	260670000	115030000	118570000	645	tr|C4LZD4|C4LZD4_ENTHI Nucleolar protein 12 OS=Entamoeba histolytica HM-1:IMSS OX=294381 GN=EHI_137710 PE=3 SV=1
C4LZM1	C4LZM1	60S ribosomal protein L24, putative	EHI_174960	0.00189343	0.0168468	7.49794	180.762	20	20	20	29.3722	25.8198	27.3018		7	7	7	29.6	29.6	29.6	21.648	0	22.638	17	0	0	0	6	1	3	0	0	0	28245000	9871400	27575000	0	0	0	694889984	59229000	165450000	657	tr|C4LZM1|C4LZM1_ENTHI 60S ribosomal protein L24, putative OS=Entamoeba histolytica HM-1:IMSS OX=294381 GN=EHI_174960 PE=3 SV=1
C4LZN4	C4LZN4	Ribosome biogenesis protein, putative	EHI_175090	0.00188453	0.0168468	7.97645	251.856	20	20	20	30.1631	26.7945	26.9717		7	7	7	28.5	28.5	28.5	33.938	0	61.16	17	0	0	0	7	3	3	0	0	0	54770000	3858700	4680700	0	0	0	1202300032	116400000	131610000	661	tr|C4LZN4|C4LZN4_ENTHI Ribosome biogenesis protein, putative OS=Entamoeba histolytica HM-1:IMSS OX=294381 GN=EHI_175090 PE=3 SV=1
C4LZZ0	C4LZZ0	60S ribosomal protein L30, putative	EHI_065740	0.00102202	0.0128408	5.55047	46.8661	26.1743	27.8991	27.0977	33.4369	32.1886	32.197		7	7	4	67	67	45	11.594	0	132.78	70	2	2	2	7	5	5	15145000	11789000	6784600	1096100000	358530000	392240000	75726000	250300000	143620000	11628000256	4894700032	4923400192	683	tr|C4LZZ0|C4LZZ0_ENTHI 60S ribosomal protein L30, putative OS=Entamoeba histolytica HM-1:IMSS OX=294381 GN=EHI_065740 PE=3 SV=1
C4M2P0	C4M2P0	WD repeat-containing protein	EHI_006060	0.0030727	0.0208971	6.82282	113.207	20	20	20	28.9499	25.607	25.9115		7	7	7	27.8	27.8	27.8	40.982	0	48.162	15	0	0	0	6	4	3	0	0	0	7308200	618780	1034100	0	0	0	518550016	51108000	63116000	841	tr|C4M2P0|C4M2P0_ENTHI WD repeat-containing protein OS=Entamoeba histolytica HM-1:IMSS OX=294381 GN=EHI_006060 PE=3 SV=1
C4M3B1	C4M3B1	Non-transporter ABC protein, putative	EHI_175440	0.00399419	0.0233946	6.12945	70.0079	20	20	20	28.1397	24.7384	25.5103		7	7	7	15.3	15.3	15.3	83.317	0	78.8	12	0	0	0	7	1	2	0	0	0	3397400	777470	1327600	0	0	0	295720000	27989000	47794000	883	tr|C4M3B1|C4M3B1_ENTHI Non-transporter ABC protein, putative OS=Entamoeba histolytica HM-1:IMSS OX=294381 GN=EHI_175440 PE=4 SV=1
C4M660	C4M660	60S acidic riboomal protein P1, putative	EHI_042920	0.0045581	0.025379	6.05054	66.2817	24.0118	26.4912	25.8213	32.9912	30.7319	30.7529		7	7	7	82.1	82.1	82.1	11.191	0	179.95	68	1	2	2	7	7	7	3383100	8363700	4387900	834050000	157630000	162930000	16915000	94331000	59291000	8537600000	1783299968	1809400064	1075	tr|C4M660|C4M660_ENTHI 60S acidic riboomal protein P1, putative OS=Entamoeba histolytica HM-1:IMSS OX=294381 GN=EHI_042920 PE=3 SV=1
C4M6F9;C4M7I6	C4M6F9;C4M7I6	60S ribosomal protein L38, putative	EHI_099790;EHI_023840	0.00866931	0.0403078	5.59496	48.3337	24.2045	27.6946	25.1795	32.2853	31.0933	30.4849		7	7	7	50	50	50	9.5664	0	19.371	39	1	3	2	6	5	5	4833000	10776000	6324100	274580000	303010000	80745000	19332000	217230000	38000000	5233999872	2291000064	1502700032	1091	tr|C4M6F9|C4M6F9_ENTHI 60S ribosomal protein L38, putative OS=Entamoeba histolytica HM-1:IMSS OX=294381 GN=EHI_099790 PE=3 SV=1;tr|C4M7I6|C4M7I6_ENTHI 60S ribosomal protein L38, putative OS=Entamoeba histolytica HM-1:IMSS OX=294381 GN=EHI_023840 PE=3 SV=1
C4M6H5	C4M6H5	Uncharacterized protein	EHI_099720	0.0106595	0.0466743	3.28247	9.7302	25.2426	26.9984	27.0838	30.5418	29.3428	29.2876		7	7	7	42.9	42.9	42.9	13.926	0	27.098	33	2	3	3	7	4	4	6616400	22345000	23706000	215200000	109490000	105910000	39699000	134070000	142240000	1563100032	680880000	655299968	1096	tr|C4M6H5|C4M6H5_ENTHI Uncharacterized protein OS=Entamoeba histolytica HM-1:IMSS OX=294381 GN=EHI_099720 PE=4 SV=1
C4M8S5	C4M8S5	Mono(ADP-ribosyl)transferase	EHI_146940	0.000788042	0.0105675	6.11684	69.3989	20	20	20	27.4501	25.3858	25.5146		7	7	7	17.7	17.7	17.7	54.769	0	13.839	11	0	0	0	6	3	3	0	0	0	3778400	1229600	1259900	0	0	0	183360000	43843000	47935000	1226	tr|C4M8S5|C4M8S5_ENTHI Mono(ADP-ribosyl)transferase OS=Entamoeba histolytica HM-1:IMSS OX=294381 GN=EHI_146940 PE=4 SV=1
C4M9X9	C4M9X9	Translation initiation factor, putative	EHI_179390	0.00304471	0.0208971	7.16357	143.367	23.0976	20	20	29.0318	27.6183	27.9382		7	7	7	70	70	70	12.359	0	45.013	25	1	0	0	5	6	7	1282200	0	0	23918000	8076300	12695000	8975700	0	0	548840000	206030000	257180000	1289	tr|C4M9X9|C4M9X9_ENTHI Translation initiation factor, putative OS=Entamoeba histolytica HM-1:IMSS OX=294381 GN=EHI_179390 PE=3 SV=1
C4MA09	C4MA09	60S ribosomal protein L7, putative	EHI_146530	0.0028878	0.02035	9.13318	561.516	20	20	20	31.94	27.8394	27.6202		20	7	5	64.3	28.7	23.5	25.721	0	117.44	20	0	0	0	7	3	3	0	0	0	88126000	15049000	21981000	0	0	0	4119899904	240160000	206300000	1295	tr|C4MA09|C4MA09_ENTHI 60S ribosomal protein L7, putative OS=Entamoeba histolytica HM-1:IMSS OX=294381 GN=EHI_146530 PE=3 SV=1
C4LX23	C4LX23	RhoGAP domain containing protein	EHI_159300	0.00139452	0.0154655	6.65509	100.782	20	20	20	27.9579	26.9315	25.0759		8	8	8	18	18	18	69.328	0	22.311	10	0	0	0	5	5	2	0	0	0	8690300	1873100	1178900	0	0	0	260710000	127990000	35368000	497	tr|C4LX23|C4LX23_ENTHI RhoGAP domain containing protein OS=Entamoeba histolytica HM-1:IMSS OX=294381 GN=EHI_159300 PE=4 SV=1
C4LZB9	C4LZB9	NFX1-type zinc finger-containing protein 1	EHI_000700	0.000660017	0.00972155	7.69734	207.553	20	20	20	29.3008	26.9525	26.8387		15	8	8	32.6	20.4	20.4	68.934	0	31.305	16	0	0	0	7	4	3	0	0	0	8996800	2105700	2023200	0	0	0	661340032	129870000	120020000	643	tr|C4LZB9|C4LZB9_ENTHI NFX1-type zinc finger-containing protein 1 OS=Entamoeba histolytica HM-1:IMSS OX=294381 GN=EHI_000700 PE=3 SV=1
C4M0L5	C4M0L5	DUF663 domain-containing protein	EHI_008390	0.000609687	0.00948179	7.45962	176.023	20	20	20	28.9829	26.6701	26.7259		8	8	8	13.8	13.8	13.8	76.651	0	26.409	18	0	0	0	6	4	5	0	0	0	14738000	2395500	3221100	0	0	0	530560000	106780000	110990000	727	tr|C4M0L5|C4M0L5_ENTHI DUF663 domain-containing protein OS=Entamoeba histolytica HM-1:IMSS OX=294381 GN=EHI_008390 PE=4 SV=1
C4M0Q1;B1N4W4	C4M0Q1	Pescadillo homolog	EHI_009860	0.000281391	0.00624566	7.84506	229.932	20	20	20	29.1409	27.0115	27.3828		8	8	8	22.9	22.9	22.9	63.009	0	41.133	23	0	0	0	7	3	4	0	0	0	9470700	7516100	2184600	0	0	0	591960000	135290000	175000000	733	tr|C4M0Q1|C4M0Q1_ENTHI Pescadillo homolog OS=Entamoeba histolytica HM-1:IMSS OX=294381 GN=EHI_009860 PE=3 SV=1
C4M123	C4M123	40S ribosomal protein S26	EHI_105180	0.00325205	0.0209335	6.1963	73.3286	26.334	28.4206	27.4745	35.1606	32.7898	32.8676		8	8	2	43.1	43.1	16.7	16.431	0	139.76	81	2	4	2	8	7	7	11260000	43106000	26714000	4130600000	713010000	718610000	84589000	359300000	186490000	38405001216	7425299968	7836899840	753	tr|C4M123|C4M123_ENTHI 40S ribosomal protein S26 OS=Entamoeba histolytica HM-1:IMSS OX=294381 GN=EHI_105180 PE=3 SV=1
C4M1H2	C4M1H2	Transcriptional coactivator, putative	EHI_192520	0.00935544	0.0424762	3.23756	9.43195	24.1882	25.9214	25.3751	29.3016	27.77	28.1258		8	8	8	39.1	39.1	39.1	18.055	0	95.761	60	2	2	3	5	5	6	1201500	2071500	6468400	15466000	17445000	16172000	19115000	63549000	43518000	661680000	228870000	292900000	774	tr|C4M1H2|C4M1H2_ENTHI Transcriptional coactivator, putative OS=Entamoeba histolytica HM-1:IMSS OX=294381 GN=EHI_192520 PE=3 SV=1
C4M481	C4M481	Protein kinase, putative	EHI_140330	0.000423399	0.00750658	6.18901	72.9588	20	20	20	25.1308	27.1096	26.3266		8	8	8	15.2	15.2	15.2	85.109	0	14.126	9	0	0	0	1	7	4	0	0	0	798700	1431600	657720	0	0	0	36740000	144810000	84158000	955	tr|C4M481|C4M481_ENTHI Protein kinase, putative OS=Entamoeba histolytica HM-1:IMSS OX=294381 GN=EHI_140330 PE=4 SV=1
C4M5F9	C4M5F9	BRCT domain-containing protein	EHI_036630	0.00308867	0.0208971	7.36091	164.382	23.071	20	20	29.4209	28.0634	27.6694		8	8	8	71.9	71.9	71.9	17.162	0	102.75	28	1	0	0	7	7	5	979050	0	0	54330000	25358000	23718000	8811500	0	0	718729984	280500000	213460000	1024	tr|C4M5F9|C4M5F9_ENTHI BRCT domain-containing protein OS=Entamoeba histolytica HM-1:IMSS OX=294381 GN=EHI_036630 PE=4 SV=1
C4M6H0	C4M6H0	Ribosome biogenesis protein NSA2 homolog	EHI_099760	0.00243996	0.0189728	7.9783	252.179	20	20	20	30.324	26.794	26.8169		8	8	8	31.2	31.2	31.2	29.769	0	61.25	19	0	0	0	8	3	3	0	0	0	52872000	1152100	1799800	0	0	0	1344099968	116360000	118220000	1094	tr|C4M6H0|C4M6H0_ENTHI Ribosome biogenesis protein NSA2 homolog OS=Entamoeba histolytica HM-1:IMSS OX=294381 GN=EHI_099760 PE=3 SV=1
C4M733	C4M733	TPR_REGION domain-containing protein	EHI_183540	0.000129079	0.00487571	7.29447	156.984	20	20	20	27.9278	27.6495	26.3061		8	8	8	20.5	20.5	20.5	60.07	0	38.51	16	0	0	0	5	3	5	0	0	0	5385000	6579100	2494000	0	0	0	255340000	210530000	82972000	1129	tr|C4M733|C4M733_ENTHI TPR_REGION domain-containing protein OS=Entamoeba histolytica HM-1:IMSS OX=294381 GN=EHI_183540 PE=3 SV=1
C4M9M2	C4M9M2	NPL domain-containing protein	EHI_112830	0.00726171	0.0352154	3.16828	8.98974	27.9081	29.5822	28.8554	32.7309	31.7073	31.4123		8	8	8	50	50	50	23.172	0	128.27	119	4	4	5	7	7	7	8743300	40237000	21041000	407420000	202140000	177140000	251870000	803760000	485670016	7128399872	3506400000	2857799936	1277	tr|C4M9M2|C4M9M2_ENTHI NPL domain-containing protein OS=Entamoeba histolytica HM-1:IMSS OX=294381 GN=EHI_112830 PE=4 SV=1
C4MB46	C4MB46	60S ribosomal protein L35, putative	EHI_042720	0.000596861	0.00948179	7.03907	131.513	26.1222	27.2266	26.078	34.731	32.926	32.887		8	8	8	31.2	31.2	31.2	12.909	0	21.632	56	1	2	1	7	6	6	18261000	39260000	17709000	3374900000	1053600000	919010000	73043000	157040000	70838000	28515000320	8160500224	7942799872	1343	tr|C4MB46|C4MB46_ENTHI 60S ribosomal protein L35, putative OS=Entamoeba histolytica HM-1:IMSS OX=294381 GN=EHI_042720 PE=3 SV=1
A0A175JXH6	A0A175JXH6	60S ribosomal protein L37a, putative	EHI_008650	0.000964016	0.0123048	7.235	150.644	24.9397	25.9794	25.2379	34.039	31.3799	32.4431		9	9	2	64.5	64.5	29	10.298	0	46.369	53	1	2	1	9	7	6	8045100	16539000	9892400	2250600000	475840000	578250000	32181000	66158000	39570000	17650999296	2794400000	5839099904	1	tr|A0A175JXH6|A0A175JXH6_ENTHI 60S ribosomal protein L37a, putative OS=Entamoeba histolytica HM-1:IMSS OX=294381 GN=EHI_008650 PE=3 SV=1
C4LSC4	C4LSC4	40S ribosomal protein S12, putative	EHI_153330	5.43317e-06	0.000924424	11.8601	3717.45	20	20	20	32.5897	31.4352	31.5554		10	9	9	72.1	64	64	15.157	0	303.24	41	0	0	0	9	7	7	0	0	0	808360000	408440000	437780000	0	0	0	6463600128	2903699968	3155800064	179	tr|C4LSC4|C4LSC4_ENTHI 40S ribosomal protein S12, putative OS=Entamoeba histolytica HM-1:IMSS OX=294381 GN=EHI_153330 PE=3 SV=1
C4LSN8	C4LSN8	RNA-binding protein, putative	EHI_151990	0.00500744	0.0272091	2.80526	6.98982	26.7892	28.165	27.7371	30.9379	29.9596	30.2096		9	9	9	33.2	33.2	33.2	35.177	0	81.457	57	4	4	4	9	8	8	7137300	23151000	17209000	124550000	54779000	66052000	115970000	300960000	223720000	2056999936	1044099968	1241600000	195	tr|C4LSN8|C4LSN8_ENTHI RNA-binding protein, putative OS=Entamoeba histolytica HM-1:IMSS OX=294381 GN=EHI_151990 PE=4 SV=1
C4LU58	C4LU58	Nucleolar phosphoprotein Nopp34, putative	EHI_068680	0.0048932	0.0268036	7.78058	219.882	20	23.1534	20	30.6244	27.8836	27.9873		9	9	9	58.2	58.2	58.2	17.985	0	37.504	20	0	1	0	9	3	4	0	1036700	0	131200000	12444000	15175000	0	9330000	0	1655200000	247620000	266080000	284	tr|C4LU58|C4LU58_ENTHI Nucleolar phosphoprotein Nopp34, putative OS=Entamoeba histolytica HM-1:IMSS OX=294381 GN=EHI_068680 PE=4 SV=1
C4LUX0	C4LUX0	Nucleolar protein 6	EHI_179100	0.007784	0.0372633	5.66896	50.8776	20	20	20	27.5962	23.6303	25.7803		9	9	9	19.4	19.4	19.4	70.409	0	21.612	11	0	0	0	8	1	3	0	0	0	1157300	393490	1002900	0	0	0	202900000	12985000	57631000	330	tr|C4LUX0|C4LUX0_ENTHI Nucleolar protein 6 OS=Entamoeba histolytica HM-1:IMSS OX=294381 GN=EHI_179100 PE=3 SV=1
C4LVB0	C4LVB0	60S ribosomal protein L23, putative	EHI_051710	0.00377338	0.0225902	6.25386	76.3133	24.9381	27.0483	26.3974	34.03	31.4961	31.6193		9	9	9	41.4	41.4	41.4	15.233	0	157.29	83	1	3	3	9	6	6	4018100	13326000	9547600	1305100000	265420000	271510000	32145000	138790000	88394000	17540999168	3028900096	3298800128	359	tr|C4LVB0|C4LVB0_ENTHI 60S ribosomal protein L23, putative OS=Entamoeba histolytica HM-1:IMSS OX=294381 GN=EHI_051710 PE=3 SV=1
C4LVQ0	C4LVQ0	60S acidic ribosomal protein P2, putative	EHI_186830	0.00523394	0.02788	7.6874	206.129	20	20	23.1286	30.5665	27.9203	27.7041		11	9	6	81.1	70.8	70.8	11.413	0	87.231	32	0	1	1	8	4	4	0	0	1528500	139260000	34443000	31499000	0	0	9170900	1590099968	254000000	218660000	389	tr|C4LVQ0|C4LVQ0_ENTHI 60S acidic ribosomal protein P2, putative OS=Entamoeba histolytica HM-1:IMSS OX=294381 GN=EHI_186830 PE=3 SV=1
C4M2Q1	C4M2Q1	Eukaryotic translation initiation factor 6	EIF6	0.000295409	0.00624566	9.24018	604.745	20	20	20	30.8063	28.4829	28.4313		9	9	9	49.8	49.8	49.8	25.942	0	185.2	35	0	0	0	9	7	8	0	0	0	118430000	28998000	24569000	0	0	0	1877699968	375160000	361969984	844	tr|C4M2Q1|C4M2Q1_ENTHI Eukaryotic translation initiation factor 6 OS=Entamoeba histolytica HM-1:IMSS OX=294381 GN=EIF6 PE=3 SV=1
C4M466	C4M466	40S ribosomal protein S20, putative	EHI_140170	0.00610608	0.0314126	5.0089	32.1981	25.8015	28.11	26.5401	33.1394	31.1426	31.1964		11	9	9	66.9	51.7	51.7	13.162	0	76.393	44	1	3	1	8	6	5	8354600	37930000	13940000	1147400000	313190000	315910000	58482000	289710016	97582000	9461199872	2370599936	2460600064	951	tr|C4M466|C4M466_ENTHI 40S ribosomal protein S20, putative OS=Entamoeba histolytica HM-1:IMSS OX=294381 GN=EHI_140170 PE=3 SV=1
C4M480	C4M480	Protein kinase, putative	EHI_140320	0.000599676	0.00948179	6.67728	102.344	20	20	20	25.4247	27.7579	26.8492		9	9	9	17.4	17.4	17.4	83.079	0	24.624	15	0	0	0	2	9	4	0	0	0	958270	1088600	938240	0	0	0	45039000	226970000	120900000	954	tr|C4M480|C4M480_ENTHI Protein kinase, putative OS=Entamoeba histolytica HM-1:IMSS OX=294381 GN=EHI_140320 PE=4 SV=1
C4M5Q8	C4M5Q8	Eukaryotic translation initiation factor eIF-5	EHI_129770	2.20112e-05	0.00183647	9.27261	618.491	20	20	20	30.0448	28.6629	29.1102		9	9	9	37	37	37	40.541	0	37.166	27	0	0	0	7	7	8	0	0	0	37479000	10379000	17734000	0	0	0	1107600000	424990016	579480000	1042	tr|C4M5Q8|C4M5Q8_ENTHI Eukaryotic translation initiation factor eIF-5 OS=Entamoeba histolytica HM-1:IMSS OX=294381 GN=EHI_129770 PE=3 SV=1
C4M620	C4M620	DEAD/DEAH box helicase, putative	EHI_125170	0.000179941	0.00528132	6.92068	121.153	20	20	20	27.8673	26.8072	26.0876		9	9	9	12.3	12.3	12.3	122.63	0	24.251	15	0	0	0	6	6	3	0	0	0	3474900	1214700	883290	0	0	0	244840000	117430000	71308000	1063	tr|C4M620|C4M620_ENTHI DEAD/DEAH box helicase, putative OS=Entamoeba histolytica HM-1:IMSS OX=294381 GN=EHI_125170 PE=4 SV=1
C4M737	C4M737	Rho guanine nucleotide exchange factor, putative	EHI_183580	2.72533e-05	0.00195174	6.40874	84.9619	20	20	20	26.5377	25.8423	26.8463		9	9	9	16.9	16.9	16.9	73.718	0	14.409	10	0	0	0	3	3	7	0	0	0	454930	1399000	2460500	0	0	0	97421000	60158000	120650000	1130	tr|C4M737|C4M737_ENTHI Rho guanine nucleotide exchange factor, putative OS=Entamoeba histolytica HM-1:IMSS OX=294381 GN=EHI_183580 PE=4 SV=1
C4M7Y3	C4M7Y3	CCR4/NOT transcription complex subunit 3, putative	EHI_119550	0.000556632	0.00929781	6.98026	126.261	20	20	20	28.231	26.8852	25.8246		9	9	9	19.7	19.7	19.7	56.87	0	26.551	17	0	0	0	7	6	4	0	0	0	6779300	3260300	1328400	0	0	0	315049984	123950000	59426000	1171	tr|C4M7Y3|C4M7Y3_ENTHI CCR4/NOT transcription complex subunit 3, putative OS=Entamoeba histolytica HM-1:IMSS OX=294381 GN=EHI_119550 PE=3 SV=1
C4M8A9	C4M8A9	60S ribosomal protein L31, putative	EHI_058080	0.00147049	0.015588	7.49698	180.641	23.678	25.7728	24.0378	33.4213	31.2907	31.2676		9	9	6	46	46	46	17.256	0	163.1	167	2	3	1	8	8	7	1917300	6017200	1624300	1198400000	265490000	268120000	13421000	57331000	17223000	11502999552	2626899968	2585100032	1196	tr|C4M8A9|C4M8A9_ENTHI 60S ribosomal protein L31, putative OS=Entamoeba histolytica HM-1:IMSS OX=294381 GN=EHI_058080 PE=3 SV=1
C4MAK3	C4MAK3	WD_REPEATS_REGION domain-containing protein	EHI_017010	3.61655e-05	0.00212748	7.45719	175.727	20	20	20	28.005	26.7498	27.6167		9	9	9	27.2	27.2	27.2	52.29	0	70.888	19	0	0	0	6	5	7	0	0	0	811200	493780	2307600	0	0	0	269369984	112850000	205810000	1317	tr|C4MAK3|C4MAK3_ENTHI WD_REPEATS_REGION domain-containing protein OS=Entamoeba histolytica HM-1:IMSS OX=294381 GN=EHI_017010 PE=4 SV=1
C4M5H5;B1N3U7	C4M5H5	Hsp70 family protein	EHI_111080	0.000490239	0.00839612	7.06271	133.687	20	20	20	28.4257	26.3453	26.4171		10	10	10	14.3	14.3	14.3	70.707	0	28.465	19	0	0	0	9	5	5	0	0	0	7020000	676870	609550	0	0	0	360569984	85256000	89609000	1026	tr|C4M5H5|C4M5H5_ENTHI Hsp70 family protein OS=Entamoeba histolytica HM-1:IMSS OX=294381 GN=EHI_111080 PE=3 SV=1
B1N3K9	B1N3K9	40S ribosomal protein S7	EHI_140540	0.00202892	0.0172582	6.40457	84.7167	24.5592	26.9077	26.2311	33.4079	31.5668	31.9369		21	11	11	62.2	27	27	21.51	0	31.847	53	1	2	2	10	9	11	2247300	7004900	4881700	999250000	276140000	260510000	24720000	125900000	78766000	11397000192	3180900096	4111300096	116	tr|B1N3K9|B1N3K9_ENTHI 40S ribosomal protein S7 OS=Entamoeba histolytica HM-1:IMSS OX=294381 GN=EHI_140540 PE=3 SV=1
C4LTQ0;C4M8C9;C4M6S2	C4LTQ0;C4M8C9;C4M6S2	60S ribosomal protein L14, putative	EHI_050130;EHI_185580	0.00225269	0.0183608	5.31899	39.9185	27.909	29.2866	28.5328	35.1962	33.135	33.3542		11	11	11	65.3	65.3	65.3	13.491	0	241.12	147	4	6	4	10	11	11	33552000	80082000	51475000	3907500000	1059700000	1266600000	252020000	654870016	388350016	39365001216	9432399872	10979999744	257	tr|C4LTQ0|C4LTQ0_ENTHI 60S ribosomal protein L14, putative OS=Entamoeba histolytica HM-1:IMSS OX=294381 GN=EHI_050130 PE=3 SV=1;tr|C4M8C9|C4M8C9_ENTHI 60S ribosomal protein L14, putative OS=Entamoeba histolytica HM-1:IMSS OX=294381 GN=EHI_185580 PE=3 SV=1;
C4LUS8	C4LUS8	Mitochondrial outer membrane protein porin 2-like	EHI_178630	0.00681761	0.033665	5.61842	49.1262	21.0786	23.3038	22.7343	29.7012	27.3835	26.8873		11	11	11	52.8	52.8	52.8	32.07	0	100.95	29	1	1	1	10	7	4	130270	609110	410450	42264000	9244100	5850300	2214600	10355000	6977700	872889984	175090000	124130000	322	tr|C4LUS8|C4LUS8_ENTHI Mitochondrial outer membrane protein porin 2-like OS=Entamoeba histolytica HM-1:IMSS OX=294381 GN=EHI_178630 PE=4 SV=1
C4LVH5	C4LVH5	Eukaryotic translation initiation factor 4C	EHI_103300	1.67576e-06	0.000625086	10.0286	1044.53	20	20	20	30.4059	29.6098	30.0702		11	11	11	42.7	42.7	42.7	19.522	0	135.04	36	0	0	0	8	9	10	0	0	0	30693000	32179000	35206000	0	0	0	1422599936	819289984	1127299968	372	tr|C4LVH5|C4LVH5_ENTHI Eukaryotic translation initiation factor 4C OS=Entamoeba histolytica HM-1:IMSS OX=294381 GN=EHI_103300 PE=3 SV=1
C4LXH6	C4LXH6	DEAD/DEAH box helicase, putative	EHI_131080	0.00361476	0.0220446	6.66296	101.333	20	20	20	28.7968	25.2176	25.9745		11	11	11	9	9	9	205.69	0	71.478	24	0	0	0	10	5	7	0	0	0	2777200	271540	342240	0	0	0	466350016	39016000	65932000	525	tr|C4LXH6|C4LXH6_ENTHI DEAD/DEAH box helicase, putative OS=Entamoeba histolytica HM-1:IMSS OX=294381 GN=EHI_131080 PE=4 SV=1
C4LZH1	C4LZH1	60S ribosomal protein L36, putative	EHI_124330	0.00724382	0.0352154	8.67877	409.798	21.0757	25.5607	26.0326	34.2594	32.1758	32.2701		11	11	11	53.8	53.8	53.8	11.907	0	28.434	145	1	3	1	11	9	9	368370	6846500	11441000	2430100000	602460000	626350000	2210200	49492000	68643000	20564000768	4851700224	5179299840	651	tr|C4LZH1|C4LZH1_ENTHI 60S ribosomal protein L36, putative OS=Entamoeba histolytica HM-1:IMSS OX=294381 GN=EHI_124330 PE=3 SV=1
C4M574	C4M574	40S ribosomal protein S12	EHI_111760	0.0033842	0.0211983	4.93688	30.6302	27.4953	29.3553	27.9713	34.337	32.6569	32.6387		11	11	2	62.1	62.1	15.9	14.81	0	194.12	91	5	7	6	9	10	9	10266000	47137000	11754000	1405500000	546600000	479230000	189200000	686809984	263140000	21699999744	6771899904	6686900224	1010	tr|C4M574|C4M574_ENTHI 40S ribosomal protein S12 OS=Entamoeba histolytica HM-1:IMSS OX=294381 GN=EHI_111760 PE=3 SV=1
C4M549;C4LT49	C4M549;C4LT49	40S ribosomal protein S24, putative	EHI_078300;EHI_148820	0.0031268	0.0209335	7.40781	169.813	24.9566	27.0964	25.9984	35.3955	32.3473	32.532		12	12	12	60.7	60.7	60.7	16.26	0	207.84	120	2	4	3	12	10	10	8140100	7875800	4101500	3383700000	317760000	376370000	32560000	143490000	67036000	45196001280	5464000000	6210400256	227	tr|C4M549|C4M549_ENTHI 40S ribosomal protein S24, putative OS=Entamoeba histolytica HM-1:IMSS OX=294381 GN=EHI_078300 PE=3 SV=1;tr|C4LT49|C4LT49_ENTHI 40S ribosomal protein S24, putative OS=Entamoeba histolytica HM-1:IMSS OX=294381 GN=EHI_148820 PE=3 SV=1
C4LW44	C4LW44	60S ribosomal protein L7, putative	EHI_141990	3.17758e-05	0.00204327	9.65383	805.548	20	20	20	30.5803	29.1225	29.2587		12	12	12	50.2	50.2	50.2	28.608	0	100.87	50	0	2	0	11	9	8	0	0	0	108110000	44956000	49410000	0	0	0	1605400064	584430016	642329984	422	tr|C4LW44|C4LW44_ENTHI 60S ribosomal protein L7, putative OS=Entamoeba histolytica HM-1:IMSS OX=294381 GN=EHI_141990 PE=4 SV=1
C4LYI3	C4LYI3	C2 domain-containing protein	EHI_093920	0.000269176	0.00624566	9.36875	661.112	20	20	20	30.6848	29.4213	28.0001		12	12	12	27	27	27	54.215	0	47.266	22	0	1	0	11	7	6	0	0	0	17935000	6920700	9415700	0	0	0	1726000000	718960000	268460000	590	tr|C4LYI3|C4LYI3_ENTHI C2 domain-containing protein OS=Entamoeba histolytica HM-1:IMSS OX=294381 GN=EHI_093920 PE=4 SV=1
C4LZ52	C4LZ52	Pumilio family RNA-binding protein	EHI_104410	0.00168457	0.0160639	7.24048	151.218	20	20	20	29.0738	26.843	25.8046		12	12	12	22.5	22.5	22.5	63.913	0	58.045	20	0	1	0	8	7	4	0	0	0	10765000	1837800	575610	0	0	0	565059968	120380000	58608000	629	tr|C4LZ52|C4LZ52_ENTHI Pumilio family RNA-binding protein OS=Entamoeba histolytica HM-1:IMSS OX=294381 GN=EHI_104410 PE=4 SV=1
C4M1E1	C4M1E1	60S ribosomal protein L12, putative	EHI_030710	0.00201574	0.0172582	4.98327	31.6311	28.7087	30.4007	29.7007	35.5723	34.0434	34.1444		12	12	12	70.7	70.7	70.7	17.763	0	321.76	198	7	6	6	12	11	11	41865000	111460000	73548000	3986800000	1236000000	1321500000	438720000	1417500032	872600000	51087998976	17703999488	18987999232	770	tr|C4M1E1|C4M1E1_ENTHI 60S ribosomal protein L12, putative OS=Entamoeba histolytica HM-1:IMSS OX=294381 GN=EHI_030710 PE=3 SV=1
C4M324	C4M324	Uncharacterized protein	EHI_025370	0.000616702	0.00948179	7.49067	179.853	20	20	20	25.9571	28.2107	28.3042		12	12	12	18.9	18.9	18.9	96.326	0	43.351	18	0	0	1	3	9	7	0	0	0	799950	571630	509150	0	0	0	65142000	310649984	331449984	869	tr|C4M324|C4M324_ENTHI Uncharacterized protein OS=Entamoeba histolytica HM-1:IMSS OX=294381 GN=EHI_025370 PE=4 SV=1
C4M7Y5	C4M7Y5	DEAD/DEAH box helicase, putative	EHI_119620	0.0109762	0.0479057	6.53628	92.8144	20	20	20	29.2363	26.1423	24.2303		12	12	12	18.9	18.9	18.9	79.671	0	25.315	13	0	0	0	11	3	1	0	0	0	11538000	1645900	437350	0	0	0	632400000	74064000	19681000	1173	tr|C4M7Y5|C4M7Y5_ENTHI DEAD/DEAH box helicase, putative OS=Entamoeba histolytica HM-1:IMSS OX=294381 GN=EHI_119620 PE=3 SV=1
C4MAW7;B1N5R4	C4MAW7;B1N5R4	Ribosome production factor 2 homolog	EHI_029200;EHI_059540	0.000305129	0.00624566	9.03531	524.687	20	20	20	30.5788	28.2156	28.3116		12	12	12	49.8	49.8	49.8	34.317	0	81.587	32	0	0	1	11	6	5	0	0	0	36793000	3333900	7971200	0	0	0	1603699968	311700000	333150016	1330	tr|C4MAW7|C4MAW7_ENTHI Ribosome production factor 2 homolog OS=Entamoeba histolytica HM-1:IMSS OX=294381 GN=EHI_029200 PE=3 SV=1;tr|B1N5R4|B1N5R4_ENTHI Ribosome production factor 2 homolog OS=Entamoeba histolytica HM-1:IMSS OX=294381 GN=EHI_059540 PE=3 SV=
C4MB81	C4MB81	Anaphase-promoting complex subunit 4	EHI_028550	0.000409703	0.00750658	6.47418	88.9044	20	20	20	25.281	27.0432	27.0983		12	12	12	12.2	12.2	12.2	148.22	0	42.329	24	0	1	0	5	9	9	0	0	0	582440	1636800	1482900	0	0	0	40771000	138300000	143680000	1347	tr|C4MB81|C4MB81_ENTHI Anaphase-promoting complex subunit 4 OS=Entamoeba histolytica HM-1:IMSS OX=294381 GN=EHI_028550 PE=4 SV=1
B1N3F8	B1N3F8	60S ribosomal protein L27a, putative	EHI_069490	0.000199051	0.00549624	12.28	4973.35	20	20	20	34.1618	31.3124	31.3658		13	13	3	55	55	18.1	17.005	0	157.83	66	0	0	0	13	7	6	0	0	0	1186100000	252790000	244400000	0	0	0	19218999296	2666700032	2767200000	109	tr|B1N3F8|B1N3F8_ENTHI 60S ribosomal protein L27a, putative OS=Entamoeba histolytica HM-1:IMSS OX=294381 GN=EHI_069490 PE=3 SV=1
C4LS99	C4LS99	60S ribosomal protein L44, putative	EHI_092120	0.00241915	0.0189728	6.64443	100.04	25.1853	26.95	25.6148	34.1942	31.6987	31.7905		13	13	13	49	49	49	11.567	0	104.16	77	2	2	1	12	9	10	8146100	30111000	17128000	1114200000	251770000	299870000	38153000	129650000	51383000	19655000064	3485499904	3714500096	174	tr|C4LS99|C4LS99_ENTHI 60S ribosomal protein L44, putative OS=Entamoeba histolytica HM-1:IMSS OX=294381 GN=EHI_092120 PE=3 SV=1
C4LV64	C4LV64	Ribosomal protein L23A, putative	EHI_182850	0.00274348	0.0198299	5.90543	59.9391	26.899	29.0937	28.3044	35.2521	33.3137	33.4476		13	13	13	57	57	57	13.666	0	270.28	212	3	6	6	13	12	11	19633000	57198000	34009000	3212200000	953940000	883950000	125140000	572910016	331500000	40921001984	10675999744	11715000320	348	tr|C4LV64|C4LV64_ENTHI Ribosomal protein L23A, putative OS=Entamoeba histolytica HM-1:IMSS OX=294381 GN=EHI_182850 PE=3 SV=1
C4LX32	C4LX32	Rho guanine nucleotide exchange factor, putative	EHI_159500	2.33463e-06	0.000631751	7.69334	206.979	20	20	20	27.8943	27.877	27.3088		13	13	13	20.6	20.6	20.6	80.547	0	40.15	21	0	0	0	6	10	7	0	0	0	4037900	4119900	2471600	0	0	0	249470000	246490000	166250000	499	tr|C4LX32|C4LX32_ENTHI Rho guanine nucleotide exchange factor, putative OS=Entamoeba histolytica HM-1:IMSS OX=294381 GN=EHI_159500 PE=4 SV=1
C4LXM0	C4LXM0	40S ribosomal protein S15a, putative	EHI_073600	0.00323495	0.0209335	6.1063	68.8936	26.6313	28.8466	27.3787	35.1598	33.0084	33.0073		13	13	13	76.2	76.2	76.2	14.67	0	234.92	173	3	5	3	13	10	10	11550000	7945600	2163700	1912900000	358830000	314910000	103950000	482720000	174500000	38385000448	8639800320	8633499648	534	tr|C4LXM0|C4LXM0_ENTHI 40S ribosomal protein S15a, putative OS=Entamoeba histolytica HM-1:IMSS OX=294381 GN=EHI_073600 PE=3 SV=1
C4LXV1	C4LXV1	RNA-binding protein NOB1	EHI_087710	0.00144732	0.015588	8.03006	261.39	20	20	20	30.0808	26.888	27.1214		13	13	13	29.2	29.2	29.2	60.749	0	32.434	26	1	0	0	12	4	4	0	0	0	28008000	4300300	4077900	0	0	0	1135600000	124190000	146000000	541	tr|C4LXV1|C4LXV1_ENTHI RNA-binding protein NOB1 OS=Entamoeba histolytica HM-1:IMSS OX=294381 GN=EHI_087710 PE=3 SV=1
C4M347	C4M347	TLDc domain-containing protein	EHI_059890	0.00895012	0.0411888	6.02846	65.275	21.3369	24.5799	22.542	30.5354	28.0629	27.9459		13	13	13	43.2	43.2	43.2	38.136	0	64.011	38	1	2	1	13	8	7	147150	1393200	339260	37402000	9164000	7733400	2648800	25078000	6106700	1556199936	280390016	258560000	876	tr|C4M347|C4M347_ENTHI TLDc domain-containing protein OS=Entamoeba histolytica HM-1:IMSS OX=294381 GN=EHI_059890 PE=4 SV=1
C4M4I3;B1N3L3	C4M4I3	60S acidic ribosomal protein P2, putative	EHI_138770	0.0067762	0.0336438	5.74198	53.5189	24.0285	27.1218	26.182	32.7921	30.7851	30.9811		13	13	9	81	81	51.4	11.426	0	289.56	126	1	5	4	13	9	9	2852000	11448000	5320900	546580000	142680000	179130000	17112000	146040000	76133000	7436899840	1850300032	2119500032	973	tr|C4M4I3|C4M4I3_ENTHI 60S acidic ribosomal protein P2, putative OS=Entamoeba histolytica HM-1:IMSS OX=294381 GN=EHI_138770 PE=3 SV=1
C4M5V7	C4M5V7	40S ribosomal protein S20, putative	EHI_026410	0.00600902	0.0311502	6.24166	75.6707	23.7595	26.455	25.57	33.2315	30.5872	30.6908		13	13	11	66.1	66.1	50.8	13.234	0	98.535	70	1	3	3	13	6	7	2366900	11524000	5708000	1117000000	169960000	189400000	14201000	91990000	49813000	10085000192	1613100032	1733200000	1053	tr|C4M5V7|C4M5V7_ENTHI 40S ribosomal protein S20, putative OS=Entamoeba histolytica HM-1:IMSS OX=294381 GN=EHI_026410 PE=3 SV=1
C4M8P6	C4M8P6	Helicase, putative	EHI_053600	0.0021544	0.0176661	7.00828	128.737	20	20	20	28.8678	26.6998	25.4573		13	13	13	13.5	13.5	13.5	137.47	0	37.197	21	0	0	0	10	6	3	0	0	0	6807200	811910	539940	0	0	0	489870016	109000000	46068000	1221	tr|C4M8P6|C4M8P6_ENTHI Helicase, putative OS=Entamoeba histolytica HM-1:IMSS OX=294381 GN=EHI_053600 PE=4 SV=1
C4MAK5	C4MAK5	RRM domain-containing protein	EHI_017030	2.74081e-05	0.00195174	9.24044	604.854	20	20	20	30.0977	28.8261	28.7975		13	13	13	56	56	56	26.494	0	50.846	29	0	0	0	10	6	5	0	0	0	29157000	14290000	13593000	0	0	0	1148999936	475900000	466569984	1318	tr|C4MAK5|C4MAK5_ENTHI RRM domain-containing protein OS=Entamoeba histolytica HM-1:IMSS OX=294381 GN=EHI_017030 PE=4 SV=1
B1N3N6	B1N3N6	NUC153 domain-containing protein	EHI_097980	0.0112724	0.0484999	6.88395	118.107	20	24.12	23.6403	31.0834	28.2618	29.067		14	14	14	28.3	28.3	28.3	66.679	0	63.582	43	0	2	1	11	8	10	0	404640	502900	39026000	6521500	10234000	0	18233000	13075000	2275300096	321849984	562380032	120	tr|B1N3N6|B1N3N6_ENTHI NUC153 domain-containing protein OS=Entamoeba histolytica HM-1:IMSS OX=294381 GN=EHI_097980 PE=3 SV=1
C4LWT4	C4LWT4	Proliferating-cell nucleolar antigen p120, putative	EHI_198880	0.00250568	0.0191015	4.94426	30.7873	23.9048	24.9512	24.6032	30.7498	28.635	28.9071		14	14	14	38.4	38.4	38.4	55.483	0	125.32	47	2	2	2	13	10	10	713920	1474400	1158500	22857000	4216700	4266400	15706000	32438000	25486000	1805600000	416870016	503400000	476	tr|C4LWT4|C4LWT4_ENTHI Proliferating-cell nucleolar antigen p120, putative OS=Entamoeba histolytica HM-1:IMSS OX=294381 GN=EHI_198880 PE=3 SV=1
C4M3F2	C4M3F2	HABP4_PAI-RBP1 domain-containing protein	EHI_017690	0.000156877	0.00517694	10.7453	1716.56	20	20	20	32.2952	29.9843	29.9564		14	14	14	51.8	51.8	51.8	41.747	0	139.23	45	0	0	0	13	9	7	0	0	0	121840000	32715000	31638000	0	0	0	5270199808	1062099968	1041800000	890	tr|C4M3F2|C4M3F2_ENTHI HABP4_PAI-RBP1 domain-containing protein OS=Entamoeba histolytica HM-1:IMSS OX=294381 GN=EHI_017690 PE=4 SV=1
C4M4N8	C4M4N8	RRM domain-containing protein	EHI_189540	0.000644573	0.00972155	9.05197	530.78	20	20	20	30.9277	28.1124	28.1158		14	14	6	40.6	40.6	25.4	39.902	0	116.09	40	0	0	0	14	7	8	0	0	0	46387000	11212000	10864000	0	0	0	2042499968	290180000	290880000	984	tr|C4M4N8|C4M4N8_ENTHI RRM domain-containing protein OS=Entamoeba histolytica HM-1:IMSS OX=294381 GN=EHI_189540 PE=4 SV=1
C4M6P6	C4M6P6	Guanine nucleotide-binding protein subunit beta 2-like 1, putative	EHI_171280	0.00608455	0.0314126	5.36797	41.2971	24.1742	27.0966	26.492	32.2527	30.822	30.792		16	14	14	57.2	50.6	50.6	35.077	0	210.23	67	1	4	3	13	12	9	1352100	10251000	6741600	283390000	108890000	106380000	18930000	143510000	94383000	5117300224	1898200064	1859100032	1110	tr|C4M6P6|C4M6P6_ENTHI Guanine nucleotide-binding protein subunit beta 2-like 1, putative OS=Entamoeba histolytica HM-1:IMSS OX=294381 GN=EHI_171280 PE=3 SV=1
C4M6Q7	C4M6Q7	TLDc domain-containing protein	EHI_201280	0.0091605	0.0418721	7.96921	250.595	20	25.0469	20	29.5716	29.4659	29.9171		14	14	14	49.7	49.7	49.7	44.857	0	262.3	52	1	1	1	7	11	12	0	1824400	0	11305000	11770000	19164000	0	34663000	0	797859968	741489984	1013800000	1111	tr|C4M6Q7|C4M6Q7_ENTHI TLDc domain-containing protein OS=Entamoeba histolytica HM-1:IMSS OX=294381 GN=EHI_201280 PE=4 SV=1
C4M6R5	C4M6R5	Putative rRNA methyltransferase	EHI_088070	0.00914253	0.0418721	7.50859	182.101	20	24.2609	20	30.3498	28.1085	28.3283		14	14	14	16.9	16.9	16.9	95.871	0	62.405	33	0	1	0	13	7	6	0	437010	0	13122000	1672800	2348200	0	20103000	0	1368400000	289409984	337030016	1112	tr|C4M6R5|C4M6R5_ENTHI Putative rRNA methyltransferase OS=Entamoeba histolytica HM-1:IMSS OX=294381 GN=EHI_088070 PE=3 SV=1
C4M785	C4M785	Elongation factor-1alpha, putative	EHI_044230	0.000274217	0.00624566	9.15929	571.769	20	20	20	30.6621	28.624	28.1917		14	14	14	38.8	38.8	38.8	60.893	0	117.15	37	0	0	0	13	8	7	0	0	0	27394000	8079900	4485200	0	0	0	1699100032	413700000	306590016	1140	tr|C4M785|C4M785_ENTHI Elongation factor-1alpha, putative OS=Entamoeba histolytica HM-1:IMSS OX=294381 GN=EHI_044230 PE=4 SV=1
C4M9H6	C4M9H6	Nucleolar complex protein 2 homolog, putative	EHI_105790	0.00091272	0.0118741	8.2215	298.483	20	20	20	30.0394	26.953	27.672		14	14	14	32.1	32.1	32.1	58.306	0	81.84	27	0	0	0	12	7	6	0	0	0	26218000	3626600	7128200	0	0	0	1103500032	129920000	213850000	1270	tr|C4M9H6|C4M9H6_ENTHI Nucleolar complex protein 2 homolog, putative OS=Entamoeba histolytica HM-1:IMSS OX=294381 GN=EHI_105790 PE=3 SV=1
C4LW65	C4LW65	Uncharacterized protein	EHI_142210	0.0052315	0.02788	5.28357	38.9506	25.4811	27.4257	25.8416	33.0249	30.7535	30.8207		15	15	15	56.9	56.9	56.9	23.65	0	201.05	94	2	6	4	14	9	9	638410	2844800	2073500	332120000	47122000	49874000	46834000	180290000	60130000	8739500032	1810200064	1896499968	427	tr|C4LW65|C4LW65_ENTHI Uncharacterized protein OS=Entamoeba histolytica HM-1:IMSS OX=294381 GN=EHI_142210 PE=4 SV=1
C4LWM9	C4LWM9	ATP-dependent RNA helicase	EHI_069410	0.000649966	0.00972155	7.91931	242.075	20	20	20	29.5226	26.8006	27.4348		15	15	15	27.9	27.9	27.9	78.671	0	45.444	37	0	0	0	12	9	9	0	0	0	12343000	1575600	2737900	0	0	0	771230016	116890000	181420000	463	tr|C4LWM9|C4LWM9_ENTHI ATP-dependent RNA helicase OS=Entamoeba histolytica HM-1:IMSS OX=294381 GN=EHI_069410 PE=3 SV=1
C4LXI8	C4LXI8	TPR_REGION domain-containing protein	EHI_131200	0.00119458	0.0143033	9.60147	776.838	20	20	20	31.9379	28.4425	28.424		15	15	15	60.3	60.3	60.3	26.717	0	262.58	50	0	0	0	14	6	7	0	0	0	125830000	11165000	7975100	0	0	0	4113999872	364800000	360140000	529	tr|C4LXI8|C4LXI8_ENTHI TPR_REGION domain-containing protein OS=Entamoeba histolytica HM-1:IMSS OX=294381 GN=EHI_131200 PE=4 SV=1
C4LYM0	C4LYM0	WD domain containing protein	EHI_118720	4.20567e-05	0.00237095	9.54582	747.441	20	20	20	30.5325	29.0576	29.0474		15	15	15	72.5	72.5	72.5	35.722	0	141.82	43	0	0	0	12	11	9	0	0	0	43078000	16270000	16161000	0	0	0	1553100032	558720000	554800000	595	tr|C4LYM0|C4LYM0_ENTHI WD domain containing protein OS=Entamoeba histolytica HM-1:IMSS OX=294381 GN=EHI_118720 PE=4 SV=1
C4LZL9	C4LZL9	Nucleolar GTP-binding protein 1	EHI_174940	0.00116729	0.0141013	8.60991	390.697	20	20	20	30.686	27.43	27.7138		15	15	15	29.7	29.7	29.7	75.869	0	69.164	32	0	0	0	15	6	7	0	0	0	34784000	4866800	5664300	0	0	0	1727399936	180820000	220130000	656	tr|C4LZL9|C4LZL9_ENTHI Nucleolar GTP-binding protein 1 OS=Entamoeba histolytica HM-1:IMSS OX=294381 GN=EHI_174940 PE=3 SV=1
C4M236	C4M236	NFX1-type zinc finger-containing protein 1	EHI_169070	0.00070871	0.0101995	8.32706	321.141	20	20	20	30.0895	27.3202	27.5715		15	15	8	27.5	27.5	15.3	69.37	0	44.899	32	0	0	0	13	7	8	0	0	0	23773000	3432800	3612600	0	0	0	1142499968	167570000	199450000	812	tr|C4M236|C4M236_ENTHI NFX1-type zinc finger-containing protein 1 OS=Entamoeba histolytica HM-1:IMSS OX=294381 GN=EHI_169070 PE=3 SV=1
C4M2P1	C4M2P1	Alba domain-containing protein	EHI_006070	0.00242132	0.0189728	6.148	70.9142	26.975	27.9777	26.4041	34.8186	32.4746	32.5076		15	15	15	53.8	53.8	53.8	26.107	0	188.73	106	6	6	3	15	8	9	3494900	8027300	2377400	1473100000	311540000	342380000	131910000	264320000	88803000	30299000832	5968099840	6106200064	842	tr|C4M2P1|C4M2P1_ENTHI Alba domain-containing protein OS=Entamoeba histolytica HM-1:IMSS OX=294381 GN=EHI_006070 PE=4 SV=1
C4M4E5	C4M4E5	DEAD/DEAH box helicase, putative	EHI_078560	0.00137352	0.0153585	8.20015	294.097	20	20	20	30.2313	27.5299	26.8392		15	15	15	33.8	33.8	33.8	63.058	0	123.28	33	0	0	0	13	10	5	0	0	0	24279000	6062600	3998300	0	0	0	1260499968	193790000	120060000	967	tr|C4M4E5|C4M4E5_ENTHI DEAD/DEAH box helicase, putative OS=Entamoeba histolytica HM-1:IMSS OX=294381 GN=EHI_078560 PE=4 SV=1
C4MA46	C4MA46	Pelota protein, putative	EHI_019600	0.00032788	0.00652384	8.99007	508.488	20	20	20	30.5398	28.0247	28.4056		15	15	15	42.9	42.9	42.9	45.809	0	82.098	42	0	0	0	14	10	8	0	0	0	37777000	8895500	13875000	0	0	0	1560999936	273080000	355590016	1301	tr|C4MA46|C4MA46_ENTHI Pelota protein, putative OS=Entamoeba histolytica HM-1:IMSS OX=294381 GN=EHI_019600 PE=3 SV=1
C4M9M7;A0A175JJM9	C4M9M7;A0A175JJM9	40S ribosomal protein S13, putative	EHI_112880;EHI_035460	0.00440374	0.02493	5.69689	51.8723	27.4562	29.9809	29.2651	35.8646	33.9407	33.9875		16	16	16	70.3	70.3	70.3	16.659	0	103.27	224	6	8	8	16	13	12	12634000	83039000	51485000	5285200000	1354800000	1386800000	184140000	1059600000	645160000	62564999168	16487999488	17031999488	0	tr|C4M9M7|C4M9M7_ENTHI 40S ribosomal protein S13, putative OS=Entamoeba histolytica HM-1:IMSS OX=294381 GN=EHI_112880 PE=3 SV=1;tr|A0A175JJM9|A0A175JJM9_ENTHI 40S ribosomal protein S13, putative OS=Entamoeba histolytica HM-1:IMSS OX=294381 GN=EHI_035460 PE
B1N2I3	B1N2I3	40S ribosomal protein S14, putative	EHI_012360	0.00569826	0.0297674	5.07334	33.6687	27.7595	30.0514	29.101	35.3677	33.2846	33.4797		16	16	16	78.8	78.8	78.8	15.641	0	289.17	178	3	7	6	16	13	15	30887000	135100000	76869000	3754300000	1044700000	1167400000	227220000	1112700032	575790016	44332998656	10462999552	11978000384	73	tr|B1N2I3|B1N2I3_ENTHI 40S ribosomal protein S14, putative OS=Entamoeba histolytica HM-1:IMSS OX=294381 GN=EHI_012360 PE=3 SV=1
B1N4V3	B1N4V3	60S ribosomal protein L35a, putative	EHI_014110	0.00340381	0.0212228	6.46534	88.3611	26.0176	28.8089	27.2331	35.1213	33.0623	33.272		16	16	16	88	88	88	12.122	0	235.23	271	2	5	5	15	13	11	4048800	16900000	11909000	1667200000	440600000	476660000	67931000	470280000	157750000	37374001152	8968999936	10371999744	160	tr|B1N4V3|B1N4V3_ENTHI 60S ribosomal protein L35a, putative OS=Entamoeba histolytica HM-1:IMSS OX=294381 GN=EHI_014110 PE=3 SV=1
C4LWZ3	C4LWZ3	60S ribosomal protein L2/L8, putative	EHI_127200	0.00123633	0.0145569	6.15106	71.0646	28.0285	29.2172	28.4958	36.0699	33.9674	34.1575		16	16	16	62.3	62.3	62.3	27.794	0	290.97	161	4	3	3	15	12	10	13734000	14747000	11354000	2833100000	668950000	765840000	273800000	624089984	378529984	72130002944	16796000256	19160999936	490	tr|C4LWZ3|C4LWZ3_ENTHI 60S ribosomal protein L2/L8, putative OS=Entamoeba histolytica HM-1:IMSS OX=294381 GN=EHI_127200 PE=3 SV=1
C4M0H3	C4M0H3	WH2 domain-containing protein	EHI_007000	0.000224713	0.00596152	5.63164	49.5786	24.4892	26	25.2397	30.9948	30.7007	30.9283		16	16	16	47.6	47.6	47.6	51.256	0	110.81	86	2	2	2	13	15	15	1177500	1370500	777410	54233000	36654000	44278000	23550000	67108000	39619000	2139800064	1745200000	2043299968	718	tr|C4M0H3|C4M0H3_ENTHI WH2 domain-containing protein OS=Entamoeba histolytica HM-1:IMSS OX=294381 GN=EHI_007000 PE=4 SV=1
C4M1R9	C4M1R9	Nucleolar GTP-binding protein 2	EHI_164370	0.00190507	0.0168468	8.05914	266.712	20	20	20	30.2719	26.8184	27.0872		16	16	16	37	37	37	71.105	0	59.107	28	0	0	0	14	5	5	0	0	0	15652000	2243500	2810800	0	0	0	1296400000	118340000	142580000	790	tr|C4M1R9|C4M1R9_ENTHI Nucleolar GTP-binding protein 2 OS=Entamoeba histolytica HM-1:IMSS OX=294381 GN=EHI_164370 PE=3 SV=1
C4M5B7	C4M5B7	40S ribosomal protein S23, putative	EHI_020310	0.00278795	0.0199582	5.99153	63.6251	26.9418	29.038	27.0843	34.9048	33.0192	33.1147		16	16	16	67.4	67.4	67.4	15.711	0	152.58	143	4	8	4	16	13	12	14989000	48686000	7547200	2344800000	655630000	651880000	128910000	551209984	142290000	32164999168	8705099776	9300500480	1019	tr|C4M5B7|C4M5B7_ENTHI 40S ribosomal protein S23, putative OS=Entamoeba histolytica HM-1:IMSS OX=294381 GN=EHI_020310 PE=3 SV=1
C4M9T6	C4M9T6	E3 ubiquitin-protein ligase listerin	EHI_190430	0.00840446	0.0393468	6.7378	106.728	20	20	20	29.4881	24.9853	25.7399		16	16	16	13.9	13.9	13.9	163.02	0	34.477	23	0	0	0	16	2	4	0	0	0	8379700	310310	622160	0	0	0	753030016	33215000	56039000	1282	tr|C4M9T6|C4M9T6_ENTHI E3 ubiquitin-protein ligase listerin OS=Entamoeba histolytica HM-1:IMSS OX=294381 GN=EHI_190430 PE=3 SV=1
C4LX05	C4LX05	60S ribosomal protein L17, putative	EHI_127330	0.00196197	0.0172373	6.55369	93.9417	26.6703	29.0088	27.7167	35.5663	33.7826	33.708		17	17	4	62.6	62.6	12.3	19.85	0	307.75	139	2	4	3	17	14	15	15257000	50756000	31511000	3410100000	1032900000	972030000	106800000	540140032	220580000	50875998208	14776999936	14032000000	492	tr|C4LX05|C4LX05_ENTHI 60S ribosomal protein L17, putative OS=Entamoeba histolytica HM-1:IMSS OX=294381 GN=EHI_127330 PE=3 SV=1
C4LXC1	C4LXC1	TPR-like protein	EHI_098390	0.00743839	0.0359434	7.16077	143.089	20	20	20	29.9727	25.3089	26.2008		17	17	17	35.4	35.4	35.4	69.318	0	64.391	21	0	0	0	16	3	3	0	0	0	18490000	659700	624430	0	0	0	1053600000	41565000	77129000	515	tr|C4LXC1|C4LXC1_ENTHI TPR-like protein OS=Entamoeba histolytica HM-1:IMSS OX=294381 GN=EHI_098390 PE=4 SV=1
C4LZP2;C4LZG9	C4LZP2;C4LZG9	60S ribosomal protein L11, putative	EHI_038580;EHI_124300	0.00169783	0.0160639	5.78236	55.0383	27.0948	28.7207	28.2098	34.9973	33.1238	33.2512		17	17	17	63.2	63.2	63.2	19.646	0	323.31	115	3	4	4	16	12	11	15836000	49366000	34571000	2504200000	794440000	837620000	143330000	442369984	310449984	34294999040	9359599616	10224000000	650	tr|C4LZP2|C4LZP2_ENTHI 60S ribosomal protein L11, putative OS=Entamoeba histolytica HM-1:IMSS OX=294381 GN=EHI_038580 PE=3 SV=1;tr|C4LZG9|C4LZG9_ENTHI 60S ribosomal protein L11, putative OS=Entamoeba histolytica HM-1:IMSS OX=294381 GN=EHI_124300 PE=3 SV=1
C4M8N6;C4M5M5	C4M8N6	ATP-dependent helicase, putative	EHI_077640	0.00206639	0.0172582	7.78734	220.914	20	20	20	29.9765	26.7507	26.6348		17	17	17	22.7	22.7	22.7	104.93	0	47.38	34	0	1	0	17	7	8	0	0	0	20318000	2454800	1960800	0	0	0	1056400000	112920000	104200000	1220	tr|C4M8N6|C4M8N6_ENTHI ATP-dependent helicase, putative OS=Entamoeba histolytica HM-1:IMSS OX=294381 GN=EHI_077640 PE=4 SV=1
C4LWJ4;C4LU86	C4LWJ4;C4LU86	Ribosomal protein L19	EHI_096850;EHI_110340	0.0022855	0.0183786	7.28221	155.655	25.381	28.4767	27.6245	35.4307	33.7727	34.1255		18	18	18	44.9	44.9	44.9	22.915	0	154.17	205	2	5	5	18	15	17	3094600	27376000	15680000	3302900000	1089100000	1470800000	43697000	373550016	206920000	46312001536	14675999744	18741000192	291	tr|C4LWJ4|C4LWJ4_ENTHI Ribosomal protein L19 OS=Entamoeba histolytica HM-1:IMSS OX=294381 GN=EHI_096850 PE=3 SV=1;tr|C4LU86|C4LU86_ENTHI Ribosomal protein L19 OS=Entamoeba histolytica HM-1:IMSS OX=294381 GN=EHI_110340 PE=3 SV=1
C4LW92	C4LW92	40S ribosomal protein S11, putative	EHI_155410	0.00494043	0.0269532	5.80495	55.9067	27.1357	29.7002	28.6461	35.7319	33.524	33.6408		18	18	6	63.5	63.5	22.4	18.165	0	141.07	224	6	9	7	16	17	16	7942600	44028000	26476000	2653300000	581770000	645050000	147450000	872249984	420070016	57066999808	12352000000	13393000448	437	tr|C4LW92|C4LW92_ENTHI 40S ribosomal protein S11, putative OS=Entamoeba histolytica HM-1:IMSS OX=294381 GN=EHI_155410 PE=3 SV=1
C4LXC8	C4LXC8	60S ribosomal protein L18, putative	EHI_079190	0.00256172	0.0192556	6.41321	85.2254	26.711	29.0172	28.6728	35.8034	33.8461	33.9911		18	18	18	59.5	59.5	59.5	18.993	0	314.18	194	4	10	7	18	16	17	11278000	41699000	25174000	3624900000	913240000	1004100000	109850000	543299968	427940000	59963998208	15441999872	17073999872	517	tr|C4LXC8|C4LXC8_ENTHI 60S ribosomal protein L18, putative OS=Entamoeba histolytica HM-1:IMSS OX=294381 GN=EHI_079190 PE=3 SV=1
C4LZ30	C4LZ30	Protein SDA1	EHI_009540	0.000395741	0.00743663	8.49371	360.463	20	20	20	30.0376	27.8588	27.5847		18	18	18	23.8	23.8	23.8	84.172	0	47.546	38	0	0	0	15	11	7	0	0	0	25888000	4797300	5075300	0	0	0	1102099968	243410000	201290000	623	tr|C4LZ30|C4LZ30_ENTHI Protein SDA1 OS=Entamoeba histolytica HM-1:IMSS OX=294381 GN=EHI_009540 PE=3 SV=1
C4M0Z2	C4M0Z2	40S ribosomal protein S17, putative	EHI_135060	0.00318944	0.0209335	4.93481	30.5862	28.0563	29.891	29.1076	35.0852	33.2653	33.5088		18	18	0	72.6	72.6	0	13.591	0	218.56	213	7	11	8	16	15	16	19408000	57471000	39817000	2154600000	605900000	756510000	279110016	995630016	578430016	36451000320	10323999744	12222000128	747	tr|C4M0Z2|C4M0Z2_ENTHI 40S ribosomal protein S17, putative OS=Entamoeba histolytica HM-1:IMSS OX=294381 GN=EHI_135060 PE=3 SV=1
C4M7U2	C4M7U2	Ribosomal protein L15	EHI_020300	0.00104471	0.0129678	5.81116	56.1479	28.0352	28.9167	29.0615	35.685	33.8128	33.9491		18	18	18	59	59	59	23.891	0	56.756	167	4	5	5	18	12	12	19272000	61056000	39511000	4536000000	1180400000	1316600000	275060000	506760000	560240000	55239999488	15089000448	16583999488	1164	tr|C4M7U2|C4M7U2_ENTHI Ribosomal protein L15 OS=Entamoeba histolytica HM-1:IMSS OX=294381 GN=EHI_020300 PE=3 SV=1
O15612;C4LUW3	O15612;C4LUW3	40S ribosomal protein S9;40S ribosomal protein S9, putative	11.t00056;EHI_179000	0.00149317	0.015588	6.02573	65.1515	28.1028	30.0352	28.9977	36.153	34.5342	34.5257		19	19	19	62.2	62.2	62.2	21.502	0	244.59	246	6	11	7	19	17	17	18629000	64115000	32841000	4893300000	1653200000	1597600000	288270016	1100300032	536000000	76407996416	24878999552	24732999680	328	sp|O15612|RS9_ENTHI 40S ribosomal protein S9 OS=Entamoeba histolytica OX=5759 GN=11.t00056 PE=2 SV=2;tr|C4LUW3|C4LUW3_ENTHI 40S ribosomal protein S9, putative OS=Entamoeba histolytica HM-1:IMSS OX=294381 GN=EHI_179000 PE=3 SV=1
C4M5A0	C4M5A0	40S ribosomal protein SA	EHI_081410	0.00303122	0.0208971	4.50029	22.6319	29.9449	31.4057	30.575	36.2605	34.5565	34.6095		19	19	19	68.9	68.9	68.9	28.595	0	323.31	262	11	13	11	18	15	14	40978000	116850000	69317000	3161400000	948710000	1003100000	1033500032	2844900096	1599500032	82317000704	25266999296	26211000320	1014	tr|C4M5A0|C4M5A0_ENTHI 40S ribosomal protein SA OS=Entamoeba histolytica HM-1:IMSS OX=294381 GN=EHI_081410 PE=3 SV=1
C4M8Q0	C4M8Q0	Ccaat-box-binding transcription factor, putative	EHI_132370	0.00077357	0.0105675	8.60804	390.191	20	20	20	30.4335	28.0472	27.3434		19	19	19	31.5	31.5	31.5	83.629	0	57.716	38	0	0	0	18	8	8	0	0	0	20764000	4911300	2851600	0	0	0	1450099968	277360000	170290000	1222	tr|C4M8Q0|C4M8Q0_ENTHI Ccaat-box-binding transcription factor, putative OS=Entamoeba histolytica HM-1:IMSS OX=294381 GN=EHI_132370 PE=3 SV=1
C4M986	C4M986	RNA helicase	EHI_119920	0.00186327	0.0168468	8.25197	304.853	20	20	20	30.4509	27.5964	26.7086		19	19	19	34.4	34.4	34.4	81.139	0	124.86	36	0	0	0	19	9	5	0	0	0	23691000	3612800	3046300	0	0	0	1467699968	202930000	109670000	1257	tr|C4M986|C4M986_ENTHI RNA helicase OS=Entamoeba histolytica HM-1:IMSS OX=294381 GN=EHI_119920 PE=3 SV=1
C4LU92;C4LTS8	C4LU92;C4LTS8	Guanine nucleotide-binding protein subunit beta 2-like 1, putative	EHI_110400	0.0026372	0.019498	4.129	17.4966	29.6017	30.8743	30.2463	35.3681	33.8781	33.8631		20	20	18	61.7	61.7	57.9	34.988	0	323.31	299	10	11	13	18	17	17	38484000	97629000	62880000	1378200000	621510000	609810000	814720000	1968300032	1273600000	44344999936	15788000256	15624999936	292	tr|C4LU92|C4LU92_ENTHI Guanine nucleotide-binding protein subunit beta 2-like 1, putative OS=Entamoeba histolytica HM-1:IMSS OX=294381 GN=EHI_110400 PE=3 SV=1;tr|C4LTS8|C4LTS8_ENTHI Guanine nucleotide-binding protein subunit beta 2-like 1, putative OS=Enta
C4LV05	C4LV05	60S ribosomal protein L32, putative	EHI_092430	0.00178288	0.0166361	6.58497	96.0008	26.9522	29.0295	27.7549	35.8022	33.7835	33.9057		20	20	0	70.9	70.9	0	15.54	0	162.93	229	3	4	4	19	14	15	2627700	20630000	5355800	4393800000	884760000	997870000	129840000	547950016	226490000	59915001856	14785999872	16092999680	334	tr|C4LV05|C4LV05_ENTHI 60S ribosomal protein L32, putative OS=Entamoeba histolytica HM-1:IMSS OX=294381 GN=EHI_092430 PE=3 SV=1
C4M9F9	C4M9F9	40S ribosomal protein S7	EHI_067530	0.00433346	0.0246352	6.03362	65.5092	27.2318	29.9376	29.0206	36.0937	34.0654	34.1317		21	20	11	60.7	60.7	26.4	21.955	0	177.7	281	5	12	10	20	18	16	5397100	54318000	27605000	4105300000	1139700000	1177000000	157610000	1028300032	544579968	73330999296	17976999936	18822000640	1267	tr|C4M9F9|C4M9F9_ENTHI 40S ribosomal protein S7 OS=Entamoeba histolytica HM-1:IMSS OX=294381 GN=EHI_067530 PE=3 SV=1
C4MAW3	C4MAW3	SnoRNA binding protein, putative	EHI_183900	0.00243035	0.0189728	3.66596	12.693	26.1323	27.3519	27.1053	31.2878	30.0016	30.2981		20	20	20	54.3	54.3	54.3	56.533	0	191.77	105	4	5	5	19	16	13	1567300	3366600	2646300	49351000	12525000	20621000	73556000	171300000	144380000	2621600000	1074899968	1320199936	1329	tr|C4MAW3|C4MAW3_ENTHI SnoRNA binding protein, putative OS=Entamoeba histolytica HM-1:IMSS OX=294381 GN=EHI_183900 PE=3 SV=1
B1N316;C4M2R7	B1N316;C4M2R7	40S ribosomal protein S16, putative	EHI_008010;EHI_160990	0.00822588	0.0390513	4.97406	31.4298	27.8355	30.5533	30.0434	35.631	33.8382	33.8852		21	21	2	70.1	70.1	10.8	17.383	0	130.35	185	4	9	9	20	17	15	15114000	119810000	88765000	3994600000	1144300000	1131000000	239510000	1575699968	1106499968	53211000832	15356999680	15866000384	97	tr|B1N316|B1N316_ENTHI 40S ribosomal protein S16, putative OS=Entamoeba histolytica HM-1:IMSS OX=294381 GN=EHI_008010 PE=3 SV=1;tr|C4M2R7|C4M2R7_ENTHI 40S ribosomal protein S16, putative OS=Entamoeba histolytica HM-1:IMSS OX=294381 GN=EHI_160990 PE=3 SV=1
C4LSA0	C4LSA0	60S ribosomal protein L24, putative	EHI_030760	0.00201706	0.0172582	6.24013	75.5904	27.3082	29.3869	28.623	35.9059	33.8496	34.283		21	21	21	62	62	62	18.604	0	86.692	218	7	10	8	20	18	20	16488000	76402000	51676000	5735800000	1397000000	1850600000	166180000	702009984	413409984	64379998208	15479000064	20903000064	175	tr|C4LSA0|C4LSA0_ENTHI 60S ribosomal protein L24, putative OS=Entamoeba histolytica HM-1:IMSS OX=294381 GN=EHI_030760 PE=3 SV=1
C4LT81	C4LT81	40S ribosomal protein S5, putative	EHI_044590	0.00581787	0.0302753	5.37108	41.3863	28.0574	30.4735	29.1093	36.0118	33.7771	33.9646		21	21	2	76.7	76.7	16	23.038	0	242.9	274	6	14	8	21	20	20	14700000	82600000	28448000	2943100000	664910000	771230000	279329984	1490899968	579139968	69284003840	14720000000	16764000256	232	tr|C4LT81|C4LT81_ENTHI 40S ribosomal protein S5, putative OS=Entamoeba histolytica HM-1:IMSS OX=294381 GN=EHI_044590 PE=3 SV=1
C4LWK0	C4LWK0	60S ribosomal protein L21, putative	EHI_069110	0.00251931	0.0191015	6.65236	100.591	26.6064	29.0665	28.1602	35.9404	33.7958	34.054		21	21	3	76.5	76.5	12.7	18.857	0	249.19	179	3	6	5	21	18	17	6437700	16885000	10355000	3491000000	603760000	648280000	102170000	562179968	299969984	65939001344	14912000000	17834999808	455	tr|C4LWK0|C4LWK0_ENTHI 60S ribosomal protein L21, putative OS=Entamoeba histolytica HM-1:IMSS OX=294381 GN=EHI_069110 PE=3 SV=1
C4LYN2	C4LYN2	Fibrillarin, putative	EHI_118840	0.0112351	0.0484999	4.95175	30.9475	24.3403	27.3421	27.2278	32.2939	30.8343	30.6373		21	21	21	68.9	68.9	68.9	32.486	0	132.91	85	2	5	6	15	16	11	1327600	1546400	3492100	106330000	61778000	37589000	21241000	170140000	157170000	5265399808	1914499968	1670099968	599	tr|C4LYN2|C4LYN2_ENTHI Fibrillarin, putative OS=Entamoeba histolytica HM-1:IMSS OX=294381 GN=EHI_118840 PE=3 SV=1
C4LZ42;C4M367	C4LZ42;C4M367	40S ribosomal protein S18, putative	EHI_009680;EHI_086120	0.00292545	0.0205084	5.16803	35.9527	28.5145	30.452	29.5831	35.8193	34.0792	34.1552		21	21	21	71	71	71	17.662	0	308.66	225	6	11	7	20	17	19	26747000	91768000	52544000	4486400000	1197000000	1217300000	383449984	1468800000	804259968	60628000768	18148999168	19131000832	627	tr|C4LZ42|C4LZ42_ENTHI 40S ribosomal protein S18, putative OS=Entamoeba histolytica HM-1:IMSS OX=294381 GN=EHI_009680 PE=3 SV=1;tr|C4M367|C4M367_ENTHI 40S ribosomal protein S18, putative OS=Entamoeba histolytica HM-1:IMSS OX=294381 GN=EHI_086120 PE=3 SV=1
C4M0Q2	C4M0Q2	40S ribosomal protein S8	EHI_009870	0.00275537	0.0198299	5.49538	45.11	28.5872	30.3372	29.2963	36.2255	34.1967	34.2847		21	21	1	62	62	5.1	26.98	0	323.31	307	9	13	8	21	18	18	26632000	103890000	57692000	5093000000	1360700000	1406500000	403280000	1356499968	659280000	80345997312	19689000960	20928000000	734	tr|C4M0Q2|C4M0Q2_ENTHI 40S ribosomal protein S8 OS=Entamoeba histolytica HM-1:IMSS OX=294381 GN=EHI_009870 PE=3 SV=1
C4M3E6	C4M3E6	DNA-directed RNA polymerase subunit	EHI_095890	0.00807899	0.038489	6.80219	111.599	20	23.9338	20	29.0307	27.734	27.5757		21	21	21	17.5	17.5	17.5	178.07	0	56.083	45	0	2	0	17	14	11	0	188530	0	4129000	2190500	2036400	0	16025000	0	548419968	223230000	200040000	888	tr|C4M3E6|C4M3E6_ENTHI DNA-directed RNA polymerase subunit OS=Entamoeba histolytica HM-1:IMSS OX=294381 GN=EHI_095890 PE=3 SV=1
C4M6Y8	C4M6Y8	Enhancer binding protein 2 (EBP2), putative	EHI_056380	0.00667996	0.0335899	4.53319	23.154	27.1334	27.572	25.8772	32.8224	30.769	30.5907		21	21	21	74.4	74.4	74.4	25.776	0	283.51	111	5	4	2	20	17	18	7526100	14491000	4741000	317920000	76145000	67657000	147220000	199520000	61633000	7595100160	1829799936	1616999936	1118	tr|C4M6Y8|C4M6Y8_ENTHI Enhancer binding protein 2 (EBP2), putative OS=Entamoeba histolytica HM-1:IMSS OX=294381 GN=EHI_056380 PE=4 SV=1
C4M816	C4M816	PCI domain-containing protein	EHI_143550	0.00538165	0.0285544	7.6636	202.755	23.3506	24.4862	20	31.0194	29.9491	29.8591		21	21	21	35.7	35.7	35.7	70.532	0	151.92	89	1	3	0	17	19	15	381990	662650	0	55452000	24136000	23568000	10696000	23500000	0	2176499968	1036499968	973820032	1179	tr|C4M816|C4M816_ENTHI PCI domain-containing protein OS=Entamoeba histolytica HM-1:IMSS OX=294381 GN=EHI_143550 PE=4 SV=1
C4MB34;B1N585	C4MB34	Signal recognition particle subunit SRP68	EHI_146790	0.00411549	0.0238893	8.77411	437.794	20	21.8218	20	32.0849	28.216	27.8433		21	21	21	53.2	53.2	53.2	54.572	0	259.06	64	0	1	0	21	9	6	0	176530	0	138570000	11163000	10217000	0	3707000	0	4555400192	311780000	240800000	1340	tr|C4MB34|C4MB34_ENTHI Signal recognition particle subunit SRP68 OS=Entamoeba histolytica HM-1:IMSS OX=294381 GN=EHI_146790 PE=3 SV=1
C4LYV2	C4LYV2	60S ribosomal protein L7, putative	EHI_010650	0.00310445	0.0208971	5.55607	47.0483	27.607	29.253	29.666	35.6043	33.7742	33.8156		22	22	5	64.8	64.8	17	25.73	0	180.27	219	3	8	6	22	17	18	4886700	47244000	80753000	2903100000	803200000	912960000	204420000	639790016	851809984	52235001856	14691000320	15118999552	612	tr|C4LYV2|C4LYV2_ENTHI 60S ribosomal protein L7, putative OS=Entamoeba histolytica HM-1:IMSS OX=294381 GN=EHI_010650 PE=3 SV=1
C4MA13;C4LWS0	C4MA13;C4LWS0	40S ribosomal protein S19, putative	EHI_146570;EHI_198740	0.00321235	0.0209335	5.68509	51.4498	27.456	29.5328	28.5831	35.5497	33.569	33.5084		23	23	23	77.4	77.4	77.4	17.718	0	196.56	277	6	13	11	23	21	19	13407000	53562000	30316000	1993800000	497300000	475680000	184110000	776689984	402120000	50295001088	12743000064	12218999808	471	tr|C4MA13|C4MA13_ENTHI 40S ribosomal protein S19, putative OS=Entamoeba histolytica HM-1:IMSS OX=294381 GN=EHI_146570 PE=3 SV=1;tr|C4LWS0|C4LWS0_ENTHI 40S ribosomal protein S19, putative OS=Entamoeba histolytica HM-1:IMSS OX=294381 GN=EHI_198740 PE=3 SV=1
C4M5N2	C4M5N2	Nucleolar protein Nop56, putative	EHI_122740	0.0112865	0.0484999	3.4559	10.9731	26.469	28.1745	27.806	32.0948	30.2845	30.4379		23	23	23	55.4	55.4	55.4	51.542	0	148.48	116	6	10	9	21	16	16	2991900	7362400	7831800	117470000	36418000	40543000	92889000	302950016	234660000	4586800128	1307800064	1454499968	1039	tr|C4M5N2|C4M5N2_ENTHI Nucleolar protein Nop56, putative OS=Entamoeba histolytica HM-1:IMSS OX=294381 GN=EHI_122740 PE=3 SV=1
C4M7C7	C4M7C7	CCHC-type domain-containing protein	EHI_007320	0.00835371	0.0393468	7.22325	149.422	20	22.6459	20	30.4915	27.1495	26.6747		23	23	23	29.1	29.1	29.1	112.13	0	74.513	43	0	2	0	21	4	5	0	136730	0	18405000	1505000	2231700	0	6562900	0	1509600000	148870000	107120000	1147	tr|C4M7C7|C4M7C7_ENTHI CCHC-type domain-containing protein OS=Entamoeba histolytica HM-1:IMSS OX=294381 GN=EHI_007320 PE=3 SV=1
C4LTA0;B1N5V8	C4LTA0	60S ribosomal protein L10, putative	EHI_044810	0.0038348	0.0226572	5.95219	61.9138	27.506	30.1719	28.6223	35.9517	34.0827	34.1223		24	24	24	71.9	71.9	71.9	23.784	0	129.49	236	6	10	7	24	17	16	17225000	77390000	22147000	3573900000	1102000000	1119200000	190610000	1209600000	413200000	66457001984	18193999872	18699999232	237	tr|C4LTA0|C4LTA0_ENTHI 60S ribosomal protein L10, putative OS=Entamoeba histolytica HM-1:IMSS OX=294381 GN=EHI_044810 PE=3 SV=1
C4LXZ0	C4LXZ0	60S ribosomal protein L18a	EHI_035600	0.0025271	0.0191015	5.51168	45.6228	28.6661	30.4873	30.0303	36.4553	34.6047	34.6588		24	24	24	89	89	89	20.093	0	323.31	335	5	11	11	24	21	20	24071000	88039000	54127000	4605700000	1299800000	1405200000	425950016	1505200000	1096499968	94217003008	26123999232	27122999296	547	tr|C4LXZ0|C4LXZ0_ENTHI 60S ribosomal protein L18a OS=Entamoeba histolytica HM-1:IMSS OX=294381 GN=EHI_035600 PE=3 SV=1
C4M3F3	C4M3F3	60S ribosomal protein L13, putative	EHI_017700	0.00323262	0.0209335	5.86431	58.2551	27.5555	29.9014	29.1368	35.9691	34.0134	34.2041		24	24	8	66.3	66.3	30.2	23.13	0	194.05	222	6	11	12	24	20	19	10924000	70972000	41066000	4532800000	1149200000	1299700000	197250000	1002800000	590270016	67264999424	17340000256	19790000128	891	tr|C4M3F3|C4M3F3_ENTHI 60S ribosomal protein L13, putative OS=Entamoeba histolytica HM-1:IMSS OX=294381 GN=EHI_017700 PE=3 SV=1
C4M3N3;REV__C4M3N3	C4M3N3	eIF-3c_N domain-containing protein	EHI_140610	0.00147076	0.015588	8.53054	369.786	23.1009	23.3133	20	31.1093	30.3069	30.5896		24	24	24	39.7	39.7	39.7	69.832	0	129.97	90	1	1	0	18	20	18	391150	453170	0	48143000	37487000	36843000	8996500	10423000	0	2316499968	1328300032	1615800064	908	tr|C4M3N3|C4M3N3_ENTHI eIF-3c_N domain-containing protein OS=Entamoeba histolytica HM-1:IMSS OX=294381 GN=EHI_140610 PE=4 SV=1
C4MAN3	C4MAN3	RING-type E3 ubiquitin transferase	EHI_020100	0.000716152	0.0101995	9.65515	806.29	20	20	20	31.7099	28.564	28.6916		24	24	24	50.6	50.6	50.6	68.112	0	250.13	66	0	0	0	24	12	11	0	0	0	30618000	4766500	5547900	0	0	0	3512600064	396840000	433540000	1320	tr|C4MAN3|C4MAN3_ENTHI RING-type E3 ubiquitin transferase OS=Entamoeba histolytica HM-1:IMSS OX=294381 GN=EHI_020100 PE=4 SV=1
C4LWV8	C4LWV8	GRIP domain-containing protein	EHI_199130	0.00944119	0.0427222	8.28093	311.034	25.1216	20	20	30.9146	29.5639	29.4859		25	25	25	28.9	28.9	28.9	101.26	0	95.127	56	1	0	0	20	16	14	811250	0	0	20659000	11353000	9698000	36506000	0	0	2024000000	793660032	751870016	483	tr|C4LWV8|C4LWV8_ENTHI GRIP domain-containing protein OS=Entamoeba histolytica HM-1:IMSS OX=294381 GN=EHI_199130 PE=4 SV=1
C4M5W4	C4M5W4	RNA recognition motif domain containing protein	EHI_026440	0.00157445	0.0158972	8.37496	331.982	24.7329	22.9734	22.6495	33.586	30.7903	31.1044		25	25	25	64.4	64.4	64.4	28.723	0	262.65	127	2	1	1	25	16	17	1118600	588240	469950	459860000	70339000	78454000	27883000	8235400	6579300	12894000128	1856999936	2308600064	1054	tr|C4M5W4|C4M5W4_ENTHI RNA recognition motif domain containing protein OS=Entamoeba histolytica HM-1:IMSS OX=294381 GN=EHI_026440 PE=4 SV=1
C4M9C4	C4M9C4	60S ribosomal protein L27	EHI_146370	0.00369819	0.0222385	5.57964	47.8231	27.8426	29.8245	29.2419	35.9583	33.8382	33.8515		25	25	6	79.9	79.9	30.2	15.718	0	178.47	188	6	9	11	24	15	18	8866600	56000000	43536000	3608100000	982470000	961210000	240690000	950739968	634880000	66759999488	15356999680	15498999808	1263	tr|C4M9C4|C4M9C4_ENTHI 60S ribosomal protein L27 OS=Entamoeba histolytica HM-1:IMSS OX=294381 GN=EHI_146370 PE=3 SV=1
B1N2I7	B1N2I7	60S ribosomal protein L10a, putative	EHI_012480	0.00548561	0.0288795	4.48682	22.4216	28.2486	30.3252	29.3796	34.9248	33.1605	33.3286		26	26	26	75.7	75.7	75.7	23.856	0	186.37	257	9	15	11	26	23	24	18437000	82569000	45114000	1940200000	573500000	629930000	318920000	1345200000	698440000	32614000640	9600499712	10787000320	74	tr|B1N2I7|B1N2I7_ENTHI 60S ribosomal protein L10a, putative OS=Entamoeba histolytica HM-1:IMSS OX=294381 GN=EHI_012480 PE=3 SV=1
C4LVT2	C4LVT2	60S ribosomal protein L13, putative	EHI_187150	0.00185983	0.0168468	6.63492	99.3822	27.4717	29.8676	28.602	36.4544	34.6504	34.7412		26	26	1	53.3	53.3	2.7	32.961	0	138.05	255	6	11	5	26	21	23	12123000	61039000	24368000	4058400000	1268700000	1444000000	186130000	979560000	407440000	94160003072	26965999616	28718000128	395	tr|C4LVT2|C4LVT2_ENTHI 60S ribosomal protein L13, putative OS=Entamoeba histolytica HM-1:IMSS OX=294381 GN=EHI_187150 PE=3 SV=1
C4M9F8	C4M9F8	60S ribosomal protein L6, putative	EHI_067520	0.00154585	0.0158972	5.3715	41.3982	29.3438	30.7485	29.6565	36.3909	34.6315	34.8409		26	26	4	73.5	73.5	15.2	22.916	0	213.21	286	13	14	13	25	21	22	38476000	117420000	63990000	5112600000	1530400000	1792900000	681340032	1803900032	846270016	90108002304	26613999616	30772000768	1266	tr|C4M9F8|C4M9F8_ENTHI 60S ribosomal protein L6, putative OS=Entamoeba histolytica HM-1:IMSS OX=294381 GN=EHI_067520 PE=3 SV=1
B1N2Z3	B1N2Z3	60S acidic ribosomal protein P0	EHI_090400	0.00184419	0.0168468	5.1822	36.3076	29.2261	30.6743	30.0101	36.292	34.5716	34.5935		27	27	27	75	75	75	34.345	0	323.31	329	11	15	12	26	21	23	19125000	74317000	45588000	3569400000	1048700000	1043600000	627939968	1713500032	1081299968	84134002688	25532999680	25922000896	94	tr|B1N2Z3|B1N2Z3_ENTHI 60S acidic ribosomal protein P0 OS=Entamoeba histolytica HM-1:IMSS OX=294381 GN=EHI_090400 PE=3 SV=1
C4LU56	C4LU56	60S ribosomal protein L5, putative	EHI_006860	0.00134483	0.015163	5.7542	53.9743	29.1739	30.6388	29.7189	36.762	34.9916	35.0405		27	27	27	72	72	72	32.376	0	275.29	377	12	15	11	26	23	23	29631000	82192000	48684000	4279000000	1238500000	1264100000	605640000	1671800064	883640000	116539998208	34160001024	35337998336	283	tr|C4LU56|C4LU56_ENTHI 60S ribosomal protein L5, putative OS=Entamoeba histolytica HM-1:IMSS OX=294381 GN=EHI_006860 PE=3 SV=1
C4LXN2	C4LXN2	40S ribosomal protein S6	EHI_013890	0.00361707	0.0220446	5.76376	54.3332	27.8671	30.1828	29.3086	36.1895	34.1011	34.3593		27	27	2	56.4	56.4	6.8	29.75	0	323.31	322	8	12	9	26	19	21	18847000	86896000	40090000	3851600000	945490000	1139900000	244820000	1218800000	664910016	78363000832	18427000832	22037999616	536	tr|C4LXN2|C4LXN2_ENTHI 40S ribosomal protein S6 OS=Entamoeba histolytica HM-1:IMSS OX=294381 GN=EHI_013890 PE=3 SV=1
C4M7U0	C4M7U0	40S ribosomal protein S2, putative	EHI_020280	0.00210946	0.0175098	5.85787	57.9953	28.9001	30.6116	29.3879	36.7979	34.8501	34.8253		27	27	27	70.6	70.6	70.6	27.687	0	323.31	406	10	11	9	26	24	25	22303000	80212000	37542000	4434600000	1268200000	1265700000	500969984	1640600064	702510016	119469998080	30968999936	30441000960	1163	tr|C4M7U0|C4M7U0_ENTHI 40S ribosomal protein S2, putative OS=Entamoeba histolytica HM-1:IMSS OX=294381 GN=EHI_020280 PE=3 SV=1
C4LVZ9	C4LVZ9	60S ribosomal protein L9, putative	EHI_126140	0.00130003	0.0149063	5.59756	48.4208	28.7101	30.3621	29.4859	36.1302	34.5702	34.6504		29	29	3	79.7	79.7	9.1	22.314	0	323.31	304	8	11	7	27	23	23	17425000	54052000	33627000	2741200000	986610000	999150000	439150016	1380099968	751840000	75208998912	25507000320	26965999616	410	tr|C4LVZ9|C4LVZ9_ENTHI 60S ribosomal protein L9, putative OS=Entamoeba histolytica HM-1:IMSS OX=294381 GN=EHI_126140 PE=3 SV=1
C4LT02	C4LT02	40S ribosomal protein S3, putative	EHI_146340	0.00204434	0.0172582	5.06498	33.4742	29.5757	31.2814	30.3431	36.4863	34.9175	34.9913		30	30	30	77.5	77.5	77.5	26.934	0	199.4	438	12	16	13	30	26	28	35791000	114210000	60373000	4027700000	1390900000	1432500000	800179968	2609999872	1362000000	96264003584	32451000320	34154000384	218	tr|C4LT02|C4LT02_ENTHI 40S ribosomal protein S3, putative OS=Entamoeba histolytica HM-1:IMSS OX=294381 GN=EHI_146340 PE=3 SV=1
C4LVH6;B1N3R9	C4LVH6;B1N3R9	60S ribosomal protein L7a	EHI_103310;EHI_029530	0.00132584	0.0150744	6.07019	67.1908	28.8083	30.4499	29.7079	36.9087	35.0802	35.1877		31	31	31	68.9	68.9	68.9	32.247	0	323.31	429	8	16	13	30	29	29	16170000	45792000	29908000	3719600000	1120100000	1191600000	470070016	1466700032	876920000	129009999872	36324999168	39134998528	125	tr|C4LVH6|C4LVH6_ENTHI 60S ribosomal protein L7a OS=Entamoeba histolytica HM-1:IMSS OX=294381 GN=EHI_103310 PE=3 SV=1;tr|B1N3R9|B1N3R9_ENTHI 60S ribosomal protein L7a OS=Entamoeba histolytica HM-1:IMSS OX=294381 GN=EHI_029530 PE=3 SV=1
C4M569	C4M569	60S ribosomal protein L26, putative	EHI_111570	0.00247301	0.0191015	6.62009	98.3664	26.8333	29.5571	28.824	36.1036	34.434	34.537		31	31	12	68.1	68.1	35.7	23.889	0	203.06	287	6	12	11	29	25	25	2145800	45183000	25884000	4060300000	1152200000	1192600000	119570000	789880000	475200000	73833996288	23209000960	24928000000	1009	tr|C4M569|C4M569_ENTHI 60S ribosomal protein L26, putative OS=Entamoeba histolytica HM-1:IMSS OX=294381 GN=EHI_111570 PE=3 SV=1
C4M4M5;B1N2Z7;B1N2Z8	C4M4M5	eIF2A domain-containing protein	EHI_189410	0.0045399	0.025379	8.32228	320.078	22.9986	24.7516	20	31.7324	30.5319	30.4528		32	32	32	61.4	61.4	61.4	76.336	0	323.31	103	1	3	1	29	21	16	253960	855970	0	51790000	26413000	25590000	8380600	28247000	0	3567899904	1552400000	1469600000	982	tr|C4M4M5|C4M4M5_ENTHI eIF2A domain-containing protein OS=Entamoeba histolytica HM-1:IMSS OX=294381 GN=EHI_189410 PE=4 SV=1
C4LV48	C4LV48	Enhancer binding protein-2, putative	EHI_182670	0.00272463	0.0198299	5.57895	47.8002	29.6546	29.4437	27.7704	35.7313	33.8902	33.984		33	33	33	70.7	70.7	70.7	26.316	0	247.98	271	14	13	6	32	26	28	52841000	49314000	15658000	2662400000	854080000	844920000	845129984	730169984	228940000	57042001920	15921000448	16990000128	344	tr|C4LV48|C4LV48_ENTHI Enhancer binding protein-2, putative OS=Entamoeba histolytica HM-1:IMSS OX=294381 GN=EHI_182670 PE=4 SV=1
C4M438	C4M438	RNA cytidine acetyltransferase	EHI_033750	2.30746e-05	0.00183647	10.1878	1166.35	20	20	20	31.063	29.5498	29.9506		34	34	34	39.3	39.3	39.3	111.09	0	122.86	87	0	0	0	29	21	25	0	0	0	27974000	10988000	14618000	0	0	0	2243300096	785900032	1037600000	947	tr|C4M438|C4M438_ENTHI RNA cytidine acetyltransferase OS=Entamoeba histolytica HM-1:IMSS OX=294381 GN=EHI_033750 PE=3 SV=1
C4M609	C4M609	40S ribosomal protein S3a	EHI_065270	0.00356666	0.021935	5.66449	50.7202	28.6669	30.9744	30.012	36.818	34.8711	34.9576		34	34	2	68.4	68.4	10.5	29.037	0	323.31	431	9	15	11	34	27	29	21789000	113050000	58084000	6248000000	1639300000	1723100000	426190016	2109699968	1082700032	121149997056	31424000000	33365000192	1060	tr|C4M609|C4M609_ENTHI 40S ribosomal protein S3a OS=Entamoeba histolytica HM-1:IMSS OX=294381 GN=EHI_065270 PE=3 SV=1
C4M5C4	C4M5C4	Enhancer binding protein-1	EHI_121780	0.00310273	0.0208971	5.07996	33.8237	30.2256	29.8922	28.6267	35.9195	33.9591	34.1057		36	36	36	70.6	70.6	70.6	35.285	0	323.31	410	20	17	11	35	33	33	63480000	48402000	20995000	2453400000	679140000	717740000	1255500032	996430016	414470016	64992002048	16700000256	18485999616	1020	tr|C4M5C4|C4M5C4_ENTHI Enhancer binding protein-1 OS=Entamoeba histolytica HM-1:IMSS OX=294381 GN=EHI_121780 PE=4 SV=1
C4LYF4;B1N336;B1N418	C4LYF4;B1N336;B1N418	40S ribosomal protein S4, putative	EHI_003940;EHI_118170	0.00329552	0.0209335	6.45403	87.6713	27.9797	30.6487	29.5455	37.1977	35.0988	35.2397		39	39	39	70.6	70.6	70.6	36.751	0	323.31	538	8	16	15	39	34	32	7796700	57302000	30508000	4466700000	993240000	975100000	264690000	1683399936	783600000	157619994624	36793999360	40569999360	98	tr|C4LYF4|C4LYF4_ENTHI 40S ribosomal protein S4, putative OS=Entamoeba histolytica HM-1:IMSS OX=294381 GN=EHI_003940 PE=3 SV=1;tr|B1N336|B1N336_ENTHI 40S ribosomal protein S4, putative OS=Entamoeba histolytica HM-1:IMSS OX=294381 GN=EHI_118170 PE=3 SV=1;tr
C4LX06	C4LX06	Eukaryotic translation initiation factor 5B	EHI_127340	1.51201e-05	0.00146125	11.2521	2439.03	20	20	20	32.1479	30.7387	30.8697		39	39	39	49.8	49.8	49.8	102.38	0	323.31	149	0	0	0	33	29	25	0	0	0	60314000	29821000	29828000	0	0	0	4758700032	1791699968	1962000000	493	tr|C4LX06|C4LX06_ENTHI Eukaryotic translation initiation factor 5B OS=Entamoeba histolytica HM-1:IMSS OX=294381 GN=EHI_127340 PE=4 SV=1
C4LW09;B1N4Y7	C4LW09;B1N4Y7	60S ribosomal protein L3, putative	EHI_005890;EHI_167520	0.00186871	0.0168468	5.99703	63.8683	29.1281	30.8476	29.9514	37.2806	35.3179	35.3197		44	44	44	74.9	74.9	74.9	45.524	0	323.31	555	11	19	16	43	35	34	8350300	37357000	17384000	2984200000	924540000	925980000	586720000	1932199936	1038200000	166949994496	42830000128	42882998272	413	tr|C4LW09|C4LW09_ENTHI 60S ribosomal protein L3, putative OS=Entamoeba histolytica HM-1:IMSS OX=294381 GN=EHI_005890 PE=3 SV=1;tr|B1N4Y7|B1N4Y7_ENTHI 60S ribosomal protein L3, putative OS=Entamoeba histolytica HM-1:IMSS OX=294381 GN=EHI_167520 PE=3 SV=1
B1N384	B1N384	60S ribosomal protein L4, putative	EHI_064710	0.00229527	0.0183786	5.66857	50.8638	29.5071	31.3008	30.2627	37.2928	35.3664	35.4172		52	52	2	65.2	65.2	5.1	47.335	0	323.31	605	21	23	22	50	44	46	18875000	59877000	38028000	4067900000	1108800000	1141800000	763000000	2645400064	1288199936	168360001536	44293001216	45882998784	103	tr|B1N384|B1N384_ENTHI 60S ribosomal protein L4, putative OS=Entamoeba histolytica HM-1:IMSS OX=294381 GN=EHI_064710 PE=3 SV=1
C4M4D3	C4M4D3	Uncharacterized protein	EHI_156330	0.0374015	0.126827	4.25302	19.0671	24.1209	20	20	26.0005	25.3823	25.4972		1	1	1	1.8	1.8	1.8	87.63	0	6.1011	4	1	0	0	1	1	1	1216300	0	0	4475300	2915600	3157500	18244000	0	0	67130000	43735000	47362000	964	tr|C4M4D3|C4M4D3_ENTHI Uncharacterized protein OS=Entamoeba histolytica HM-1:IMSS OX=294381 GN=EHI_156330 PE=4 SV=1
B1N3L2	B1N3L2	Nucleolar transcription factor 1-B, putative	EHI_146170	0.0332544	0.116865	2.73631	6.66366	20	22.5684	20	23.4793	23.6713	23.6268		3	2	2	11.6	6	6	23.374	0	3.5459	6	0	1	0	1	2	1	0	1036600	0	1949100	453980	2158800	0	6219700	0	11694000	13359000	12953000	117	tr|B1N3L2|B1N3L2_ENTHI Nucleolar transcription factor 1-B, putative OS=Entamoeba histolytica HM-1:IMSS OX=294381 GN=EHI_146170 PE=4 SV=1
B1N3V4;C4MBT7	B1N3V4;C4MBT7	SON DNA binding protein, putative;SON DNA-binding protein, putative	EHI_129760;EHI_182360	0.0224437	0.0843511	4.19591	18.3271	20	23.379	20	25.1339	24.9607	25.8721		2	2	2	15.3	15.3	15.3	22.882	0	9.9751	7	0	1	1	1	2	2	0	2727200	0	9204600	4650200	11697000	0	10909000	0	36818000	32653000	61416000	130	tr|B1N3V4|B1N3V4_ENTHI SON DNA binding protein, putative OS=Entamoeba histolytica HM-1:IMSS OX=294381 GN=EHI_129760 PE=4 SV=1;tr|C4MBT7|C4MBT7_ENTHI SON DNA-binding protein, putative OS=Entamoeba histolytica HM-1:IMSS OX=294381 GN=EHI_182360 PE=4 SV=1
C4M1Y0;C4LYA7	C4M1Y0;C4LYA7	60S ribosomal protein L34, putative	EHI_164870;EHI_167050	0.0360464	0.124415	4.39955	21.1056	24.9636	25.866	26.5754	32.6627	29.8796	28.0614		5	2	2	40.9	15.3	15.3	15.468	0	28.223	58	1	1	2	1	1	2	8179800	15289000	24999000	508290000	246950000	7737900	32719000	61156000	99997000	6798900224	987790016	280100000	575	tr|C4M1Y0|C4M1Y0_ENTHI 60S ribosomal protein L34, putative OS=Entamoeba histolytica HM-1:IMSS OX=294381 GN=EHI_164870 PE=3 SV=1;tr|C4LYA7|C4LYA7_ENTHI 60S ribosomal protein L34, putative OS=Entamoeba histolytica HM-1:IMSS OX=294381 GN=EHI_167050 PE=3 SV=1
C4M9B0	C4M9B0	60S ribosomal protein L9, putative	EHI_193080	0.0208295	0.0798367	6.64646	100.181	20	24.6481	24.5256	31.4635	29.4087	28.2408		28	2	2	79.7	9.1	9.1	22.287	0	32.231	19	0	1	1	2	2	1	0	2190900	2012600	7240600	9387200	26433000	0	26291000	24151000	2961200128	712700032	317190016	1260	tr|C4M9B0|C4M9B0_ENTHI 60S ribosomal protein L9, putative OS=Entamoeba histolytica HM-1:IMSS OX=294381 GN=EHI_193080 PE=3 SV=1
C4LV70	C4LV70	RhoGAP domain containing protein	EHI_182930	0.0476022	0.153639	2.45963	5.50077	20	20	20	24.2011	21.5774	21.6004		3	3	3	4.5	4.5	4.5	108.38	0	7.855	4	0	0	0	2	1	1	0	0	0	344400	55878	56779	0	0	0	19287000	3129200	3179600	351	tr|C4LV70|C4LV70_ENTHI RhoGAP domain containing protein OS=Entamoeba histolytica HM-1:IMSS OX=294381 GN=EHI_182930 PE=4 SV=1
C4M4Z7	C4M4Z7	Ubiquitin carboxyl-terminal hydrolase family protein	EHI_035180	0.0260739	0.0956042	3.88853	14.8103	20	20	20	26.1361	22.9205	22.609		3	3	3	4.2	4.2	4.2	93.299	0	15.025	6	0	0	0	3	2	1	0	0	0	1940700	208910	168350	0	0	0	73748000	7938600	6397300	1001	tr|C4M4Z7|C4M4Z7_ENTHI Ubiquitin carboxyl-terminal hydrolase family protein OS=Entamoeba histolytica HM-1:IMSS OX=294381 GN=EHI_035180 PE=4 SV=1
C4LTU4	C4LTU4	L-asparaginase, putative	EHI_050740	0.0239777	0.0883973	4.88589	29.5665	20	24.0356	20	25.6676	26.3062	26.7195		4	4	4	15.6	15.6	15.6	40.823	0	28.089	3	0	2	0	2	2	2	0	818840	0	2537900	3951300	5262100	0	17196000	0	53297000	82978000	110500000	267	tr|C4LTU4|C4LTU4_ENTHI L-asparaginase, putative OS=Entamoeba histolytica HM-1:IMSS OX=294381 GN=EHI_050740 PE=4 SV=1
C4LYM8	C4LYM8	G domain-containing protein	EHI_118800	0.0314613	0.111141	4.28017	19.4294	20	20	20	26.8132	22.381	23.6463		4	4	4	9.6	9.6	9.6	62.663	0	8.9752	7	0	0	0	3	2	1	0	0	0	2453000	165520	397840	0	0	0	117920000	5462100	13129000	596	tr|C4LYM8|C4LYM8_ENTHI G domain-containing protein OS=Entamoeba histolytica HM-1:IMSS OX=294381 GN=EHI_118800 PE=4 SV=1
C4LZB0;B1N350	C4LZB0;B1N350	40S ribosomal protein S6	EHI_000590;EHI_124190	0.0196854	0.0763162	6.96058	124.55	20	25.2449	24.0064	31.8644	29.6365	28.6321		26	4	2	56.4	12.8	6	29.8	0	27.007	31	0	1	1	3	4	3	0	3976200	1685200	251190000	50890000	17283000	0	39762000	16852000	3909799936	834579968	416030016	642	tr|C4LZB0|C4LZB0_ENTHI 40S ribosomal protein S6 OS=Entamoeba histolytica HM-1:IMSS OX=294381 GN=EHI_000590 PE=3 SV=1;tr|B1N350|B1N350_ENTHI 40S ribosomal protein S6 OS=Entamoeba histolytica HM-1:IMSS OX=294381 GN=EHI_124190 PE=3 SV=1
C4LZM7	C4LZM7	Peptidase, putative	EHI_175020	0.0124137	0.0524865	5.21921	37.251	20	20	20	27.633	23.9684	24.0561		4	4	4	13.2	13.2	13.2	41.61	0	25.672	6	0	0	0	4	2	1	0	0	0	8672800	683930	726790	0	0	0	208150000	16414000	17443000	658	tr|C4LZM7|C4LZM7_ENTHI Peptidase, putative OS=Entamoeba histolytica HM-1:IMSS OX=294381 GN=EHI_175020 PE=4 SV=1
C4M0H5	C4M0H5	Uncharacterized protein	EHI_007020	0.0395461	0.132769	4.85686	28.9775	20	20	20	27.5045	21.9353	25.1307		4	4	4	9.3	9.3	9.3	56.9	0	8.4018	7	0	0	0	4	1	2	0	0	0	4320400	190970	1604500	0	0	0	190410000	4010400	36737000	720	tr|C4M0H5|C4M0H5_ENTHI Uncharacterized protein OS=Entamoeba histolytica HM-1:IMSS OX=294381 GN=EHI_007020 PE=4 SV=1
C4M366	C4M366	High mobility group (HMG) box domain containing protein	EHI_086110	0.0420661	0.138818	4.98561	31.6825	20	24.9408	24.2244	29.4315	27.3993	27.2913		4	4	4	35.8	35.8	35.8	15.503	0	18.138	25	0	2	1	3	3	2	0	8051500	4900300	107080000	11954000	25121000	0	32206000	19601000	724049984	177010000	164250000	881	tr|C4M366|C4M366_ENTHI High mobility group (HMG) box domain containing protein OS=Entamoeba histolytica HM-1:IMSS OX=294381 GN=EHI_086110 PE=4 SV=1
C4M938	C4M938	60S ribosomal protein L7, putative	EHI_025830	0.022138	0.0836666	7.70416	208.537	23.6832	26.6851	20	32.909	30.2845	30.2874		21	4	2	64.8	17	10	25.715	0	161.08	39	1	2	0	4	4	4	1496700	9447500	0	242660000	94718000	94393000	13470000	107900000	0	8064799744	1307800064	1310400000	1247	tr|C4M938|C4M938_ENTHI 60S ribosomal protein L7, putative OS=Entamoeba histolytica HM-1:IMSS OX=294381 GN=EHI_025830 PE=3 SV=1
C4LT83	C4LT83	Ribosome biogenesis protein NEP1, putative	EHI_044610	0.0145485	0.0598302	4.98424	31.6524	20	23.1656	20	26.9544	24.941	26.223		5	5	5	24.2	24.2	24.2	25.278	0	15.166	8	0	1	0	2	1	3	0	855380	0	11822000	2928100	4379500	0	9409200	0	130040000	32209000	78328000	233	tr|C4LT83|C4LT83_ENTHI Ribosome biogenesis protein NEP1, putative OS=Entamoeba histolytica HM-1:IMSS OX=294381 GN=EHI_044610 PE=3 SV=1
C4LUR2	C4LUR2	NPL domain-containing protein	EHI_178460	0.0172656	0.068707	7.38862	167.569	23.0424	26.0443	20	31.6292	30.4674	29.1559		5	5	5	29.8	29.8	29.8	22.375	0	19.42	33	1	1	0	5	5	5	1727800	13840000	0	198380000	101950000	96117000	8638800	69200000	0	3321600000	1484600064	598120000	318	tr|C4LUR2|C4LUR2_ENTHI NPL domain-containing protein OS=Entamoeba histolytica HM-1:IMSS OX=294381 GN=EHI_178460 PE=4 SV=1
C4LWW3	C4LWW3	40S ribosomal protein S21	EHI_126870	0.0369132	0.12612	7.22134	149.224	20	27.1884	26.0082	33.0883	30.7935	30.9788		5	5	5	68.6	68.6	68.6	9.567	0	125.67	45	0	3	1	5	4	4	0	22933000	8013400	1922500000	258760000	296430000	0	152940000	67491000	9132300288	1861100032	2116099968	484	tr|C4LWW3|C4LWW3_ENTHI 40S ribosomal protein S21 OS=Entamoeba histolytica HM-1:IMSS OX=294381 GN=EHI_126870 PE=3 SV=1
C4LZ69;C4M8P0	C4LZ69;C4M8P0	Ribonucloprotein	EHI_104600;EHI_053440	0.0212235	0.081117	2.76417	6.79357	24.8394	26.813	26.7676	29.6561	28.5439	28.5125		5	5	5	43.2	43.2	43.2	13.598	0	36.752	45	2	4	3	5	5	5	990670	3158900	4306000	32960000	18085000	26767000	30019000	117900000	114250000	846030016	391350016	382920000	634	tr|C4LZ69|C4LZ69_ENTHI Ribonucloprotein OS=Entamoeba histolytica HM-1:IMSS OX=294381 GN=EHI_104600 PE=3 SV=1;tr|C4M8P0|C4M8P0_ENTHI Ribonucloprotein OS=Entamoeba histolytica HM-1:IMSS OX=294381 GN=EHI_053440 PE=3 SV=1
C4M1D5	C4M1D5	DUF1899 domain-containing protein	EHI_170130	0.0310125	0.109843	4.33344	20.1602	20	23.3385	24.3796	27.1808	26.7279	26.8097		5	5	5	30.8	30.8	30.8	13.383	0	15.875	14	0	2	1	4	4	3	0	2651800	5456700	9588700	16454000	20459000	0	10607000	21827000	152140000	111150000	117630000	768	tr|C4M1D5|C4M1D5_ENTHI DUF1899 domain-containing protein OS=Entamoeba histolytica HM-1:IMSS OX=294381 GN=EHI_170130 PE=4 SV=1
C4M3W8	C4M3W8	PUA domain-containing protein	EHI_016460	0.0170567	0.0682772	5.5846	47.9878	20	20	20	28.4199	24.0293	24.3046		5	5	5	36.9	36.9	36.9	19.683	0	25.171	11	0	0	0	5	1	2	0	0	0	23148000	1712200	2072100	0	0	0	359110016	17122000	20721000	931	tr|C4M3W8|C4M3W8_ENTHI PUA domain-containing protein OS=Entamoeba histolytica HM-1:IMSS OX=294381 GN=EHI_016460 PE=4 SV=1
C4M403	C4M403	Uncharacterized protein	EHI_194980	0.022117	0.0836666	5.07619	33.7355	20	23.8074	20	27.5066	25.891	25.6385		5	5	5	11.1	11.1	11.1	53.073	0	24.57	8	0	1	0	3	2	2	0	587240	0	6438100	1971400	2089400	0	14681000	0	190680000	62224000	52234000	941	tr|C4M403|C4M403_ENTHI Uncharacterized protein OS=Entamoeba histolytica HM-1:IMSS OX=294381 GN=EHI_194980 PE=4 SV=1
C4MBQ9;C4MBN9;C4MAU4;C4M5S2;C4MAG1;C4M9Z3;C4M8W8;C4M975;C4M9K0;C4M7X3;B1N4W2;C4MBI2;C4M585;C4M9S0;B1N5Q3;C4M8T5;B1N5N9;C4MBQ4;C4MB89	C4MBQ9	Leucine rich repeat protein, BspA family	EHI_015120	0.0216739	0.0823729	1.79605	3.47268	25.1882	24.2248	24.0636	26.9537	25.8058	26.1052		5	5	5	17.9	17.9	17.9	38.565	0	11.948	15	2	2	2	2	3	2	2248800	1153300	1031400	7645800	3450500	1842500	38230000	19606000	17533000	129980000	58658000	72184000	1368	tr|C4MBQ9|C4MBQ9_ENTHI Leucine rich repeat protein, BspA family OS=Entamoeba histolytica HM-1:IMSS OX=294381 GN=EHI_015120 PE=4 SV=1
B1N2X2	B1N2X2	RRM domain-containing protein	EHI_013910	0.0493359	0.157062	3.07172	8.40776	23.992	24.2768	24.8589	29.59	26.371	26.3819		6	6	6	31.7	31.7	31.7	27.459	0	88.121	17	2	1	2	6	2	2	733270	1693800	2535700	22941000	7232500	4904400	16685000	20326000	30428000	808150016	86790000	87444000	91	tr|B1N2X2|B1N2X2_ENTHI RRM domain-containing protein OS=Entamoeba histolytica HM-1:IMSS OX=294381 GN=EHI_013910 PE=4 SV=1
B1N5A1;C4M4L2;B1N2Y4	B1N5A1;C4M4L2;B1N2Y4	60S ribosome subunit biogenesis protein NIP7 homolog	EHI_017890	0.0121158	0.0513877	6.34609	81.3508	20	20	20	28.9418	26.1967	23.8998		6	6	6	36.1	36.1	36.1	20.917	0	34.426	5	0	0	0	6	2	1	0	0	0	26111000	7691400	1565100	0	0	0	515630016	76914000	15651000	167	tr|B1N5A1|B1N5A1_ENTHI 60S ribosome subunit biogenesis protein NIP7 homolog OS=Entamoeba histolytica HM-1:IMSS OX=294381 GN=EHI_017890 PE=3 SV=1;tr|C4M4L2|C4M4L2_ENTHI 60S ribosome subunit biogenesis protein NIP7 homolog OS=Entamoeba histolytica HM-1:IMSS
C4LV12	C4LV12	RNA recognition motif domain containing protein	EHI_092500	0.0124848	0.0526228	5.76958	54.5529	20	20	20	28.4387	24.3024	24.5677		6	6	6	20.8	20.8	20.8	46.424	0	23.647	10	0	0	0	6	1	1	0	0	0	5765400	1477800	1776100	0	0	0	363820000	20690000	24866000	336	tr|C4LV12|C4LV12_ENTHI RNA recognition motif domain containing protein OS=Entamoeba histolytica HM-1:IMSS OX=294381 GN=EHI_092500 PE=4 SV=1
C4LV75	C4LV75	Histone H2B	EHI_182990	0.0238753	0.0882603	2.74376	6.69815	25.7903	27.9606	27.5145	30.6288	29.3561	29.5118		6	6	6	32.3	32.3	32.3	14.519	0	24.755	34	3	4	3	6	5	5	9671600	41222000	31955000	167100000	65267000	66809000	58029000	261210000	191730000	1660300032	687150016	765510016	352	tr|C4LV75|C4LV75_ENTHI Histone H2B OS=Entamoeba histolytica HM-1:IMSS OX=294381 GN=EHI_182990 PE=3 SV=1
C4LX52	C4LX52	Glycylpeptide N-tetradecanoyltransferase	EHI_159730	0.0190371	0.0740148	5.19526	36.6379	20	20	20	27.6348	22.9115	25.0395		6	6	6	18	18	18	52.749	0	23.307	11	0	0	0	6	2	3	0	0	0	9003400	375690	1642200	0	0	0	208400000	7889500	34486000	502	tr|C4LX52|C4LX52_ENTHI Glycylpeptide N-tetradecanoyltransferase OS=Entamoeba histolytica HM-1:IMSS OX=294381 GN=EHI_159730 PE=3 SV=1
C4LXN0	C4LXN0	rRNA adenine N(6)-methyltransferase	EHI_013870	0.0426242	0.139977	4.9267	30.4147	20	20	20	28.1635	24.0821	22.5345		6	6	6	27.5	27.5	27.5	33.686	0	22.545	8	0	0	0	6	2	1	0	0	0	7340900	512100	337510	0	0	0	300640000	17760000	6075200	535	tr|C4LXN0|C4LXN0_ENTHI rRNA adenine N(6)-methyltransferase OS=Entamoeba histolytica HM-1:IMSS OX=294381 GN=EHI_013870 PE=3 SV=1
C4LXW4	C4LXW4	Chorein N-terminal domain-containing protein	EHI_087840	0.0385954	0.130223	4.78097	27.4925	20	24.4763	20	27.2456	26.0246	25.5489		6	6	6	6.1	6.1	6.1	118.02	0	22.889	15	0	2	0	6	6	2	0	476320	0	3247600	1393200	1001800	0	23340000	0	159130000	68265000	49090000	543	tr|C4LXW4|C4LXW4_ENTHI Chorein N-terminal domain-containing protein OS=Entamoeba histolytica HM-1:IMSS OX=294381 GN=EHI_087840 PE=4 SV=1
C4LZ54	C4LZ54	WD_REPEATS_REGION domain-containing protein	EHI_104430	0.0328573	0.115771	3.11325	8.65331	22.0623	24.4349	23.2991	27.5778	25.187	26.3712		6	6	6	11.9	11.9	11.9	72.632	0	7.5865	13	1	2	1	4	3	4	101850	203570	240030	1848100	443010	990640	4379400	22679000	10321000	200330000	38199000	86798000	630	tr|C4LZ54|C4LZ54_ENTHI WD_REPEATS_REGION domain-containing protein OS=Entamoeba histolytica HM-1:IMSS OX=294381 GN=EHI_104430 PE=4 SV=1
C4M059	C4M059	40S ribosomal protein S28, putative	EHI_021450	0.0303171	0.10823	8.00022	256.038	22.6161	27.6405	20	33.3143	30.5497	30.3933		6	6	2	73.9	73.9	40.6	7.6868	0	86.356	40	1	4	1	6	5	5	1607200	48352000	0	2219500000	364570000	321900000	6428700	209230000	0	10680999936	1571699968	1410200064	696	tr|C4M059|C4M059_ENTHI 40S ribosomal protein S28, putative OS=Entamoeba histolytica HM-1:IMSS OX=294381 GN=EHI_021450 PE=3 SV=1
C4LY06	C4LY06	PRESAN domain-containing protein	EHI_035790	0.0403298	0.134479	4.4716	22.1864	23.5721	20	24.8959	27.0821	27.9115	26.8891		7	7	7	39.4	39.4	39.4	30.489	0	41.052	17	1	0	1	4	4	4	779450	0	1951200	1224100	6943100	4148100	12471000	0	31219000	142080000	252470000	124290000	549	tr|C4LY06|C4LY06_ENTHI PRESAN domain-containing protein OS=Entamoeba histolytica HM-1:IMSS OX=294381 GN=EHI_035790 PE=4 SV=1
C4M003	C4M003	RNA-binding protein, putative	EHI_065870	0.0168719	0.067738	5.53109	46.2408	20	20	20	28.2719	23.651	24.6704		7	7	7	35.5	35.5	35.5	22.498	0	18.397	13	0	0	0	7	3	2	0	0	0	24509000	1097700	1870000	0	0	0	324100000	13172000	26702000	688	tr|C4M003|C4M003_ENTHI RNA-binding protein, putative OS=Entamoeba histolytica HM-1:IMSS OX=294381 GN=EHI_065870 PE=3 SV=1
C4M6X1	C4M6X1	Nucleosome assembly protein, putative	EHI_139460	0.0294322	0.10645	2.11584	4.33442	25.4248	26.6345	26.1489	29.2369	27.7997	27.519		7	7	7	32.2	32.2	32.2	40.239	0	90.278	42	4	5	4	6	6	6	1702700	5354800	3261400	27753000	10158000	7551700	45042000	104180000	74404000	632700032	233640000	192330000	1116	tr|C4M6X1|C4M6X1_ENTHI Nucleosome assembly protein, putative OS=Entamoeba histolytica HM-1:IMSS OX=294381 GN=EHI_139460 PE=3 SV=1
C4M758	C4M758	Alpha-NAC protein, putative	EHI_083250	0.0255426	0.0939106	6.31539	79.6385	20	24.8273	20	29.296	28.104	26.3735		7	7	7	32	32	32	24.341	0	41.299	26	0	3	0	5	6	4	0	1984600	0	14896000	4784100	3275800	0	29769000	0	659139968	288500000	86938000	1133	tr|C4M758|C4M758_ENTHI Alpha-NAC protein, putative OS=Entamoeba histolytica HM-1:IMSS OX=294381 GN=EHI_083250 PE=4 SV=1
C4LW10	C4LW10	Ribosomal protein S29, putative	EHI_030070	0.0232723	0.0865039	8.13812	281.72	20	27.5345	24.7514	33.4027	31.7258	31.5717		8	8	8	57.1	57.1	57.1	6.4584	0	29.158	40	0	2	1	8	6	4	0	13578000	7060700	1534900000	509870000	455450000	0	194400000	28243000	11356000256	3551500032	3191699968	414	tr|C4LW10|C4LW10_ENTHI Ribosomal protein S29, putative OS=Entamoeba histolytica HM-1:IMSS OX=294381 GN=EHI_030070 PE=3 SV=1
C4M125	C4M125	RNA recognition motif domain containing protein	EHI_105200	0.0288563	0.104672	5.56347	47.2903	20	24.3665	24.6547	29.9732	28.0913	27.6471		8	8	8	36.7	36.7	36.7	31.071	0	61.508	27	0	1	1	8	5	4	0	1966400	2401100	36271000	4758500	7029400	0	21630000	26412000	1054000000	285969984	210190000	754	tr|C4M125|C4M125_ENTHI RNA recognition motif domain containing protein OS=Entamoeba histolytica HM-1:IMSS OX=294381 GN=EHI_105200 PE=4 SV=1
C4M5L0	C4M5L0	WD domain containing protein	EHI_001960	0.0149022	0.0610988	5.67384	51.0502	20	20	20	28.4404	24.1638	24.4173		8	8	8	11.5	11.5	11.5	100.95	0	25.684	11	0	0	0	8	1	1	0	0	0	3254500	447500	533430	0	0	0	364270016	18795000	22404000	1033	tr|C4M5L0|C4M5L0_ENTHI WD domain containing protein OS=Entamoeba histolytica HM-1:IMSS OX=294381 GN=EHI_001960 PE=4 SV=1
C4LSZ7	C4LSZ7	Obg-like ATPase 1	EHI_148270	0.0175051	0.0692526	3.73816	13.3444	25.6778	24.9005	22.9479	29.2545	27.6288	27.8574		9	9	9	38.9	38.9	38.9	44.338	0	87.726	28	3	2	1	6	7	8	1672500	967430	367780	2877700	3155200	4358700	53678000	31318000	8091100	640440000	207540000	243170000	217	tr|C4LSZ7|C4LSZ7_ENTHI Obg-like ATPase 1 OS=Entamoeba histolytica HM-1:IMSS OX=294381 GN=EHI_148270 PE=3 SV=1
C4LVC0	C4LVC0	40S ribosomal protein S10, putative	EHI_197030	0.0308754	0.109644	6.79948	111.39	22.8052	29.1467	28.09	34.8675	32.6983	32.8746		9	9	9	76.4	76.4	76.4	14.55	0	114.6	74	1	3	2	9	7	8	1221500	60777000	23939000	2260900000	653050000	706000000	7329100	594329984	285710016	31344001024	6968800256	7874699776	364	tr|C4LVC0|C4LVC0_ENTHI 40S ribosomal protein S10, putative OS=Entamoeba histolytica HM-1:IMSS OX=294381 GN=EHI_197030 PE=3 SV=1
C4M012;B1N4T3	C4M012;B1N4T3	DnaJ domain containing protein;SEC63 domain-containing protein	EHI_134630;EHI_143120	0.0226981	0.084602	3.43436	10.8105	22.5852	23.5458	22.867	28.2457	25.3882	25.6672		9	9	9	15.6	15.6	15.6	83.908	0	21.231	18	1	1	2	8	3	3	190690	371080	231810	3552000	775240	1239300	6292700	12246000	7649800	318280000	43916000	53283000	689	tr|C4M012|C4M012_ENTHI DnaJ domain containing protein OS=Entamoeba histolytica HM-1:IMSS OX=294381 GN=EHI_134630 PE=4 SV=1;tr|B1N4T3|B1N4T3_ENTHI SEC63 domain-containing protein OS=Entamoeba histolytica HM-1:IMSS OX=294381 GN=EHI_143120 PE=4 SV=1
C4M1I0	C4M1I0	Maelstrom domain-containing protein	EHI_192630	0.0366545	0.125553	5.14918	35.486	20	20	20	28.4569	23.8659	23.1248		9	9	9	19.9	19.9	19.9	63.274	0	16.946	11	0	0	0	9	3	2	0	0	0	5629500	83468	304880	0	0	0	368440000	15288000	9146500	776	tr|C4M1I0|C4M1I0_ENTHI Maelstrom domain-containing protein OS=Entamoeba histolytica HM-1:IMSS OX=294381 GN=EHI_192630 PE=3 SV=1
C4M6L9	C4M6L9	NPL domain-containing protein	EHI_147550	0.0226767	0.084602	2.93296	7.63677	24.9036	27.0931	26.8126	30.0464	28.9642	28.5976		9	9	9	30.7	30.7	30.7	30.505	0	38.908	48	3	3	3	6	9	7	3923300	17003000	14733000	85575000	53863000	50774000	31386000	143160000	117870000	1108800000	523729984	406190016	1104	tr|C4M6L9|C4M6L9_ENTHI NPL domain-containing protein OS=Entamoeba histolytica HM-1:IMSS OX=294381 GN=EHI_147550 PE=4 SV=1
C4MB93	C4MB93	5-3 exonuclease domain containing protein	EHI_093360	0.0154505	0.0627763	6.08623	67.942	20	22.3851	20	29.4216	25.7904	25.4318		9	9	9	16.4	16.4	16.4	77.542	0	28.231	19	0	1	0	9	5	4	0	188880	0	19029000	1860700	1356500	0	5477600	0	719089984	58036000	45261000	1350	tr|C4MB93|C4MB93_ENTHI 5-3 exonuclease domain containing protein OS=Entamoeba histolytica HM-1:IMSS OX=294381 GN=EHI_093360 PE=4 SV=1
C4LSV8	C4LSV8	Eukaryotic peptide chain release factor subunit 1, putative	EHI_152750	0.0206286	0.0792913	2.51991	5.73547	25.5973	25.1039	24.6842	28.8875	27.1787	26.8789		10	10	10	26.9	26.9	26.9	53.099	0	26.014	27	3	1	1	8	7	5	2030500	1442400	1078300	10576000	5436000	2893700	50763000	36061000	26958000	496609984	151920000	123410000	207	tr|C4LSV8|C4LSV8_ENTHI Eukaryotic peptide chain release factor subunit 1, putative OS=Entamoeba histolytica HM-1:IMSS OX=294381 GN=EHI_152750 PE=3 SV=1
C4LSU3	C4LSU3	60S ribosomal protein L26, putative	EHI_152570	0.0131784	0.0546943	8.85872	464.236	20	26.3815	25.3324	34.0981	32.103	32.0889		30	11	11	69	36.6	36.6	23.844	0	55.883	91	0	2	2	11	9	9	0	4184900	1425700	1108500000	291140000	258640000	0	87423000	42249000	18389000192	4612899840	4568000000	203	tr|C4LSU3|C4LSU3_ENTHI 60S ribosomal protein L26, putative OS=Entamoeba histolytica HM-1:IMSS OX=294381 GN=EHI_152570 PE=3 SV=1
C4M3V4	C4M3V4	Ribosome biogenesis protein BOP1 homolog	EHI_163740	0.0151581	0.0619607	6.75514	108.019	20	23.9787	20	30.07	27.1129	27.0613		11	11	11	26	26	26	68.378	0	88.647	27	0	1	0	10	6	6	0	635820	0	22496000	2604300	2778900	0	16531000	0	1127100032	145140000	140040000	928	tr|C4M3V4|C4M3V4_ENTHI Ribosome biogenesis protein BOP1 homolog OS=Entamoeba histolytica HM-1:IMSS OX=294381 GN=EHI_163740 PE=3 SV=1
C4M8E8	C4M8E8	RNA 3-terminal phosphate cyclase, putative	EHI_115370	0.0143633	0.0592484	6.37634	83.0751	20	22.9097	20	29.6806	26.6302	25.728		11	11	11	37.3	37.3	37.3	38.705	0	50.4	22	0	1	0	11	6	4	0	393990	0	38626000	5193300	2778800	0	7879800	0	860499968	103870000	55576000	1209	tr|C4M8E8|C4M8E8_ENTHI RNA 3-terminal phosphate cyclase, putative OS=Entamoeba histolytica HM-1:IMSS OX=294381 GN=EHI_115370 PE=3 SV=1
C4LY91	C4LY91	GTP binding protein, putative	EHI_166870	0.0398746	0.13354	5.07656	33.744	23.4459	20	20	28.7069	24.9266	25.0421		12	12	12	25.9	25.9	25.9	54.242	0	36.703	18	1	0	0	11	4	2	439490	0	0	13438000	1226600	689580	11427000	0	0	438169984	31890000	34548000	573	tr|C4LY91|C4LY91_ENTHI GTP binding protein, putative OS=Entamoeba histolytica HM-1:IMSS OX=294381 GN=EHI_166870 PE=4 SV=1
C4LZL6;C4M6H6	C4LZL6;C4M6H6	Actin-related protein 2/3 complex subunit 3	EHI_174910;EHI_1	0.0403536	0.134479	1.69855	3.24574	28.5335	29.8555	29.5001	31.6682	30.2579	31.0587		12	12	12	55.3	55.3	55.3	21.778	0	108.19	116	6	10	8	11	8	9	25376000	56256000	48674000	227220000	91353000	127690000	388529984	971409984	759320000	3412499968	1283900032	2236600064	655	tr|C4LZL6|C4LZL6_ENTHI Actin-related protein 2/3 complex subunit 3 OS=Entamoeba histolytica HM-1:IMSS OX=294381 GN=EHI_174910 PE=3 SV=1;tr|C4M6H6|C4M6H6_ENTHI Actin-related protein 2/3 complex subunit 3 OS=Entamoeba histolytica HM-1:IMSS OX=294381 GN=EHI_1
C4LZY3	C4LZY3	Cation-transporting P-typeATPase, putative	EHI_065670	0.0174438	0.0692125	6.04648	66.0954	23.0377	20	20	29.3996	25.8441	25.9334		12	12	12	15.5	15.5	15.5	125.83	0	60.101	25	1	0	0	12	5	3	153760	0	0	6562100	447930	392940	8610700	0	0	708230016	60234000	64082000	680	tr|C4LZY3|C4LZY3_ENTHI Cation-transporting P-typeATPase, putative OS=Entamoeba histolytica HM-1:IMSS OX=294381 GN=EHI_065670 PE=3 SV=1
C4M5I5	C4M5I5	DEAD/DEAH box helicase, putative	EHI_111040	0.0341276	0.118397	5.33517	40.3688	20	24.347	23.778	29.9727	26.6682	27.4896		12	12	12	29.6	29.6	29.6	49.142	0	49.694	28	0	3	1	10	6	8	0	426430	513700	19093000	3808400	4489800	0	21339000	14384000	1053600000	106640000	188450000	1028	tr|C4M5I5|C4M5I5_ENTHI DEAD/DEAH box helicase, putative OS=Entamoeba histolytica HM-1:IMSS OX=294381 GN=EHI_111040 PE=3 SV=1
C4LVM5	C4LVM5	tRNA (Cytosine-5-)-methyltransferase, putative	EHI_103830	0.0180286	0.0707034	5.82827	56.8176	20	20	20	28.7769	23.8142	24.8937		13	13	13	25.7	25.7	25.7	72.225	0	59.613	17	0	0	0	11	2	3	0	0	0	3454600	398650	293390	0	0	0	459960000	14750000	31170000	380	tr|C4LVM5|C4LVM5_ENTHI tRNA (Cytosine-5-)-methyltransferase, putative OS=Entamoeba histolytica HM-1:IMSS OX=294381 GN=EHI_103830 PE=3 SV=1
C4LW40	C4LW40	60S ribosomal protein L22	EHI_141940	0.0433641	0.142062	6.99024	127.137	21.7336	29.2401	27.9371	34.5212	32.5938	32.7665		13	13	13	70.1	70.1	70.1	15.847	0	220.71	134	1	4	5	12	11	11	1162400	80743000	42978000	4857900000	1065700000	1102800000	3487100	634080000	256980000	24655998976	6481999872	7306200064	421	tr|C4LW40|C4LW40_ENTHI 60S ribosomal protein L22 OS=Entamoeba histolytica HM-1:IMSS OX=294381 GN=EHI_141940 PE=3 SV=1
C4LY19	C4LY19	Isoleucine--tRNA ligase	EHI_177660	0.0361539	0.124469	3.05213	8.29434	23.7745	25.5795	25.1035	29.5158	27.081	27.0171		13	13	13	12.9	12.9	12.9	122.77	0	26.802	32	1	3	3	11	7	5	281360	983200	706870	11967000	2167400	2663100	14350000	50143000	36050000	767630016	141970000	135820000	555	tr|C4LY19|C4LY19_ENTHI Isoleucine--tRNA ligase OS=Entamoeba histolytica HM-1:IMSS OX=294381 GN=EHI_177660 PE=3 SV=1
C4MBF6	C4MBF6	Insulin-like growth factor 2 receptor	EHI_161650	0.0295858	0.106462	3.85749	14.4951	22.9378	26.3617	24.7	29.687	27.5928	28.2922		17	14	14	24.3	20	20	95.919	0	68.997	44	1	6	3	11	8	9	186850	2005400	490820	17936000	3957800	5649600	8034400	86233000	27255000	864320000	202430000	328689984	1360	tr|C4MBF6|C4MBF6_ENTHI Insulin-like growth factor 2 receptor OS=Entamoeba histolytica HM-1:IMSS OX=294381 GN=EHI_161650 PE=4 SV=1
C4M3Y6	C4M3Y6	Not1-domain-containing protein	EHI_200810	0.018115	0.0708371	5.97644	62.9632	20	20	20	28.7698	25.7338	23.4257		19	15	15	14.1	12.1	12.1	183.6	0	98.675	22	0	0	0	14	5	3	0	0	0	3677500	516210	135760	0	0	0	457689984	55801000	11268000	936	tr|C4M3Y6|C4M3Y6_ENTHI Not1-domain-containing protein OS=Entamoeba histolytica HM-1:IMSS OX=294381 GN=EHI_200810 PE=4 SV=1
C4MAB3	C4MAB3	DNA-directed RNA polymerase subunit beta	EHI_186020	0.0372184	0.126827	5.10638	34.4487	20	24.891	24.3884	29.3064	27.284	28.0081		16	16	16	16.2	16.2	16.2	125.04	0	52.939	35	0	2	2	13	9	11	0	661960	467260	7715000	1972200	3223200	0	31112000	21961000	663910016	163420000	269950016	1307	tr|C4MAB3|C4MAB3_ENTHI DNA-directed RNA polymerase subunit beta OS=Entamoeba histolytica HM-1:IMSS OX=294381 GN=EHI_186020 PE=3 SV=1
C4M614	C4M614	Guanine nucleotide exchange factor	EHI_072110	0.0424638	0.13979	5.2891	39.1	20	24.2118	22.2763	30.0996	26.2633	25.9925		17	17	17	23.8	23.8	23.8	102.94	0	94.461	31	0	2	1	15	7	5	0	373650	97686	18101000	1123400	957900	0	19430000	5079700	1150499968	80546000	66759000	1061	tr|C4M614|C4M614_ENTHI Guanine nucleotide exchange factor OS=Entamoeba histolytica HM-1:IMSS OX=294381 GN=EHI_072110 PE=4 SV=1
C4M1Y9	C4M1Y9	Short chain dehydrogenase family protein	EHI_165070	0.0168064	0.0676757	2.93458	7.64535	27.2707	27.7538	27.9824	31.9916	29.6299	30.1892		18	18	18	55.7	55.7	55.7	36.669	0	144.02	104	8	7	8	16	13	16	7825700	10572000	14457000	158990000	31954000	48672000	161920000	226320000	265180000	4269900032	830780032	1224199936	804	tr|C4M1Y9|C4M1Y9_ENTHI Short chain dehydrogenase family protein OS=Entamoeba histolytica HM-1:IMSS OX=294381 GN=EHI_165070 PE=3 SV=1
C4M3V7	C4M3V7	HMG box domain-containing protein	EHI_016350	0.016729	0.0675652	7.76016	216.791	20	24.9547	25.8895	32.797	30.5801	30.7477		18	18	18	54.4	54.4	54.4	38.371	0	156.79	89	0	3	3	14	13	12	0	1912800	770970	144050000	24549000	27409000	0	32518000	62161000	7462199808	1605200000	1802899968	929	tr|C4M3V7|C4M3V7_ENTHI HMG box domain-containing protein OS=Entamoeba histolytica HM-1:IMSS OX=294381 GN=EHI_016350 PE=4 SV=1
C4M9R3	C4M9R3	Ribosome biogenesis protein BMS1, putative	EHI_196410	0.0299837	0.107323	5.86103	58.1227	20	22.9416	23.2888	30.815	26.5098	26.4887		20	20	20	27.2	27.2	27.2	111.93	0	84.886	38	0	1	1	20	4	3	0	167830	213510	26695000	1990700	1961800	0	8055600	10248000	1888999936	95553000	94167000	1279	tr|C4M9R3|C4M9R3_ENTHI Ribosome biogenesis protein BMS1, putative OS=Entamoeba histolytica HM-1:IMSS OX=294381 GN=EHI_196410 PE=4 SV=1
C4MB61;C4MB11	C4MB61	AIG1 family protein	EHI_144270	0.0214832	0.0818783	3.4245	10.7369	26.7167	28.4589	28.1161	32.7211	30.4955	30.3486		20	20	19	54.4	54.4	54.4	32.889	0	146.86	82	3	7	6	19	11	12	4671400	14429000	11583000	204010000	56778000	48313000	110290000	368950016	290929984	7079900160	1513799936	1367200000	1345	tr|C4MB61|C4MB61_ENTHI AIG1 family protein OS=Entamoeba histolytica HM-1:IMSS OX=294381 GN=EHI_144270 PE=4 SV=1
B1N459	B1N459	ATP-binding cassette protein, putative	EHI_047760	0.0406043	0.134713	4.51189	22.8147	24.4881	28.4377	24.495	31.8041	29.4476	29.7048		21	21	21	33.5	33.5	33.5	71.397	0	95.382	66	3	7	2	20	10	11	278860	12868000	909380	96825000	20300000	21822000	23532000	363580000	23644000	3749499904	732169984	875059968	143	tr|B1N459|B1N459_ENTHI ATP-binding cassette protein, putative OS=Entamoeba histolytica HM-1:IMSS OX=294381 GN=EHI_047760 PE=4 SV=1
C4LUX3	C4LUX3	Caldesmon	EHI_092080	0.0298649	0.107181	2.23603	4.71098	28.9002	31.0412	29.403	32.1556	31.6204	32.2766		21	21	21	38.4	38.4	38.4	57.806	0	113.42	139	10	15	7	16	20	20	13524000	74617000	26157000	162750000	112250000	107400000	500990016	2209700096	709889984	4784000000	3301299968	5202500096	331	tr|C4LUX3|C4LUX3_ENTHI Caldesmon OS=Entamoeba histolytica HM-1:IMSS OX=294381 GN=EHI_092080 PE=4 SV=1
C4LYP7	C4LYP7	Guanine nucleotide regulatory protein, putative	EHI_004230	0.0406229	0.134713	2.64127	6.23881	27.381	28.3767	27.5724	32.0785	29.5164	29.659		21	21	21	51.2	51.2	51.2	53.935	0	216.78	74	5	8	6	20	11	11	5013600	11315000	6632800	140190000	24536000	25705000	174780000	348520000	199580000	4535000064	767939968	847689984	602	tr|C4LYP7|C4LYP7_ENTHI Guanine nucleotide regulatory protein, putative OS=Entamoeba histolytica HM-1:IMSS OX=294381 GN=EHI_004230 PE=4 SV=1
C4LU42	C4LU42	UNC45-central domain-containing protein	EHI_068510	0.0356593	0.123394	1.9826	3.95205	27.1316	26.8405	26.2663	29.8072	27.8045	28.5745		22	22	22	35.1	35.1	35.1	82.506	0	82.047	65	8	6	6	18	11	12	1675200	2010000	1682300	11344000	3832300	6769100	147040000	120170000	80712000	939409984	234420000	399750016	281	tr|C4LU42|C4LU42_ENTHI UNC45-central domain-containing protein OS=Entamoeba histolytica HM-1:IMSS OX=294381 GN=EHI_068510 PE=4 SV=1
C4LV26	C4LV26	NUC173 domain-containing protein	EHI_092660	0.0339162	0.117965	6.85241	115.553	20	20	20	31.1583	24.3408	25.0581		26	26	26	28	28	28	128.81	0	127.89	38	0	0	0	25	3	2	0	0	0	30975000	360140	592100	0	0	0	2396499968	21248000	34934000	339	tr|C4LV26|C4LV26_ENTHI NUC173 domain-containing protein OS=Entamoeba histolytica HM-1:IMSS OX=294381 GN=EHI_092660 PE=3 SV=1
C4LVV2	C4LVV2	PIWI, putative	EHI_125650	0.0171467	0.0684351	3.90236	14.9529	26.2283	25.9547	25.1262	31.5292	28.5278	28.9592		32	32	32	46.1	46.1	46.1	109.7	0	180.05	91	6	3	3	31	14	15	291740	1300700	164270	25338000	2160900	2847200	78613000	65033000	36622000	3099099904	387020000	521889984	397	tr|C4LVV2|C4LVV2_ENTHI PIWI, putative OS=Entamoeba histolytica HM-1:IMSS OX=294381 GN=EHI_125650 PE=3 SV=1
C4LVD3	C4LVD3	Sulfate adenylyltransferase	EHI_197160	0.0137433	0.0568644	3.68419	12.8544	29.8127	31.82	30.9036	35.8434	33.7788	33.9667		47	47	47	86.3	86.3	86.3	47.927	0	323.31	513	15	32	25	47	38	40	14085000	62255000	40813000	1157000000	285890000	305720000	943040000	3791200000	2008700032	61651001344	14737999872	16787999744	366	tr|C4LVD3|C4LVD3_ENTHI Sulfate adenylyltransferase OS=Entamoeba histolytica HM-1:IMSS OX=294381 GN=EHI_197160 PE=3 SV=1
A0A8U0WP12	A0A8U0WP12	Chaperonin 1 60 kDa	EHI_178570	0.0269627	0.0983302	3.20789	9.24001	28.9819	32.146	30.0798	33.3776	33.5558	33.8979		51	51	51	84	84	84	56.839	0	323.31	354	14	38	22	42	46	45	9406800	73499000	21561000	158990000	171540000	223690000	530169984	4752200192	1134800000	11160000512	12627000320	16005999616	7	tr|A0A8U0WP12|A0A8U0WP12_ENTHI Chaperonin 1 60 kDa OS=Entamoeba histolytica HM-1:IMSS OX=294381 GN=EHI_178570 PE=4 SV=1
C4LZ32	C4LZ32	Gelsolin repeat protein, putative	EHI_009570	0.0336337	0.11774	3.57765	11.9393	27.9738	30.5172	27.3336	33.0913	32.3282	31.1381		53	53	52	37.9	37.9	37.4	169.15	0	226.38	186	15	43	9	16	34	40	2234200	10801000	1344100	114770000	61358000	13638000	263600000	1536700032	169140000	9150799872	5392099840	2363200000	624	tr|C4LZ32|C4LZ32_ENTHI Gelsolin repeat protein, putative OS=Entamoeba histolytica HM-1:IMSS OX=294381 GN=EHI_009570 PE=4 SV=1
C4LUC7	C4LUC7	Unconventional myosin IB	EHI_110810	0.0477451	0.153639	2.76884	6.81558	31.0994	34.2154	33.7545	36.0127	35.5285	35.8345		63	63	63	64	64	64	119.42	0	323.31	974	30	50	47	56	57	59	40771000	300310000	231690000	1008100000	744330000	950160000	2300600064	19946000384	14492000256	69329002496	49563000832	61271998464	298	tr|C4LUC7|C4LUC7_ENTHI Unconventional myosin IB OS=Entamoeba histolytica HM-1:IMSS OX=294381 GN=EHI_110810 PE=1 SV=1
C4M2T6;C4MAW0;B1N3M7;B1N5N5;B1N5R2;B1N4H4;B1N5X7;B1N5Q4;C4MBS9	C4M2T6	rRNA biogenesis protein RRP5, putative	EHI_077270	0.0441505	0.144289	7.11412	138.536	20	27.5941	26.5375	33.0528	31.1064	31.3147		74	74	74	46.8	46.8	46.8	198.25	0	323.31	222	0	10	6	62	44	38	0	1063000	453710	50099000	13842000	15360000	0	202600000	97407000	8910000128	2311899904	2671000064	851	tr|C4M2T6|C4M2T6_ENTHI rRNA biogenesis protein RRP5, putative OS=Entamoeba histolytica HM-1:IMSS OX=294381 GN=EHI_077270 PE=4 SV=1
C4M0A8	C4M0A8	TNase-like domain-containing protein	EHI_005150	0.0362721	0.124559	3.69094	12.9146	31.392	34.627	33.6598	38.3303	36.167	36.2543		118	118	118	81.3	81.3	81.3	98.89	0	323.31	1510	51	87	71	115	100	100	27082000	241970000	125680000	3044200000	722770000	760180000	2817999872	26531000320	13571000320	345600000000	77152002048	81965998080	705	tr|C4M0A8|C4M0A8_ENTHI TNase-like domain-containing protein OS=Entamoeba histolytica HM-1:IMSS OX=294381 GN=EHI_005150 PE=4 SV=1
C4M2R2	C4M2R2	Aldehyde-alcohol dehydrogenase	EHI_160940	0.0154304	0.0627763	-3.3354	0.0990704	24.8093	23.7911	23.6038	20	20	22.198		47	1	1	68.3	3	3	95.589	0	13.346	5	1	1	1	0	0	1	699960	345620	303530	0	0	114550	29399000	14516000	12748000	0	0	4811200	846	tr|C4M2R2|C4M2R2_ENTHI Aldehyde-alcohol dehydrogenase OS=Entamoeba histolytica HM-1:IMSS OX=294381 GN=EHI_160940 PE=3 SV=1
A0A8U0WPJ3	A0A8U0WPJ3	Uncharacterized protein	EHI_168380	0.000372075	0.00719169	-2.95426	0.129026	22.6013	23.4747	22.7868	20	20	20		1	1	1	5.6	5.6	5.6	28.979	0.0007874	2.6304	4	1	1	1	1	0	0	530270	971380	603010	0	0	0	6363200	11657000	7236100	0	0	0	31	tr|A0A8U0WPJ3|A0A8U0WPJ3_ENTHI Uncharacterized protein OS=Entamoeba histolytica HM-1:IMSS OX=294381 GN=EHI_168380 PE=4 SV=1
A0A8U0WQ58;A0A8U0WPN9	A0A8U0WQ58;A0A8U0WPN9	Rab family GTPase	EHI_194280;EHI_045550	9.77221e-07	0.000625086	-5.11447	0.0288662	25.1834	25.2478	24.9122	20	20	20		1	1	1	5.7	5.7	5.7	21.759	0	2.9139	3	1	1	1	0	0	0	2931000	3064700	2428800	0	0	0	38103000	39842000	31574000	0	0	0	40	tr|A0A8U0WQ58|A0A8U0WQ58_ENTHI Rab family GTPase OS=Entamoeba histolytica HM-1:IMSS OX=294381 GN=EHI_194280 PE=4 SV=1;tr|A0A8U0WPN9|A0A8U0WPN9_ENTHI Rab family GTPase OS=Entamoeba histolytica HM-1:IMSS OX=294381 GN=EHI_045550 PE=4 SV=1
C4LTW5	C4LTW5	Glycerophosphocholine acyltransferase 1	EHI_050950	0.000417336	0.00750658	-3.85006	0.0693453	24.3405	24.0532	23.1564	20	20	20		1	1	1	6.1	6.1	6.1	41.025	0	8.2907	7	1	1	1	0	0	0	1770200	1450700	779120	0	0	0	21243000	17408000	9349400	0	0	0	269	tr|C4LTW5|C4LTW5_ENTHI Glycerophosphocholine acyltransferase 1 OS=Entamoeba histolytica HM-1:IMSS OX=294381 GN=EHI_050950 PE=3 SV=1
C4LU65	C4LU65	V-type proton ATPase subunit H	EHI_068750	1.0649e-05	0.00120067	-3.85566	0.0690766	23.6631	24.1305	23.7734	20	20	20		1	1	1	2.3	2.3	2.3	51.97	0.010007	1.5857	3	1	1	1	0	0	0	577530	798490	623440	0	0	0	13283000	18365000	14339000	0	0	0	285	tr|C4LU65|C4LU65_ENTHI V-type proton ATPase subunit H OS=Entamoeba histolytica HM-1:IMSS OX=294381 GN=EHI_068750 PE=3 SV=1
C4M0M1	C4M0M1	Arp2/3 complex-activating protein rickA	EHI_008450	0.00489029	0.0268036	-2.78356	0.145233	21.7998	23.3589	23.192	20	20	20		1	1	1	2.3	2.3	2.3	53.434	0.00076805	2.3583	3	1	1	1	0	0	0	130390	384200	342240	0	0	0	3650800	10758000	9582700	0	0	0	728	tr|C4M0M1|C4M0M1_ENTHI Arp2/3 complex-activating protein rickA OS=Entamoeba histolytica HM-1:IMSS OX=294381 GN=EHI_008450 PE=4 SV=1
A0A8U0WNZ6	A0A8U0WNZ6	Rab family GTPase	EHI_153690	0.124072	0.28025	-2.00902	0.248441	22.5857	20	23.4414	20	20	20		1	1	1	6.9	6.9	6.9	22.429	0.0079537	1.6763	2	1	0	1	0	0	0	484200	0	876240	0	0	0	6294600	0	11391000	0	0	0	5	tr|A0A8U0WNZ6|A0A8U0WNZ6_ENTHI Rab family GTPase OS=Entamoeba histolytica HM-1:IMSS OX=294381 GN=EHI_153690 PE=4 SV=1
A0A8U0WP80	A0A8U0WP80	Vacuolar sorting protein 26, putative	EHI_062490	0.373901	0.495969	-1.12302	0.459131	20	20	23.3691	20	20	20		1	1	1	5.6	5.6	5.6	47.978	0.0022371	2.0431	1	0	0	1	0	0	0	0	0	471020	0	0	0	0	0	10834000	0	0	0	16	tr|A0A8U0WP80|A0A8U0WP80_ENTHI Vacuolar sorting protein 26, putative OS=Entamoeba histolytica HM-1:IMSS OX=294381 GN=EHI_062490 PE=4 SV=1
A0A8U0WPA2	A0A8U0WPA2	Uncharacterized protein	EHI_068480	0.373901	0.495969	-1.24541	0.421787	20	20	23.7362	20	20	20		1	1	1	20	20	20	12.017	0	6.0868	1	0	0	1	0	0	0	0	0	3493500	0	0	0	0	0	13974000	0	0	0	19	tr|A0A8U0WPA2|A0A8U0WPA2_ENTHI Uncharacterized protein OS=Entamoeba histolytica HM-1:IMSS OX=294381 GN=EHI_068480 PE=4 SV=1
B1N5G3;A0A8U0WPR4	B1N5G3;A0A8U0WPR4	Cysteine proteinase, putative	EHI_010850;EHI_039610	0.373901	0.495969	-1.52184	0.348241	20	24.5655	20	20	20	20		1	1	1	4.4	4.4	4.4	34.959	0.00078493	2.5699	1	0	1	0	0	0	0	0	2257200	0	0	0	0	0	24829000	0	0	0	0	44	tr|B1N5G3|B1N5G3_ENTHI Cysteine proteinase, putative OS=Entamoeba histolytica HM-1:IMSS OX=294381 GN=EHI_010850 PE=3 SV=1;tr|A0A8U0WPR4|A0A8U0WPR4_ENTHI Cysteine proteinase, putative OS=Entamoeba histolytica HM-1:IMSS OX=294381 GN=EHI_039610 PE=4 SV=1
C4LT43;A0A8U0WPW9	C4LT43;A0A8U0WPW9	Syntaxin, putative	EHI_148750;EHI_164320	0.116568	0.278802	-2.51488	0.174962	20	23.8994	23.6453	20	20	20		1	1	1	8.3	8.3	8.3	32.161	0	7.0323	3	0	1	1	0	0	0	0	1422500	1192700	0	0	0	0	15647000	13120000	0	0	0	52	tr|C4LT43|C4LT43_ENTHI Syntaxin, putative OS=Entamoeba histolytica HM-1:IMSS OX=294381 GN=EHI_148750 PE=4 SV=1;tr|A0A8U0WPW9|A0A8U0WPW9_ENTHI Syntaxin, putative OS=Entamoeba histolytica HM-1:IMSS OX=294381 GN=EHI_164320 PE=4 SV=1
A0A8U0WPZ7	A0A8U0WPZ7	Syntaxin binding protein, putative	EHI_093130	NaN	NaN	0	1	20	20	20	20	20	20		1	1	1	2	2	2	70.002	0.0022206	1.9309	1	0	0	1	0	0	0	0	0	0	0	0	0	0	0	0	0	0	0	59	tr|A0A8U0WPZ7|A0A8U0WPZ7_ENTHI Syntaxin binding protein, putative OS=Entamoeba histolytica HM-1:IMSS OX=294381 GN=EHI_093130 PE=4 SV=1
B1N2G1	B1N2G1	LisH domain-containing protein	EHI_152870	0.373901	0.495969	0.57938	1.49421	20	20	20	20	20	21.7381		1	1	1	5.4	5.4	5.4	32.338	0	4.0081	1	0	0	0	0	0	1	0	0	0	0	0	437260	0	0	0	0	0	3498100	69	tr|B1N2G1|B1N2G1_ENTHI LisH domain-containing protein OS=Entamoeba histolytica HM-1:IMSS OX=294381 GN=EHI_152870 PE=4 SV=1
B1N2J2	B1N2J2	NPL domain-containing protein	EHI_050400	0.373901	0.495969	1.68868	3.22361	20	20	20	25.066	20	20		1	1	1	15.4	15.4	15.4	11.554	0.0007734	2.4156	1	0	0	0	1	0	0	0	0	0	7025100	0	0	0	0	0	35126000	0	0	75	tr|B1N2J2|B1N2J2_ENTHI NPL domain-containing protein OS=Entamoeba histolytica HM-1:IMSS OX=294381 GN=EHI_050400 PE=4 SV=1
B1N2J5	B1N2J5	p-glycoprotein 6, putative	EHI_050640	0.909136	0.938261	-0.255907	0.83746	20	20	24.8344	20	20	24.0667		5	1	1	12.2	3.8	3.8	46.176	0	22.491	6	0	0	1	0	0	1	0	0	1994400	0	0	770900	0	0	29916000	0	0	17571000	76	tr|B1N2J5|B1N2J5_ENTHI p-glycoprotein 6, putative OS=Entamoeba histolytica HM-1:IMSS OX=294381 GN=EHI_050640 PE=4 SV=1
B1N2U2	B1N2U2	Uncharacterized protein	EHI_127110	0.453017	0.574444	1.52312	2.87411	20	22.8935	22.1592	20	24.4707	25.1514		1	1	1	3.1	3.1	3.1	30.499	0.00077399	2.422	4	0	1	1	0	1	1	0	1298600	780640	0	3875000	6211200	0	7791800	4683800	0	23250000	37267000	86	tr|B1N2U2|B1N2U2_ENTHI Uncharacterized protein OS=Entamoeba histolytica HM-1:IMSS OX=294381 GN=EHI_127110 PE=4 SV=1
B1N387	B1N387	Aldehyde-alcohol dehydrogenase 2, putative	EHI_024240	0.373901	0.495969	-0.910205	0.53211	20	22.7306	20	20	20	20		42	1	1	65.6	2.7	2.7	91.281	0	4.4153	0	0	1	0	0	0	0	0	183150	0	0	0	0	0	6959800	0	0	0	0	104	tr|B1N387|B1N387_ENTHI Aldehyde-alcohol dehydrogenase 2, putative OS=Entamoeba histolytica HM-1:IMSS OX=294381 GN=EHI_024240 PE=4 SV=1
B1N3B6	B1N3B6	Leucine-rich repeat containing protein	EHI_192270	0.989893	0.994991	0.0336138	1.02357	20	25.2405	20	20	20	25.3414	+	1	1	1	2.4	2.4	2.4	65.502	1	-2	2	0	1	0	0	0	1	0	1367000	0	0	0	1465900	0	39642000	0	0	0	42512000	105	tr|B1N3B6|B1N3B6_ENTHI Leucine-rich repeat containing protein OS=Entamoeba histolytica HM-1:IMSS OX=294381 GN=EHI_192270 PE=4 SV=1
B1N3D8	B1N3D8	Histone	EHI_027380	0.947604	0.961101	-0.172342	0.887401	20	25.4799	20	20	24.9629	20		1	1	1	5.3	5.3	5.3	23.93	0	3.8705	3	1	1	0	0	1	0	0	23399000	0	0	16351000	0	0	46798000	0	0	32703000	0	107	tr|B1N3D8|B1N3D8_ENTHI Histone OS=Entamoeba histolytica HM-1:IMSS OX=294381 GN=EHI_027380 PE=4 SV=1
B1N3G8;C4LXP6	B1N3G8;C4LXP6	Phage protein;Nuclear pore protein	EHI_158000;EHI_014070	0.373901	0.495969	1.77511	3.42264	20	20	20	25.3253	20	20		1	1	1	9.9	9.9	9.9	22.598	0	5.1036	1	0	0	0	1	0	0	0	0	0	3234000	0	0	0	0	0	42042000	0	0	110	tr|B1N3G8|B1N3G8_ENTHI Phage protein OS=Entamoeba histolytica HM-1:IMSS OX=294381 GN=EHI_158000 PE=3 SV=1;tr|C4LXP6|C4LXP6_ENTHI Nuclear pore protein OS=Entamoeba histolytica HM-1:IMSS OX=294381 GN=EHI_014070 PE=3 SV=1
B1N3J0	B1N3J0	Rab family GTPase	EHI_059670	0.373901	0.495969	-1.25147	0.420021	20	20	23.7544	20	20	20		1	1	1	2.5	2.5	2.5	86.286	0	3.5266	1	0	0	1	0	0	0	0	0	673870	0	0	0	0	0	14151000	0	0	0	112	tr|B1N3J0|B1N3J0_ENTHI Rab family GTPase OS=Entamoeba histolytica HM-1:IMSS OX=294381 GN=EHI_059670 PE=3 SV=1
B1N3M2	B1N3M2	DUF2851 family protein	EHI_194830	0.373901	0.495969	-0.92975	0.524949	20	22.7893	20	20	20	20		1	1	1	4.4	4.4	4.4	40.121	0	9.1258	1	0	1	0	0	0	0	0	289940	0	0	0	0	0	7248500	0	0	0	0	119	tr|B1N3M2|B1N3M2_ENTHI DUF2851 family protein OS=Entamoeba histolytica HM-1:IMSS OX=294381 GN=EHI_194830 PE=4 SV=1
B1N3Q9;B1N3Y5;C4M111	B1N3Q9;B1N3Y5;C4M111	Geranylgeranyl pyrophosphate synthetase, putative;Bifunctional short chain isoprenyl diphosphate synthase, putative	EHI_028880	0.116584	0.278802	-2.34137	0.197323	23.6325	23.3917	20	20	20	20		1	1	1	3.2	3.2	3.2	35.738	0.0029564	1.919	1	1	1	0	0	0	0	928850	786100	0	0	0	0	13004000	11005000	0	0	0	0	123	tr|B1N3Q9|B1N3Q9_ENTHI Geranylgeranyl pyrophosphate synthetase, putative OS=Entamoeba histolytica HM-1:IMSS OX=294381 GN=EHI_028880 PE=3 SV=1;tr|B1N3Y5|B1N3Y5_ENTHI Bifunctional short chain isoprenyl diphosphate synthase, putative OS=Entamoeba histolytica
B1N5U1;C4MBD6;C4M7S9;C4LY60;B1N451;C4M430;B1N5A7;C4M2T8	B1N5U1;C4MBD6;C4M7S9;C4LY60;B1N451;C4M430;B1N5A7;C4M2T8	AIG1-type G domain-containing protein	EHI_037340;EHI_144490	0.373901	0.495969	1.33533	2.52333	20	20	20	24.006	20	20		1	1	1	2.9	2.9	2.9	59.415	0	5.6113	1	0	0	0	1	0	0	0	0	0	543460	0	0	0	0	0	16847000	0	0	142	tr|B1N5U1|B1N5U1_ENTHI AIG1-type G domain-containing protein OS=Entamoeba histolytica HM-1:IMSS OX=294381 GN=EHI_037340 PE=4 SV=1;tr|C4MBD6|C4MBD6_ENTHI AIG1-type G domain-containing protein OS=Entamoeba histolytica HM-1:IMSS OX=294381 GN=EHI_144490 PE=4 S
B1N494	B1N494	Peptidase S74 domain-containing protein	EHI_185450	0.373901	0.495969	-1.1844	0.440007	20	23.5532	20	20	20	20		1	1	1	1.9	1.9	1.9	93.838	0	14.38	2	0	1	1	0	0	0	0	300210	0	0	0	0	0	12309000	0	0	0	0	147	tr|B1N494|B1N494_ENTHI Peptidase S74 domain-containing protein OS=Entamoeba histolytica HM-1:IMSS OX=294381 GN=EHI_185450 PE=4 SV=1
B1N4C6;C4M384	B1N4C6;C4M384	1,4-alpha-glucan branching enzyme	EHI_038160;EHI_106090	0.119438	0.278802	-2.36918	0.193556	23.879	23.2285	20	20	20	20		1	1	1	2.6	2.6	2.6	66.153	0	5.5888	3	1	1	1	0	0	0	482110	307130	0	0	0	0	15428000	9828100	0	0	0	0	149	tr|B1N4C6|B1N4C6_ENTHI 1,4-alpha-glucan branching enzyme OS=Entamoeba histolytica HM-1:IMSS OX=294381 GN=EHI_038160 PE=3 SV=1;tr|C4M384|C4M384_ENTHI 1,4-alpha-glucan branching enzyme OS=Entamoeba histolytica HM-1:IMSS OX=294381 GN=EHI_106090 PE=3 SV=1
B1N4D7	B1N4D7	RING-type domain-containing protein	EHI_025870	NaN	NaN	0	1	20	20	20	20	20	20		1	1	1	2.2	2.2	2.2	76.397	0	8.5294	1	0	0	0	1	0	0	0	0	0	0	0	0	0	0	0	0	0	0	151	tr|B1N4D7|B1N4D7_ENTHI RING-type domain-containing protein OS=Entamoeba histolytica HM-1:IMSS OX=294381 GN=EHI_025870 PE=4 SV=1
B1N4D8	B1N4D8	DUF148 domain-containing protein	EHI_025890	NaN	NaN	0	1	20	20	20	20	20	20	+	1	1	1	4.5	4.5	4.5	26.107	1	-2	1	0	1	0	0	0	0	0	0	0	0	0	0	0	0	0	0	0	0	152	tr|B1N4D8|B1N4D8_ENTHI DUF148 domain-containing protein OS=Entamoeba histolytica HM-1:IMSS OX=294381 GN=EHI_025890 PE=4 SV=1
B1N4I1	B1N4I1	SH3 domain-containing protein	EHI_055350	0.373901	0.495969	1.45362	2.73894	20	20	20	24.3608	20	20		1	1	1	6.2	6.2	6.2	23.67	0	2.7445	1	0	0	0	1	0	0	0	0	0	2393900	0	0	0	0	0	21545000	0	0	155	tr|B1N4I1|B1N4I1_ENTHI SH3 domain-containing protein OS=Entamoeba histolytica HM-1:IMSS OX=294381 GN=EHI_055350 PE=4 SV=1
B1N4P8	B1N4P8	Uncharacterized protein	EHI_129500	0.525188	0.635013	-1.40118	0.378618	20	23.9735	24.5123	20	20	24.2823		1	1	1	6.1	6.1	6.1	17.572	0.0099929	1.5794	3	0	1	1	0	0	1	0	2059000	2991300	0	0	2550400	0	16472000	23930000	0	0	20403000	158	tr|B1N4P8|B1N4P8_ENTHI Uncharacterized protein OS=Entamoeba histolytica HM-1:IMSS OX=294381 GN=EHI_129500 PE=4 SV=1
B1N537;C4MB73;C4MAT2;C4M5W9;C4MB60;C4M288;C4MB74	B1N537;C4MB73;C4MAT2;C4M5W9;C4MB60;C4M288;C4MB74	AIG1 family protein	EHI_176700;EHI_176580	0.585321	0.691047	1.2657	2.40444	22.2152	20	20	26.0123	20	20		2	1	1	6	3	3	34.809	0	3.1399	2	1	0	0	1	0	0	286420	0	0	3981500	0	0	4869100	0	0	67685000	0	0	162	tr|B1N537|B1N537_ENTHI AIG1 family protein OS=Entamoeba histolytica HM-1:IMSS OX=294381 GN=EHI_176700 PE=4 SV=1;tr|C4MB73|C4MB73_ENTHI AIG1 family protein OS=Entamoeba histolytica HM-1:IMSS OX=294381 GN=EHI_176580 PE=4 SV=1;tr|C4MAT2|C4MAT2_ENTHI AIG1 fami
B1N5N2;B1N569	B1N5N2;B1N569	Type III secretion system protein;TLDc domain-containing protein	EHI_171070;EHI_201420	0.535237	0.644284	0.666508	1.58723	23.4619	26.2149	25.4033	26.7645	24.9541	25.361		1	1	1	6.6	6.6	6.6	22.09	0	8.1665	11	1	1	1	1	1	1	1050400	7080700	4034200	10364000	2954900	3917700	11554000	77888000	44376000	114000000	32504000	43095000	165	tr|B1N5N2|B1N5N2_ENTHI Type III secretion system protein OS=Entamoeba histolytica HM-1:IMSS OX=294381 GN=EHI_171070 PE=4 SV=1;tr|B1N569|B1N569_ENTHI TLDc domain-containing protein OS=Entamoeba histolytica HM-1:IMSS OX=294381 GN=EHI_201420 PE=4 SV=1
B1N5H2;C4LW64	B1N5H2;C4LW64	U3 small nucleolar ribonucleo protein protein MPP10, putative;U3 small nucleolar ribonucleoprotein subunit, putative	EHI_048860	0.153471	0.311314	2.35493	5.11571	20	20	20	24.6371	20	22.4277		1	1	1	5.1	5.1	5.1	25.469	0.00076336	2.2835	2	0	0	0	1	0	1	0	0	0	2174300	0	470140	0	0	0	26092000	0	5641700	170	tr|B1N5H2|B1N5H2_ENTHI U3 small nucleolar ribonucleo protein protein MPP10, putative OS=Entamoeba histolytica HM-1:IMSS OX=294381 GN=EHI_048860 PE=3 SV=1;tr|C4LW64|C4LW64_ENTHI U3 small nucleolar ribonucleoprotein subunit, putative OS=Entamoeba histolytica
B1N5H9;C4LTI0	B1N5H9;C4LTI0	RNA polymerase I-specific transcription initiation factor RRN3 (Fragment);DUF2013 domain-containing protein	EHI_087010	0.373901	0.495969	1.02966	2.04154	20	20	20	20	20	23.089		1	1	1	5.8	5.8	5.8	22.482	0.0022438	2.0638	1	0	0	0	0	0	1	0	0	0	0	0	637300	0	0	0	0	0	8922200	171	tr|B1N5H9|B1N5H9_ENTHI RNA polymerase I-specific transcription initiation factor RRN3 (Fragment) OS=Entamoeba histolytica HM-1:IMSS OX=294381 GN=EHI_087010 PE=4 SV=1;tr|C4LTI0|C4LTI0_ENTHI DUF2013 domain-containing protein OS=Entamoeba histolytica HM-1:IMS
B1N607	B1N607	AIG1 family protein, putative (Fragment)	EHI_109120	0.373901	0.495969	1.38011	2.60288	20	20	20	24.1403	20	20		2	1	1	12.3	6.9	6.9	23.415	0	3.0261	1	0	0	0	1	0	0	0	0	0	1232700	0	0	0	0	0	18491000	0	0	173	tr|B1N607|B1N607_ENTHI AIG1 family protein, putative (Fragment) OS=Entamoeba histolytica HM-1:IMSS OX=294381 GN=EHI_109120 PE=4 SV=1
C4LSE2;C4LU00	C4LSE2;C4LU00	Rho guanine nucleotide exchange factor, putative	EHI_153510	0.715532	0.804082	0.68235	1.60475	20	22.5313	20	24.5784	20	20	+	2	1	1	3.8	2	2	57.017	1	-2	2	0	1	0	1	0	0	0	242470	0	1002000	0	0	0	6061800	0	25051000	0	0	181	tr|C4LSE2|C4LSE2_ENTHI Rho guanine nucleotide exchange factor, putative OS=Entamoeba histolytica HM-1:IMSS OX=294381 GN=EHI_153510 PE=4 SV=1;tr|C4LU00|C4LU00_ENTHI Rho guanine nucleotide exchange factor, putative OS=Entamoeba histolytica HM-1:IMSS OX=29438
C4LSE6	C4LSE6	Importin subunit alpha	EHI_153560	0.250207	0.442801	0.894973	1.85958	20	20	20	20	22.1969	20.488		1	1	1	2.7	2.7	2.7	58.661	0.0036657	1.8698	2	0	0	0	0	1	1	0	0	0	0	253040	77401	0	0	0	0	4807800	1470600	182	tr|C4LSE6|C4LSE6_ENTHI Importin subunit alpha OS=Entamoeba histolytica HM-1:IMSS OX=294381 GN=EHI_153560 PE=4 SV=1
C4LSK5	C4LSK5	HEAT repeat domain containing protein	EHI_151640	0.772668	0.844443	0.345545	1.27063	20	21.8178	20	22.8302	20.0242	20		1	1	1	1.8	1.8	1.8	121.33	0	16.732	4	0	1	0	1	1	1	0	77013	0	155360	22215	0	0	3696600	0	7457300	1066300	0	194	tr|C4LSK5|C4LSK5_ENTHI HEAT repeat domain containing protein OS=Entamoeba histolytica HM-1:IMSS OX=294381 GN=EHI_151640 PE=4 SV=1
C4LSQ3	C4LSQ3	Uncharacterized protein	EHI_152150	0.138082	0.293289	3.5569	11.7688	20	20	20	26.6034	24.0673	20		1	1	1	5.9	5.9	5.9	20.055	0	2.7812	1	0	0	0	1	1	0	0	0	0	9269400	1598000	0	0	0	0	101960000	17578000	0	197	tr|C4LSQ3|C4LSQ3_ENTHI Uncharacterized protein OS=Entamoeba histolytica HM-1:IMSS OX=294381 GN=EHI_152150 PE=4 SV=1
C4LT22	C4LT22	Mob1/phocein family protein	EHI_148520	0.639532	0.737041	0.775364	1.71162	20	21.873	20	24.1991	20	20		1	1	1	6	6	6	25.194	0.0029455	1.8948	0	0	1	0	1	0	0	0	426770	0	2140000	0	0	0	3840900	0	19260000	0	0	221	tr|C4LT22|C4LT22_ENTHI Mob1/phocein family protein OS=Entamoeba histolytica HM-1:IMSS OX=294381 GN=EHI_148520 PE=4 SV=1
C4LT24	C4LT24	SEP domain-containing protein	EHI_148540	0.373901	0.495969	-1.16409	0.446244	23.4923	20	20	20	20	20		1	1	1	4.1	4.1	4.1	26.932	0.00077459	2.426	1	1	0	0	0	0	0	786640	0	0	0	0	0	11800000	0	0	0	0	0	222	tr|C4LT24|C4LT24_ENTHI SEP domain-containing protein OS=Entamoeba histolytica HM-1:IMSS OX=294381 GN=EHI_148540 PE=4 SV=1
C4LT54	C4LT54	WW domain-containing protein	EHI_148870	0.373901	0.495969	0.582791	1.49774	20	20	20	20	21.7484	20		1	1	1	1.2	1.2	1.2	131.27	0	5.1818	1	0	0	0	0	1	0	0	0	0	0	60741	0	0	0	0	0	3523000	0	228	tr|C4LT54|C4LT54_ENTHI WW domain-containing protein OS=Entamoeba histolytica HM-1:IMSS OX=294381 GN=EHI_148870 PE=4 SV=1
C4LT56	C4LT56	Calmodulin, putative	EHI_148890	0.373901	0.495969	-1.72474	0.302554	25.1742	20	20	20	20	20		16	1	1	82.9	13.7	13.7	16.872	0	47.356	1	1	0	0	0	0	0	3786100	0	0	0	0	0	37861000	0	0	0	0	0	229	tr|C4LT56|C4LT56_ENTHI Calmodulin, putative OS=Entamoeba histolytica HM-1:IMSS OX=294381 GN=EHI_148890 PE=4 SV=1
C4LTA7	C4LTA7	NTF2-related export protein	EHI_044880	0.373901	0.495969	1.07914	2.11277	20	20	20	20	20	23.2374		1	1	1	16.7	16.7	16.7	15.247	0	4.3506	1	0	0	0	0	0	1	0	0	0	0	0	1412700	0	0	0	0	0	9889100	239	tr|C4LTA7|C4LTA7_ENTHI NTF2-related export protein OS=Entamoeba histolytica HM-1:IMSS OX=294381 GN=EHI_044880 PE=4 SV=1
C4LTB5	C4LTB5	Actin-related protein 2/3 complex subunit	EHI_045000	0.373901	0.495969	1.70998	3.27157	20	20	20	25.1299	20	20		20	1	1	61.7	5.2	5.2	40.495	0	5.1047	1	0	0	0	1	0	0	0	0	0	1748400	0	0	0	0	0	36717000	0	0	242	tr|C4LTB5|C4LTB5_ENTHI Actin-related protein 2/3 complex subunit OS=Entamoeba histolytica HM-1:IMSS OX=294381 GN=EHI_045000 PE=3 SV=1
C4LTF9	C4LTF9	High mobility group (HMG) box domain containing protein	EHI_045480	0.373901	0.495969	1.71314	3.27874	20	20	20	25.1394	20	20		1	1	1	12.6	12.6	12.6	12.84	0.0099432	1.5367	1	0	0	0	1	0	0	0	0	0	7391800	0	0	0	0	0	36959000	0	0	247	tr|C4LTF9|C4LTF9_ENTHI High mobility group (HMG) box domain containing protein OS=Entamoeba histolytica HM-1:IMSS OX=294381 GN=EHI_045480 PE=4 SV=1
C4LTR3	C4LTR3	Ras guanine nucleotide exchange factor	EHI_050380	0.116252	0.278802	-3.60927	0.0819411	20	25.5139	25.3139	20	20	20		1	1	1	1.8	1.8	1.8	60.399	0.0099573	1.5438	4	0	1	1	0	0	1	0	1774600	1544800	0	0	0	0	47913000	41710000	0	0	0	260	tr|C4LTR3|C4LTR3_ENTHI Ras guanine nucleotide exchange factor OS=Entamoeba histolytica HM-1:IMSS OX=294381 GN=EHI_050380 PE=4 SV=1
C4LTS1	C4LTS1	Tyrosine kinase, putative	EHI_050480	0.373901	0.495969	1.45502	2.74161	20	20	20	24.3651	20	20	+	1	1	1	0.8	0.8	0.8	196.49	1	-2	1	0	0	0	1	0	0	0	0	0	266760	0	0	0	0	0	21608000	0	0	261	tr|C4LTS1|C4LTS1_ENTHI Tyrosine kinase, putative OS=Entamoeba histolytica HM-1:IMSS OX=294381 GN=EHI_050480 PE=4 SV=1
C4LTT1;C4M063	C4LTT1;C4M063	Serine/threonine-protein phosphatase 6 regulatory subunit 3	EHI_050590	0.373901	0.495969	-1.27222	0.414023	20	20	23.8167	20	20	20		1	1	1	2.4	2.4	2.4	56.831	0	6.7563	1	0	0	1	0	0	0	0	0	642380	0	0	0	0	0	14775000	0	0	0	265	tr|C4LTT1|C4LTT1_ENTHI Serine/threonine-protein phosphatase 6 regulatory subunit 3 OS=Entamoeba histolytica HM-1:IMSS OX=294381 GN=EHI_050590 PE=3 SV=1;tr|C4M063|C4M063_ENTHI Serine/threonine-protein phosphatase 6 regulatory subunit 3 OS=Entamoeba histolyt
C4LTW4	C4LTW4	Phosphoglycerate mutase (2,3-diphosphoglycerate-independent)	EHI_050940	0.373901	0.495969	-0.911158	0.531758	22.7335	20	20	20	20	20		1	1	1	3.6	3.6	3.6	61.879	0	3.4116	3	1	1	0	0	0	0	240470	0	0	0	0	0	6973600	0	0	0	0	0	268	tr|C4LTW4|C4LTW4_ENTHI Phosphoglycerate mutase (2,3-diphosphoglycerate-independent) OS=Entamoeba histolytica HM-1:IMSS OX=294381 GN=EHI_050940 PE=3 SV=1
C4LU15	C4LU15	Phosphoglycerate mutase family protein	EHI_068220	0.11802	0.278802	2.7575	6.76225	20	20	20	20	23.8499	24.4227	+	1	1	1	2.1	2.1	2.1	38.353	1	-2	0	0	0	0	0	1	1	0	0	0	0	889330	1322800	0	0	0	0	15119000	22488000	278	tr|C4LU15|C4LU15_ENTHI Phosphoglycerate mutase family protein OS=Entamoeba histolytica HM-1:IMSS OX=294381 GN=EHI_068220 PE=4 SV=1
C4LU38	C4LU38	COP9 signalosome subunit, putative	EHI_068470	0.514703	0.625126	-1.39232	0.380952	20	23.96	24.332	20	20	24.1151		1	1	1	7.1	7.1	7.1	34.851	0	7.4162	1	0	1	1	0	0	1	0	959920	1242300	0	0	1068900	0	16319000	21119000	0	0	18171000	280	tr|C4LU38|C4LU38_ENTHI COP9 signalosome subunit, putative OS=Entamoeba histolytica HM-1:IMSS OX=294381 GN=EHI_068470 PE=4 SV=1
C4LU76	C4LU76	XPGI domain-containing protein	EHI_110230	0.373901	0.495969	1.50669	2.84158	20	20	20	24.5201	20	20		1	1	1	4.2	4.2	4.2	58.175	0	5.6647	1	0	0	0	1	0	0	0	0	0	962340	0	0	0	0	0	24059000	0	0	288	tr|C4LU76|C4LU76_ENTHI XPGI domain-containing protein OS=Entamoeba histolytica HM-1:IMSS OX=294381 GN=EHI_110230 PE=3 SV=1
C4LUB9;C4M0E1	C4LUB9;C4M0E1	PCTP-like protein, putative;START domain-containing protein	EHI_110720;EHI_006670	0.373901	0.495969	-1.02366	0.491866	23.071	20	20	20	20	20		1	1	1	4.2	4.2	4.2	30.795	0.0051245	1.8408	1	1	0	0	0	0	0	677820	0	0	0	0	0	8811700	0	0	0	0	0	295	tr|C4LUB9|C4LUB9_ENTHI PCTP-like protein, putative OS=Entamoeba histolytica HM-1:IMSS OX=294381 GN=EHI_110720 PE=4 SV=1;tr|C4M0E1|C4M0E1_ENTHI START domain-containing protein OS=Entamoeba histolytica HM-1:IMSS OX=294381 GN=EHI_006670 PE=4 SV=1
C4LUE0	C4LUE0	RRM domain-containing protein	EHI_049380	0.373901	0.495969	1.40986	2.65711	20	20	20	24.2296	20	20		1	1	1	3.1	3.1	3.1	47.386	0.0099502	1.5436	1	0	0	0	1	0	0	0	0	0	983540	0	0	0	0	0	19671000	0	0	299	tr|C4LUE0|C4LUE0_ENTHI RRM domain-containing protein OS=Entamoeba histolytica HM-1:IMSS OX=294381 GN=EHI_049380 PE=4 SV=1
C4LUP1	C4LUP1	TPR repeat protein	EHI_023300	0.373901	0.495969	1.23684	2.35681	20	20	20	20	20	23.7105		1	1	1	2.1	2.1	2.1	65.447	0.007908	1.6205	1	0	0	0	0	0	1	0	0	0	0	0	381300	0	0	0	0	0	13727000	315	tr|C4LUP1|C4LUP1_ENTHI TPR repeat protein OS=Entamoeba histolytica HM-1:IMSS OX=294381 GN=EHI_023300 PE=4 SV=1
C4LUR5	C4LUR5	Isopentenyl phosphate kinase	EHI_178490	0.373901	0.495969	-0.473087	0.720422	21.4193	20	20	20	20	20	+	1	1	1	4.2	4.2	4.2	28.49	1	-2	1	1	0	0	0	0	0	200320	0	0	0	0	0	2804400	0	0	0	0	0	320	tr|C4LUR5|C4LUR5_ENTHI Isopentenyl phosphate kinase OS=Entamoeba histolytica HM-1:IMSS OX=294381 GN=EHI_178490 PE=3 SV=1
C4LUV5	C4LUV5	Uracil-DNA glycosylase	EHI_178910	0.155196	0.314263	2.43237	5.39778	20	20	20	24.8169	22.4803	20		1	1	1	6.1	6.1	6.1	29.904	0	5.7349	1	0	0	0	1	1	0	0	0	0	1555500	307940	0	0	0	0	29554000	5851000	0	326	tr|C4LUV5|C4LUV5_ENTHI Uracil-DNA glycosylase OS=Entamoeba histolytica HM-1:IMSS OX=294381 GN=EHI_178910 PE=3 SV=1
C4LVA6	C4LVA6	START domain-containing protein	EHI_182510	0.373901	0.495969	0.644601	1.56331	20	20	20	20	21.9338	20		1	1	1	3.4	3.4	3.4	45.977	0	8.0193	2	0	0	1	0	1	0	0	0	0	0	267080	0	0	0	0	0	4006200	0	357	tr|C4LVA6|C4LVA6_ENTHI START domain-containing protein OS=Entamoeba histolytica HM-1:IMSS OX=294381 GN=EHI_182510 PE=4 SV=1
C4LVB5	C4LVB5	Importin beta-3 subunit family protein, putative	EHI_196970	0.469306	0.588481	-1.84317	0.27871	27.0515	26.5301	25.4205	20	27.1423	26.3303	+	1	1	1	1.1	1.1	1.1	109.02	1	-2	6	1	1	1	0	1	1	3161400	2202400	1020600	0	3366500	1917600	139100000	96907000	44908000	0	148130000	84376000	361	tr|C4LVB5|C4LVB5_ENTHI Importin beta-3 subunit family protein, putative OS=Entamoeba histolytica HM-1:IMSS OX=294381 GN=EHI_196970 PE=4 SV=1
C4LVB9	C4LVB9	Signal peptidase complex catalytic subunit SEC11	EHI_197020	0.12047	0.278802	-1.86725	0.274095	22.5072	23.0945	20	20	20	20		1	1	1	10.1	10.1	10.1	21.049	0	9.9531	3	1	1	0	0	1	0	541950	814240	0	0	0	0	5961400	8956700	0	0	0	0	363	tr|C4LVB9|C4LVB9_ENTHI Signal peptidase complex catalytic subunit SEC11 OS=Entamoeba histolytica HM-1:IMSS OX=294381 GN=EHI_197020 PE=3 SV=1
C4LVG0	C4LVG0	CFEM domain-containing protein	EHI_197440	NaN	NaN	0	1	20	20	20	20	20	20	+	1	1	1	2.3	2.3	2.3	58.713	1	-2	1	0	1	0	0	0	0	0	0	0	0	0	0	0	0	0	0	0	0	367	tr|C4LVG0|C4LVG0_ENTHI CFEM domain-containing protein OS=Entamoeba histolytica HM-1:IMSS OX=294381 GN=EHI_197440 PE=4 SV=1
C4LVL4	C4LVL4	PH domain-containing protein	EHI_103720	0.123653	0.27977	-2.02573	0.245582	20	23.4584	22.6188	20	20	20		1	1	1	3.8	3.8	3.8	53.78	0.00076394	2.3006	3	0	1	1	0	1	0	0	461050	257630	0	0	0	0	11526000	6440700	0	0	0	378	tr|C4LVL4|C4LVL4_ENTHI PH domain-containing protein OS=Entamoeba histolytica HM-1:IMSS OX=294381 GN=EHI_103720 PE=4 SV=1
C4LVR5	C4LVR5	Uncharacterized protein	EHI_186980	0.117751	0.278802	3.69957	12.9922	20	20	20	25.9053	25.1934	20		1	1	1	7.8	7.8	7.8	17.003	0	4.4003	4	0	0	0	1	1	1	0	0	0	12569000	7673700	0	0	0	0	62846000	38368000	0	391	tr|C4LVR5|C4LVR5_ENTHI Uncharacterized protein OS=Entamoeba histolytica HM-1:IMSS OX=294381 GN=EHI_186980 PE=4 SV=1
C4LVV8	C4LVV8	Uncharacterized protein	EHI_125710	0.744859	0.827417	-0.446195	0.733976	20	20	23.2995	20	21.9609	20		1	1	1	5.8	5.8	5.8	34.46	0.00078247	2.5236	2	0	0	1	0	1	0	0	0	1032400	0	408220	0	0	0	10324000	0	4082200	0	400	tr|C4LVV8|C4LVV8_ENTHI Uncharacterized protein OS=Entamoeba histolytica HM-1:IMSS OX=294381 GN=EHI_125710 PE=4 SV=1
C4LVX9	C4LVX9	Transmembrane protein	EHI_125940	0.368575	0.495969	-1.44243	0.367946	23.6966	24.3836	24.4574	20	23.5616	24.6487		1	1	1	6.5	6.5	6.5	28.62	0	24.263	5	1	1	1	0	1	1	1510600	2432000	2559600	0	1375700	2922400	13595000	21888000	23036000	0	12381000	26302000	405	tr|C4LVX9|C4LVX9_ENTHI Transmembrane protein OS=Entamoeba histolytica HM-1:IMSS OX=294381 GN=EHI_125940 PE=4 SV=1
C4LW01	C4LW01	DNA excision repair protein, putative	EHI_126160	0.373901	0.495969	-1.3448	0.393709	24.0344	20	20	20	20	20	+	1	1	1	4.6	4.6	4.6	27.883	1	-2	1	1	0	0	0	0	0	1718200	0	0	0	0	0	17182000	0	0	0	0	0	411	tr|C4LW01|C4LW01_ENTHI DNA excision repair protein, putative OS=Entamoeba histolytica HM-1:IMSS OX=294381 GN=EHI_126160 PE=3 SV=1
C4LW66	C4LW66	Ras-GEF domain-containing protein	EHI_142220	0.373901	0.495969	1.59014	3.01079	20	20	20	24.7704	20	20		1	1	1	3.2	3.2	3.2	72.866	0	4.2198	1	0	0	0	1	0	0	0	0	0	923150	0	0	0	0	0	28618000	0	0	428	tr|C4LW66|C4LW66_ENTHI Ras-GEF domain-containing protein OS=Entamoeba histolytica HM-1:IMSS OX=294381 GN=EHI_142220 PE=4 SV=1
C4LW71	C4LW71	DNA mismatch repair protein PMS1, putative	EHI_155170	0.431102	0.551827	-2.2887	0.20466	26.9317	24.8099	20	20	20	24.8755		1	1	1	1.3	1.3	1.3	101.63	0.000777	2.4613	3	1	1	0	0	0	1	2844700	653620	0	0	0	684020	128010000	29413000	0	0	0	30781000	430	tr|C4LW71|C4LW71_ENTHI DNA mismatch repair protein PMS1, putative OS=Entamoeba histolytica HM-1:IMSS OX=294381 GN=EHI_155170 PE=3 SV=1
C4LWL5	C4LWL5	Transmembrane protein	EHI_069270	NaN	NaN	0	1	20	20	20	20	20	20		1	1	1	3.5	3.5	3.5	57.066	0.0099644	1.5519	1	0	0	1	0	0	0	0	0	0	0	0	0	0	0	0	0	0	0	459	tr|C4LWL5|C4LWL5_ENTHI Transmembrane protein OS=Entamoeba histolytica HM-1:IMSS OX=294381 GN=EHI_069270 PE=4 SV=1
C4LWP4	C4LWP4	Uncharacterized protein	EHI_069560	0.373901	0.495969	-0.996617	0.501174	20	22.9899	20	20	20	20		1	1	1	6.3	6.3	6.3	22.832	0.00075988	2.2559	1	0	1	0	0	0	0	0	925530	0	0	0	0	0	8329800	0	0	0	0	467	tr|C4LWP4|C4LWP4_ENTHI Uncharacterized protein OS=Entamoeba histolytica HM-1:IMSS OX=294381 GN=EHI_069560 PE=4 SV=1
C4LWS9	C4LWS9	TLDc domain-containing protein	EHI_198830	0.884446	0.926921	0.26527	1.20186	20	20	23.2145	20	20	24.0103		1	1	1	3.3	3.3	3.3	27.896	0.0079137	1.6214	2	0	0	1	0	0	1	0	0	608310	0	0	1056000	0	0	9733000	0	0	16897000	475	tr|C4LWS9|C4LWS9_ENTHI TLDc domain-containing protein OS=Entamoeba histolytica HM-1:IMSS OX=294381 GN=EHI_198830 PE=4 SV=1
C4LWY3	C4LWY3	Ribonucleases P/MRP protein subunit POP1	EHI_127090	0.373901	0.495969	1.37108	2.58663	20	20	20	24.1132	20	20		1	1	1	2.6	2.6	2.6	73.238	0	6.2075	1	0	0	0	1	0	0	0	0	0	648110	0	0	0	0	0	18147000	0	0	489	tr|C4LWY3|C4LWY3_ENTHI Ribonucleases P/MRP protein subunit POP1 OS=Entamoeba histolytica HM-1:IMSS OX=294381 GN=EHI_127090 PE=4 SV=1
C4LX18	C4LX18	Heat shock protein 70, putative	EHI_159140	0.116695	0.278802	4.10543	17.2131	20	20	20	20	26.393	25.9233	+	1	1	1	2.5	2.5	2.5	76.467	1	-2	2	0	0	0	0	1	1	0	0	0	0	2447800	1767600	0	0	0	0	88121000	63635000	494	tr|C4LX18|C4LX18_ENTHI Heat shock protein 70, putative OS=Entamoeba histolytica HM-1:IMSS OX=294381 GN=EHI_159140 PE=3 SV=1
C4LX22	C4LX22	Protein arginine N-methyltransferase, putative	EHI_159180	0.373901	0.495969	-1.56033	0.339073	20	24.681	20	20	20	20	+	1	1	1	3	3	3	42.773	1	-2	1	0	1	0	0	0	0	0	1582300	0	0	0	0	0	26898000	0	0	0	0	496	tr|C4LX22|C4LX22_ENTHI Protein arginine N-methyltransferase, putative OS=Entamoeba histolytica HM-1:IMSS OX=294381 GN=EHI_159180 PE=4 SV=1
C4LX27	C4LX27	Uncharacterized protein	EHI_159450	0.116181	0.278802	1.55304	2.93434	20	20	20	20	22.3593	22.2998		1	1	1	8.1	8.1	8.1	12.913	0.0099857	1.5715	2	0	0	0	0	1	1	0	0	0	0	896750	860520	0	0	0	0	5380500	5163100	498	tr|C4LX27|C4LX27_ENTHI Uncharacterized protein OS=Entamoeba histolytica HM-1:IMSS OX=294381 GN=EHI_159450 PE=4 SV=1
C4LXC7	C4LXC7	Peptidase_M16 domain-containing protein	EHI_098460	0.952305	0.965145	0.0881424	1.063	20	22.8025	20	20	20	23.067		1	1	1	2.7	2.7	2.7	39.732	0.0029477	1.9034	2	0	1	0	0	0	1	0	430330	0	0	0	516890	0	7315600	0	0	0	8787200	516	tr|C4LXC7|C4LXC7_ENTHI Peptidase_M16 domain-containing protein OS=Entamoeba histolytica HM-1:IMSS OX=294381 GN=EHI_098460 PE=4 SV=1
C4LXD1	C4LXD1	Protein serine/threonine kinase	EHI_098510	NaN	NaN	0	1	20	20	20	20	20	20		1	1	1	0.8	0.8	0.8	187.93	0	8.1055	1	0	0	1	0	0	0	0	0	0	0	0	0	0	0	0	0	0	0	518	tr|C4LXD1|C4LXD1_ENTHI Protein serine/threonine kinase OS=Entamoeba histolytica HM-1:IMSS OX=294381 GN=EHI_098510 PE=4 SV=1
C4LXS4	C4LXS4	N-acetylmuraminidase	EHI_014400	0.373901	0.495969	0.994041	1.99176	20	20	20	20	20	22.9821		1	1	1	13.3	13.3	13.3	24.46	0	2.9077	1	0	0	0	0	0	1	0	0	0	0	0	552350	0	0	0	0	0	8285300	539	tr|C4LXS4|C4LXS4_ENTHI N-acetylmuraminidase OS=Entamoeba histolytica HM-1:IMSS OX=294381 GN=EHI_014400 PE=4 SV=1
C4LY45	C4LY45	Uncharacterized protein	EHI_177420	0.373901	0.495969	-1.07734	0.473902	20	20	23.232	20	20	20	+	9	1	1	31.4	8.3	8.3	52.516	1	-2	0	0	0	1	0	0	0	0	0	428350	0	0	0	0	0	9852200	0	0	0	561	tr|C4LY45|C4LY45_ENTHI Uncharacterized protein OS=Entamoeba histolytica HM-1:IMSS OX=294381 GN=EHI_177420 PE=4 SV=1
C4LY69	C4LY69	Uridine/cytidine kinase	EHI_051730	0.373901	0.495969	-0.511326	0.701577	20	21.534	20	20	20	20	+	1	1	1	4.1	4.1	4.1	45.422	1	-2	0	0	1	0	0	0	0	0	144590	0	0	0	0	0	3036500	0	0	0	0	566	tr|C4LY69|C4LY69_ENTHI Uridine/cytidine kinase OS=Entamoeba histolytica HM-1:IMSS OX=294381 GN=EHI_051730 PE=4 SV=1
C4LYA9	C4LYA9	Acetyltransferase, GNAT family	EHI_167080	0.373901	0.495969	-1.28762	0.409625	20	23.8629	20	20	20	20		1	1	1	6.7	6.7	6.7	17.442	0.00078616	2.5909	2	0	1	0	0	0	0	0	2179400	0	0	0	0	0	15256000	0	0	0	0	576	tr|C4LYA9|C4LYA9_ENTHI Acetyltransferase, GNAT family OS=Entamoeba histolytica HM-1:IMSS OX=294381 GN=EHI_167080 PE=4 SV=1
C4LYD0	C4LYD0	Uncharacterized protein	EHI_007930	0.373901	0.495969	-0.9827	0.506032	20	20	22.9481	20	20	20		1	1	1	3.2	3.2	3.2	44.602	0	3.7173	1	0	0	1	0	0	0	0	0	385340	0	0	0	0	0	8092200	0	0	0	580	tr|C4LYD0|C4LYD0_ENTHI Uncharacterized protein OS=Entamoeba histolytica HM-1:IMSS OX=294381 GN=EHI_007930 PE=4 SV=1
C4LYD4	C4LYD4	FG-GAP repeat-containing protein	EHI_007970	0.373901	0.495969	-0.95749	0.514952	20	22.8725	20	20	20	20		1	1	1	2.1	2.1	2.1	72.282	0.0079652	1.7091	0	0	1	0	0	0	0	0	239960	0	0	0	0	0	7678900	0	0	0	0	581	tr|C4LYD4|C4LYD4_ENTHI FG-GAP repeat-containing protein OS=Entamoeba histolytica HM-1:IMSS OX=294381 GN=EHI_007970 PE=4 SV=1
C4LYH6	C4LYH6	Viral A-type inclusion protein repeat, putative	EHI_093850	0.116791	0.278802	2.7735	6.83763	20	20	20	20	23.9889	24.3316	+	1	1	1	1	1	1	166.33	1	-2	0	0	0	0	0	1	1	0	0	0	0	224990	285300	0	0	0	0	16649000	21112000	587	tr|C4LYH6|C4LYH6_ENTHI Viral A-type inclusion protein repeat, putative OS=Entamoeba histolytica HM-1:IMSS OX=294381 GN=EHI_093850 PE=4 SV=1
C4LYJ1	C4LYJ1	Rab family GTPase	EHI_094000	0.373901	0.495969	0.850257	1.80282	20	20	20	22.5508	20	20		1	1	1	6.7	6.7	6.7	22.084	0.001497	2.0816	1	0	0	0	1	0	0	0	0	0	614410	0	0	0	0	0	6144100	0	0	592	tr|C4LYJ1|C4LYJ1_ENTHI Rab family GTPase OS=Entamoeba histolytica HM-1:IMSS OX=294381 GN=EHI_094000 PE=3 SV=1
C4LYR0	C4LYR0	Thioredoxin	EHI_004490	0.129538	0.285066	-1.44594	0.367054	21.7678	22.57	20	20	20	20		1	1	1	16.5	16.5	16.5	11.632	0.00078431	2.5609	2	1	1	0	0	0	0	714160	1245300	0	0	0	0	3570800	6226500	0	0	0	0	604	tr|C4LYR0|C4LYR0_ENTHI Thioredoxin OS=Entamoeba histolytica HM-1:IMSS OX=294381 GN=EHI_004490 PE=3 SV=1
C4M8Z5;C4LYR5	C4M8Z5;C4LYR5	F_actin_bund_C domain-containing protein	EHI_086690;EHI_004550	0.373901	0.495969	-0.972284	0.509699	22.9169	20	20	20	20	20		3	1	1	8.9	3.9	3.9	42.013	0.0029499	1.9035	0	1	0	0	0	0	0	465810	0	0	0	0	0	7918800	0	0	0	0	0	605	tr|C4M8Z5|C4M8Z5_ENTHI F_actin_bund_C domain-containing protein OS=Entamoeba histolytica HM-1:IMSS OX=294381 GN=EHI_086690 PE=4 SV=1;tr|C4LYR5|C4LYR5_ENTHI F_actin_bund_C domain-containing protein OS=Entamoeba histolytica HM-1:IMSS OX=294381 GN=EHI_004550
C4LYV6	C4LYV6	Rab GTPase activating protein, putative	EHI_010690	0.373901	0.495969	1.6256	3.08571	20	20	20	24.8768	20	20		1	1	1	1.8	1.8	1.8	72.702	0	5.235	1	0	0	0	1	0	0	0	0	0	906130	0	0	0	0	0	30808000	0	0	613	tr|C4LYV6|C4LYV6_ENTHI Rab GTPase activating protein, putative OS=Entamoeba histolytica HM-1:IMSS OX=294381 GN=EHI_010690 PE=4 SV=1
C4LZ01	C4LZ01	Cullin, putative	EHI_118180	NaN	NaN	0	1	20	20	20	20	20	20		1	1	1	1.8	1.8	1.8	86.939	0.010014	1.586	1	0	0	0	1	0	0	0	0	0	0	0	0	0	0	0	0	0	0	620	tr|C4LZ01|C4LZ01_ENTHI Cullin, putative OS=Entamoeba histolytica HM-1:IMSS OX=294381 GN=EHI_118180 PE=3 SV=1
C4LZG5	C4LZG5	RRM domain-containing protein	EHI_138050	NaN	NaN	0	1	20	20	20	20	20	20		1	1	1	6.3	6.3	6.3	27.658	0	2.7343	1	0	0	0	1	0	0	0	0	0	0	0	0	0	0	0	0	0	0	647	tr|C4LZG5|C4LZG5_ENTHI RRM domain-containing protein OS=Entamoeba histolytica HM-1:IMSS OX=294381 GN=EHI_138050 PE=4 SV=1
C4LZH8	C4LZH8	Transmembrane protein	EHI_124420	0.373901	0.495969	-0.974187	0.509027	20	22.9226	20	20	20	20		1	1	1	6.5	6.5	6.5	23.072	0	2.9936	1	0	1	0	0	0	0	0	611560	0	0	0	0	0	7950200	0	0	0	0	652	tr|C4LZH8|C4LZH8_ENTHI Transmembrane protein OS=Entamoeba histolytica HM-1:IMSS OX=294381 GN=EHI_124420 PE=4 SV=1
C4LZT6	C4LZT6	UEV domain-containing protein	EHI_194210	0.116137	0.278802	-2.09743	0.233674	20	23.1234	23.1689	20	20	20		1	1	1	3.9	3.9	3.9	50.794	0	7.3231	2	0	1	1	0	0	0	0	537520	554720	0	0	0	0	9137800	9430300	0	0	0	670	tr|C4LZT6|C4LZT6_ENTHI UEV domain-containing protein OS=Entamoeba histolytica HM-1:IMSS OX=294381 GN=EHI_194210 PE=4 SV=1
C4LZZ1	C4LZZ1	Mob1/phocein family protein	EHI_065750	0.373901	0.495969	-0.74861	0.595177	22.2458	20	20	20	20	20		1	1	1	5.6	5.6	5.6	24.946	0	2.6829	1	1	0	0	0	0	0	497350	0	0	0	0	0	4973500	0	0	0	0	0	684	tr|C4LZZ1|C4LZZ1_ENTHI Mob1/phocein family protein OS=Entamoeba histolytica HM-1:IMSS OX=294381 GN=EHI_065750 PE=4 SV=1
C4M049	C4M049	Aminopeptidase, putative	EHI_021340	0.373901	0.495969	-1.46332	0.362658	20	20	24.3899	20	20	20		1	1	1	2.3	2.3	2.3	48.685	0.00075815	2.2491	1	0	0	1	0	0	0	0	0	845530	0	0	0	0	0	21984000	0	0	0	693	tr|C4M049|C4M049_ENTHI Aminopeptidase, putative OS=Entamoeba histolytica HM-1:IMSS OX=294381 GN=EHI_021340 PE=3 SV=1
C4M0E0	C4M0E0	MIF4G domain-containing protein	EHI_006550	0.921604	0.947108	0.173675	1.12793	20	23.5672	24.2807	24.7837	21.8405	21.7447		1	1	1	1.8	1.8	1.8	83.264	0	2.8675	5	0	1	1	1	1	1	0	282480	463190	656420	85351	79863	0	12429000	20380000	28882000	3755400	3514000	711	tr|C4M0E0|C4M0E0_ENTHI MIF4G domain-containing protein OS=Entamoeba histolytica HM-1:IMSS OX=294381 GN=EHI_006550 PE=4 SV=1
C4M0H0	C4M0H0	Uncharacterized protein	EHI_006970	0.373901	0.495969	1.37068	2.58592	20	20	20	20	24.112	20		1	1	1	7.6	7.6	7.6	28.92	0	3.0348	2	0	0	0	1	1	0	0	0	0	0	1511000	0	0	0	0	0	18132000	0	717	tr|C4M0H0|C4M0H0_ENTHI Uncharacterized protein OS=Entamoeba histolytica HM-1:IMSS OX=294381 GN=EHI_006970 PE=4 SV=1
C4M0S4	C4M0S4	G-patch domain-containing protein	EHI_010100	0.373901	0.495969	1.88296	3.68832	20	20	20	25.6489	20	20	+	1	1	1	13.9	13.9	13.9	16.373	1	-2	1	0	0	0	1	0	0	0	0	0	8768600	0	0	0	0	0	52612000	0	0	735	tr|C4M0S4|C4M0S4_ENTHI G-patch domain-containing protein OS=Entamoeba histolytica HM-1:IMSS OX=294381 GN=EHI_010100 PE=4 SV=1
C4M1C2	C4M1C2	Ferric oxidoreductase domain-containing protein	EHI_170000	0.373901	0.495969	1.45702	2.74541	20	20	20	24.3711	20	20		1	1	1	3.8	3.8	3.8	61.087	0	5.2332	1	0	0	0	1	0	0	0	0	0	803640	0	0	0	0	0	21698000	0	0	767	tr|C4M1C2|C4M1C2_ENTHI Ferric oxidoreductase domain-containing protein OS=Entamoeba histolytica HM-1:IMSS OX=294381 GN=EHI_170000 PE=4 SV=1
C4M1H9	C4M1H9	Uncharacterized protein	EHI_192620	0.373901	0.495969	-0.645177	0.639415	20	21.9355	20	20	20	20	+	1	1	1	4.5	4.5	4.5	23.492	1	-2	0	0	1	0	0	0	0	0	308540	0	0	0	0	0	4011000	0	0	0	0	775	tr|C4M1H9|C4M1H9_ENTHI Uncharacterized protein OS=Entamoeba histolytica HM-1:IMSS OX=294381 GN=EHI_192620 PE=4 SV=1
C4M1M2	C4M1M2	TPR repeat protein	EHI_133920	0.373901	0.495969	1.63331	3.10224	20	20	20	24.8999	20	20		1	1	1	1.7	1.7	1.7	101.69	0	6.257	1	0	0	0	1	0	0	0	0	0	638900	0	0	0	0	0	31306000	0	0	785	tr|C4M1M2|C4M1M2_ENTHI TPR repeat protein OS=Entamoeba histolytica HM-1:IMSS OX=294381 GN=EHI_133920 PE=4 SV=1
C4M1S2	C4M1S2	Ubiquitin-conjugating enzyme family protein	EHI_164400	0.373901	0.495969	-1.16405	0.446257	23.4922	20	20	20	20	20		1	1	1	10	10	10	16.989	0.0022422	2.0636	1	1	0	0	0	0	0	1966400	0	0	0	0	0	11799000	0	0	0	0	0	791	tr|C4M1S2|C4M1S2_ENTHI Ubiquitin-conjugating enzyme family protein OS=Entamoeba histolytica HM-1:IMSS OX=294381 GN=EHI_164400 PE=3 SV=1
C4M1U8	C4M1U8	PHD-type domain-containing protein	EHI_027620	0.373901	0.495969	-2.6213	0.162521	20	20	27.8639	20	20	20		1	1	1	1	1	1	87.946	0.007948	1.6746	5	0	0	1	0	0	0	0	0	6263200	0	0	0	0	0	244270000	0	0	0	796	tr|C4M1U8|C4M1U8_ENTHI PHD-type domain-containing protein OS=Entamoeba histolytica HM-1:IMSS OX=294381 GN=EHI_027620 PE=4 SV=1
C4M1W8	C4M1W8	26S proteasome non-ATPase regulatory subunit 14, putative	EHI_164750	NaN	NaN	0	1	20	20	20	20	20	20		1	1	1	4.4	4.4	4.4	33.486	0	2.8874	2	0	0	1	0	0	1	0	0	0	0	0	0	0	0	0	0	0	0	799	tr|C4M1W8|C4M1W8_ENTHI 26S proteasome non-ATPase regulatory subunit 14, putative OS=Entamoeba histolytica HM-1:IMSS OX=294381 GN=EHI_164750 PE=4 SV=1
C4M1X5	C4M1X5	Structural maintenance of chromosomes protein	EHI_164820	0.897224	0.930939	-0.354841	0.781956	23.0207	20	24.6259	20	20	26.582		1	1	1	1.1	1.1	1.1	142.36	0	6.2869	4	1	0	1	0	0	1	146720	0	446390	0	0	1732100	8509700	0	25890000	0	0	100460000	803	tr|C4M1X5|C4M1X5_ENTHI Structural maintenance of chromosomes protein OS=Entamoeba histolytica HM-1:IMSS OX=294381 GN=EHI_164820 PE=3 SV=1
C4M2A0	C4M2A0	Ser/thr protein phosphatase family protein	EHI_136200	0.97871	0.985998	-0.0708981	0.952045	23.5874	23.2787	20	26.6534	20	20		1	1	1	4.3	4.3	4.3	31.371	0	3.6673	6	1	1	1	1	0	1	1050300	847980	0	8795600	0	0	12604000	10176000	0	105550000	0	0	819	tr|C4M2A0|C4M2A0_ENTHI Ser/thr protein phosphatase family protein OS=Entamoeba histolytica HM-1:IMSS OX=294381 GN=EHI_136200 PE=4 SV=1
C4M2B6	C4M2B6	DNA-directed RNA polymerase III subunit RPC4	EHI_136470	0.373901	0.495969	1.5344	2.89668	20	20	20	24.6032	20	20		1	1	1	4	4	4	36.125	0	5.044	1	0	0	0	1	0	0	0	0	0	1499200	0	0	0	0	0	25486000	0	0	823	tr|C4M2B6|C4M2B6_ENTHI DNA-directed RNA polymerase III subunit RPC4 OS=Entamoeba histolytica HM-1:IMSS OX=294381 GN=EHI_136470 PE=4 SV=1
C4M2D4	C4M2D4	LIM zinc finger domain containing protein	EHI_158150	0.258882	0.456078	-2.42183	0.18662	24.5216	24.7183	23.4158	25.3903	20	20		1	1	1	6.5	6.5	6.5	35.781	0	3.787	4	1	1	1	1	1	0	1505300	1725200	699420	2748700	0	0	24085000	27603000	11191000	43979000	0	0	825	tr|C4M2D4|C4M2D4_ENTHI LIM zinc finger domain containing protein OS=Entamoeba histolytica HM-1:IMSS OX=294381 GN=EHI_158150 PE=4 SV=1
C4M2F7	C4M2F7	Eukaryotic translation initiation factor 4E, putative	EHI_040280	0.448376	0.570606	-1.26508	0.416077	22.4541	23.2388	22.562	24.4598	20	20		1	1	1	4.4	4.4	4.4	20.804	0.0079251	1.6346	5	1	1	1	1	0	0	820860	1414100	884610	3296300	0	0	5746000	9898800	6192300	23074000	0	0	829	tr|C4M2F7|C4M2F7_ENTHI Eukaryotic translation initiation factor 4E, putative OS=Entamoeba histolytica HM-1:IMSS OX=294381 GN=EHI_040280 PE=3 SV=1
C4M2N0	C4M2N0	Tubulin alpha chain	EHI_005950	0.467261	0.587005	-1.18245	0.440604	24.4792	23.9039	23.8301	20	23.9728	24.693		8	1	1	25.9	3.3	3.3	50.259	0	3.8899	6	1	1	1	0	1	1	1063000	713460	677880	0	748360	1232900	23387000	15696000	14913000	0	16464000	27123000	839	tr|C4M2N0|C4M2N0_ENTHI Tubulin alpha chain OS=Entamoeba histolytica HM-1:IMSS OX=294381 GN=EHI_005950 PE=3 SV=1
C4M2R3	C4M2R3	Anaphase-promoting complex subunit 1	EHI_160950	0.170176	0.337607	1.83744	3.57375	20	20	20	23.8041	20	21.7082		1	1	1	1.6	1.6	1.6	66.013	0.0036738	1.8746	2	0	0	0	1	0	1	0	0	0	542460	0	126900	0	0	0	14647000	0	3426300	847	tr|C4M2R3|C4M2R3_ENTHI Anaphase-promoting complex subunit 1 OS=Entamoeba histolytica HM-1:IMSS OX=294381 GN=EHI_160950 PE=4 SV=1
C4M2T9	C4M2T9	CHAD domain-containing protein	EHI_188720	0.448725	0.570606	0.478423	1.39322	25.035	26.5212	26.5026	27.0547	26.0926	26.3469		8	1	1	24.9	3.8	3.8	33.618	0	5.0892	12	1	1	1	1	1	1	2644500	7408700	7313500	10723000	5504400	6565300	34379000	96314000	95076000	139400000	71557000	85349000	852	tr|C4M2T9|C4M2T9_ENTHI CHAD domain-containing protein OS=Entamoeba histolytica HM-1:IMSS OX=294381 GN=EHI_188720 PE=4 SV=1
C4M2W1	C4M2W1	60S ribosomal protein L32, putative	EHI_188940	0.373901	0.495969	1.18483	2.27337	20	20	20	23.5545	20	20	+	20	1	1	70.9	6	6	15.556	1	-2	3	0	0	0	1	0	0	0	0	0	1759900	0	0	0	0	0	12320000	0	0	857	tr|C4M2W1|C4M2W1_ENTHI 60S ribosomal protein L32, putative OS=Entamoeba histolytica HM-1:IMSS OX=294381 GN=EHI_188940 PE=3 SV=1
C4M2W3	C4M2W3	Histone H2A	EHI_188960	0.373901	0.495969	-1.38273	0.383493	20	20	24.1482	20	20	20		6	1	1	35.8	6.3	6.3	17.648	0.0029433	1.8832	1	0	0	1	0	0	0	0	0	2324000	0	0	0	0	0	18592000	0	0	0	859	tr|C4M2W3|C4M2W3_ENTHI Histone H2A OS=Entamoeba histolytica HM-1:IMSS OX=294381 GN=EHI_188960 PE=3 SV=1
C4M359	C4M359	Protein phosphatase, putative	EHI_086040	0.833151	0.89252	-0.477462	0.71824	22.9953	20	23.7876	25.3504	20	20		15	1	1	55.7	4.3	4.3	31.667	0	4.5645	5	1	1	1	1	1	0	464510	0	804450	2376600	0	0	8361100	0	14480000	42780000	0	0	879	tr|C4M359|C4M359_ENTHI Protein phosphatase, putative OS=Entamoeba histolytica HM-1:IMSS OX=294381 GN=EHI_086040 PE=3 SV=1
C4M3G3	C4M3G3	Rho-GAP domain-containing protein	EHI_017580	0.373901	0.495969	-0.95378	0.516278	20	20	22.8613	20	20	20	+	1	1	1	1.5	1.5	1.5	75.601	1	-2	1	0	0	1	0	0	0	0	0	293070	0	0	0	0	0	7619900	0	0	0	895	tr|C4M3G3|C4M3G3_ENTHI Rho-GAP domain-containing protein OS=Entamoeba histolytica HM-1:IMSS OX=294381 GN=EHI_017580 PE=4 SV=1
C4M3L7	C4M3L7	Uncharacterized protein	EHI_109990	0.116154	0.278802	-2.4719	0.180253	20	23.6718	23.7439	20	20	20		1	1	1	5.5	5.5	5.5	27.054	0	2.7857	2	0	1	1	0	0	0	0	1028000	1080600	0	0	0	0	13364000	14048000	0	0	0	904	tr|C4M3L7|C4M3L7_ENTHI Uncharacterized protein OS=Entamoeba histolytica HM-1:IMSS OX=294381 GN=EHI_109990 PE=4 SV=1
C4M3M1	C4M3M1	Uncharacterized protein	EHI_140480	0.373901	0.495969	-1.56771	0.337343	20	20	24.7031	20	20	20		1	1	1	9.7	9.7	9.7	23.06	0.0051207	1.8223	1	0	0	1	0	0	0	0	0	3034900	0	0	0	0	0	27314000	0	0	0	905	tr|C4M3M1|C4M3M1_ENTHI Uncharacterized protein OS=Entamoeba histolytica HM-1:IMSS OX=294381 GN=EHI_140480 PE=4 SV=1
C4M3X0	C4M3X0	Calcium-transporting ATPase	EHI_016480	0.373901	0.495969	-0.991591	0.502923	20	20	22.9748	20	20	20	+	9	1	1	9.4	1	1	119.13	1	-2	0	0	0	1	0	0	0	0	0	164860	0	0	0	0	0	8243200	0	0	0	932	tr|C4M3X0|C4M3X0_ENTHI Calcium-transporting ATPase OS=Entamoeba histolytica HM-1:IMSS OX=294381 GN=EHI_016480 PE=3 SV=1
C4M454	C4M454	Transmembrane protein	EHI_030410	0.12349	0.27977	-1.98287	0.252986	20	22.5679	23.3807	20	20	20		1	1	1	4.4	4.4	4.4	39.817	0.0022255	1.9797	2	0	1	1	0	0	0	0	345410	606800	0	0	0	0	6217400	10922000	0	0	0	949	tr|C4M454|C4M454_ENTHI Transmembrane protein OS=Entamoeba histolytica HM-1:IMSS OX=294381 GN=EHI_030410 PE=4 SV=1
C4M475	C4M475	TLDc domain-containing protein	EHI_140270	0.373901	0.495969	1.27293	2.41653	20	20	20	23.8188	20	20		1	1	1	5.1	5.1	5.1	38.173	0	5.7826	1	0	0	0	1	0	0	0	0	0	870410	0	0	0	0	0	14797000	0	0	953	tr|C4M475|C4M475_ENTHI TLDc domain-containing protein OS=Entamoeba histolytica HM-1:IMSS OX=294381 GN=EHI_140270 PE=4 SV=1
C4M497	C4M497	Uncharacterized protein	EHI_098000	0.117771	0.278802	-1.34751	0.39297	20	21.8908	22.1517	20	20	20		1	1	1	5.1	5.1	5.1	32.267	0.0079023	1.6146	1	0	1	1	0	0	0	0	353500	423590	0	0	0	0	3888500	4659500	0	0	0	958	tr|C4M497|C4M497_ENTHI Uncharacterized protein OS=Entamoeba histolytica HM-1:IMSS OX=294381 GN=EHI_098000 PE=4 SV=1
C4M4B2	C4M4B2	Splicing factor, arginine/serine-rich, putative	EHI_048210	0.373901	0.495969	1.58076	2.99127	20	20	20	24.7423	20	20		1	1	1	7.5	7.5	7.5	23.072	0.0058309	1.7894	1	0	0	0	1	0	0	0	0	0	3508100	0	0	0	0	0	28065000	0	0	961	tr|C4M4B2|C4M4B2_ENTHI Splicing factor, arginine/serine-rich, putative OS=Entamoeba histolytica HM-1:IMSS OX=294381 GN=EHI_048210 PE=4 SV=1
C4M4C1	C4M4C1	Ras GTPase-activating protein, putative	EHI_156210	NaN	NaN	0	1	20	20	20	20	20	20		1	1	1	1.7	1.7	1.7	88.502	0.0036765	1.8752	1	0	1	0	0	0	0	0	0	0	0	0	0	0	0	0	0	0	0	963	tr|C4M4C1|C4M4C1_ENTHI Ras GTPase-activating protein, putative OS=Entamoeba histolytica HM-1:IMSS OX=294381 GN=EHI_156210 PE=4 SV=1
C4M4I2	C4M4I2	Bromo domain-containing protein	EHI_138760	0.117008	0.278802	2.99136	7.95222	20	20	20	20	24.2745	24.6996		1	1	1	2	2	2	75.715	0	4.7372	4	0	0	0	1	1	1	0	0	0	0	751610	1009200	0	0	0	0	20293000	27247000	972	tr|C4M4I2|C4M4I2_ENTHI Bromo domain-containing protein OS=Entamoeba histolytica HM-1:IMSS OX=294381 GN=EHI_138760 PE=4 SV=1
C4M4I6	C4M4I6	Transmembrane protein	EHI_138950	0.599489	0.702259	-1.27896	0.412093	20	23.9521	24.8986	20	20	25.0138		1	1	1	15	15	15	14.859	0	7.2936	5	0	1	1	0	0	1	0	4057100	7819600	0	0	8469600	0	16229000	31278000	0	0	33878000	974	tr|C4M4I6|C4M4I6_ENTHI Transmembrane protein OS=Entamoeba histolytica HM-1:IMSS OX=294381 GN=EHI_138950 PE=4 SV=1
C4M4J5	C4M4J5	DUF1273 family protein	EHI_139050	NaN	NaN	0	1	20	20	20	20	20	20	+	1	1	1	6.5	6.5	6.5	17.575	1	-2	2	0	0	0	0	1	1	0	0	0	0	0	0	0	0	0	0	0	0	976	tr|C4M4J5|C4M4J5_ENTHI DUF1273 family protein OS=Entamoeba histolytica HM-1:IMSS OX=294381 GN=EHI_139050 PE=4 SV=1
C4M4P4	C4M4P4	Actin-binding protein, cofilin/tropomyosin family	EHI_168340	0.120673	0.278802	-2.84423	0.139252	24.724	23.8087	20	20	20	20		1	1	1	9.5	9.5	9.5	16.18	0.0099786	1.5698	2	1	1	0	0	0	0	3078900	1632700	0	0	0	0	27711000	14694000	0	0	0	0	985	tr|C4M4P4|C4M4P4_ENTHI Actin-binding protein, cofilin/tropomyosin family OS=Entamoeba histolytica HM-1:IMSS OX=294381 GN=EHI_168340 PE=4 SV=1
C4M4Q1	C4M4Q1	Nucleosome assembly protein	EHI_168040	0.133201	0.287798	1.74324	3.34787	20	20	20	20	22.0682	23.1615		1	1	1	4.1	4.1	4.1	29.347	0	3.641	2	0	0	0	0	1	1	0	0	0	0	488600	1042500	0	0	0	0	4397400	9382300	989	tr|C4M4Q1|C4M4Q1_ENTHI Nucleosome assembly protein OS=Entamoeba histolytica HM-1:IMSS OX=294381 GN=EHI_168040 PE=3 SV=1
C4M577	C4M577	LIM zinc finger domain containing protein	EHI_111790	0.373901	0.495969	-1.67984	0.312118	20	25.0395	20	20	20	20	+	1	1	1	9.9	9.9	9.9	18.696	1	-2	1	0	1	0	0	0	0	0	2652800	0	0	0	0	0	34486000	0	0	0	0	1011	tr|C4M577|C4M577_ENTHI LIM zinc finger domain containing protein OS=Entamoeba histolytica HM-1:IMSS OX=294381 GN=EHI_111790 PE=4 SV=1
C4M599	C4M599	Zinc finger protein 622, putative	EHI_154230	0.373901	0.495969	2.33502	5.04559	20	20	20	27.0051	20	20		1	1	1	5.4	5.4	5.4	43.291	0	4.1852	2	0	0	0	1	0	0	0	0	0	7088800	0	0	0	0	0	134690000	0	0	1013	tr|C4M599|C4M599_ENTHI Zinc finger protein 622, putative OS=Entamoeba histolytica HM-1:IMSS OX=294381 GN=EHI_154230 PE=4 SV=1
C4M5A6	C4M5A6	Uncharacterized protein	EHI_081380	0.373901	0.495969	1.36682	2.57901	20	20	20	20	24.1005	20		1	1	1	5.2	5.2	5.2	45.714	0	6.5161	1	0	0	0	0	1	0	0	0	0	0	999280	0	0	0	0	0	17987000	0	1017	tr|C4M5A6|C4M5A6_ENTHI Uncharacterized protein OS=Entamoeba histolytica HM-1:IMSS OX=294381 GN=EHI_081380 PE=4 SV=1
C4M5C5	C4M5C5	Ser/thr protein phosphatase family protein	EHI_121790	0.373901	0.495969	-1.89735	0.268436	25.6921	20	20	20	20	20	+	1	1	1	2.4	2.4	2.4	34.167	1	-2	1	1	0	0	0	0	0	3188800	0	0	0	0	0	54210000	0	0	0	0	0	1021	tr|C4M5C5|C4M5C5_ENTHI Ser/thr protein phosphatase family protein OS=Entamoeba histolytica HM-1:IMSS OX=294381 GN=EHI_121790 PE=4 SV=1
C4M5F5	C4M5F5	Uncharacterized protein	EHI_058490	0.122964	0.27977	1.74748	3.35771	20	20	20	20	22.9663	22.2761		1	1	1	2.5	2.5	2.5	51.805	0.00075873	2.2504	2	0	0	0	0	1	1	0	0	0	0	390240	241860	0	0	0	0	8194900	5079100	1023	tr|C4M5F5|C4M5F5_ENTHI Uncharacterized protein OS=Entamoeba histolytica HM-1:IMSS OX=294381 GN=EHI_058490 PE=4 SV=1
C4M5K5	C4M5K5	Ras GTPase-activating protein, putative	EHI_001910	0.116234	0.278802	2.56959	5.93641	20	20	20	20	23.9206	23.7882		1	1	1	3.1	3.1	3.1	48.677	0	7.7168	2	0	0	0	1	1	1	0	0	0	0	529290	482860	0	0	0	0	15879000	14486000	1031	tr|C4M5K5|C4M5K5_ENTHI Ras GTPase-activating protein, putative OS=Entamoeba histolytica HM-1:IMSS OX=294381 GN=EHI_001910 PE=4 SV=1
C4M5T0	C4M5T0	Rho family GTPase	EHI_070730	NaN	NaN	0	1	20	20	20	20	20	20		2	1	1	12.4	6.7	6.7	21.619	0	2.6614	1	0	0	1	0	0	0	0	0	0	0	0	0	0	0	0	0	0	0	1047	tr|C4M5T0|C4M5T0_ENTHI Rho family GTPase OS=Entamoeba histolytica HM-1:IMSS OX=294381 GN=EHI_070730 PE=3 SV=1
C4M680	C4M680	Cysteine protease, putative	EHI_117650	0.373901	0.495969	-1.19526	0.436708	23.5858	20	20	20	20	20	+	1	1	1	2.3	2.3	2.3	47.935	1	-2	0	1	0	0	0	0	0	968500	0	0	0	0	0	12590000	0	0	0	0	0	1078	tr|C4M680|C4M680_ENTHI Cysteine protease, putative OS=Entamoeba histolytica HM-1:IMSS OX=294381 GN=EHI_117650 PE=3 SV=1
C4M690	C4M690	Activator 1 subunit, putative	EHI_081730	0.373901	0.495969	1.80257	3.48842	20	20	20	25.4077	20	20		1	1	1	4.3	4.3	4.3	39.458	0	23.953	1	0	0	0	1	0	0	0	0	0	2473000	0	0	0	0	0	44513000	0	0	1082	tr|C4M690|C4M690_ENTHI Activator 1 subunit, putative OS=Entamoeba histolytica HM-1:IMSS OX=294381 GN=EHI_081730 PE=4 SV=1
C4M926;C4M6B2	C4M926;C4M6B2	WD repeat protein	EHI_121490;EHI_099190	0.138865	0.29357	-2.18997	0.219156	24.0799	22.4901	20	20	20	20		1	1	1	3.6	3.6	3.6	36.681	0.00077821	2.478	2	1	1	0	0	0	0	1108200	368180	0	0	0	0	17732000	5890900	0	0	0	0	1086	tr|C4M926|C4M926_ENTHI WD repeat protein OS=Entamoeba histolytica HM-1:IMSS OX=294381 GN=EHI_121490 PE=4 SV=1;tr|C4M6B2|C4M6B2_ENTHI WD repeat protein OS=Entamoeba histolytica HM-1:IMSS OX=294381 GN=EHI_099190 PE=4 SV=1
C4M6D0	C4M6D0	TPR repeat protein	EHI_142940	0.259414	0.45642	1.39855	2.63636	20	20	20	23.5085	20.0898	20.5974		1	1	1	1.4	1.4	1.4	108.49	0	5.3231	2	0	0	0	1	1	1	0	0	0	220980	20664	29380	0	0	0	11933000	1115900	1586500	1088	tr|C4M6D0|C4M6D0_ENTHI TPR repeat protein OS=Entamoeba histolytica HM-1:IMSS OX=294381 GN=EHI_142940 PE=4 SV=1
C4M6D2	C4M6D2	Transmembrane protein	EHI_142960	0.112265	0.278802	-2.73542	0.150161	23.2275	24.4271	24.4147	20	20	23.8632		1	1	1	2.5	2.5	2.5	60.57	0	8.0936	5	1	1	1	0	0	1	467700	1074200	1065000	0	0	726620	9821700	22558000	22365000	0	0	15259000	1089	tr|C4M6D2|C4M6D2_ENTHI Transmembrane protein OS=Entamoeba histolytica HM-1:IMSS OX=294381 GN=EHI_142960 PE=4 SV=1
C4M6F8	C4M6F8	Autotransporter domain-containing protein	EHI_099780	NaN	NaN	0	1	20	20	20	20	20	20		1	1	1	1.8	1.8	1.8	96.961	0	8.8976	2	0	0	0	1	0	1	0	0	0	0	0	0	0	0	0	0	0	0	1090	tr|C4M6F8|C4M6F8_ENTHI Autotransporter domain-containing protein OS=Entamoeba histolytica HM-1:IMSS OX=294381 GN=EHI_099780 PE=4 SV=1
C4M6L5	C4M6L5	TFIIS N-terminal domain-containing protein	EHI_147560	0.373901	0.495969	-1.6233	0.324592	20	24.8699	20	20	20	20	+	1	1	1	3.8	3.8	3.8	27.071	1	-2	1	0	1	0	0	0	0	0	2190000	0	0	0	0	0	30661000	0	0	0	0	1103	tr|C4M6L5|C4M6L5_ENTHI TFIIS N-terminal domain-containing protein OS=Entamoeba histolytica HM-1:IMSS OX=294381 GN=EHI_147560 PE=4 SV=1
C4M6N1	C4M6N1	Uncharacterized protein	EHI_161880	0.373901	0.495969	1.3904	2.62151	20	20	20	24.1712	20	20		1	1	1	8.7	8.7	8.7	20.115	0	5.4587	1	0	0	0	1	0	0	0	0	0	1717300	0	0	0	0	0	18891000	0	0	1106	tr|C4M6N1|C4M6N1_ENTHI Uncharacterized protein OS=Entamoeba histolytica HM-1:IMSS OX=294381 GN=EHI_161880 PE=4 SV=1
C4M6N3	C4M6N3	TLDc domain-containing protein	EHI_161900	0.236512	0.42452	-2.04604	0.242147	23.4696	23.8098	23.2426	20	20	24.3839		1	1	1	5.2	5.2	5.2	29.457	0	4.0002	5	1	1	1	0	0	1	829740	1050400	708920	0	0	1563700	11616000	14705000	9924900	0	0	21892000	1107	tr|C4M6N3|C4M6N3_ENTHI TLDc domain-containing protein OS=Entamoeba histolytica HM-1:IMSS OX=294381 GN=EHI_161900 PE=4 SV=1
C4M6Z9	C4M6Z9	20 kDa antigen	EHI_057670	NaN	NaN	0	1	20	20	20	20	20	20		1	1	1	6.7	6.7	6.7	20.937	0.0079365	1.6485	1	0	0	0	0	1	0	0	0	0	0	0	0	0	0	0	0	0	0	1121	tr|C4M6Z9|C4M6Z9_ENTHI 20 kDa antigen OS=Entamoeba histolytica HM-1:IMSS OX=294381 GN=EHI_057670 PE=4 SV=1
C4M731	C4M731	AMP-binding domain-containing protein	EHI_183520	NaN	NaN	0	1	20	20	20	20	20	20	+	1	1	1	0.9	0.9	0.9	102.19	1	-2	1	0	0	0	0	0	1	0	0	0	0	0	0	0	0	0	0	0	0	1128	tr|C4M731|C4M731_ENTHI AMP-binding domain-containing protein OS=Entamoeba histolytica HM-1:IMSS OX=294381 GN=EHI_183520 PE=4 SV=1
C4M754	C4M754	Dilute domain-containing protein	EHI_192140	0.373901	0.495969	1.71718	3.28794	20	20	20	25.1516	20	20		1	1	1	2.8	2.8	2.8	66.586	0.00077101	2.376	1	0	0	0	1	0	0	0	0	0	1007300	0	0	0	0	0	37271000	0	0	1132	tr|C4M754|C4M754_ENTHI Dilute domain-containing protein OS=Entamoeba histolytica HM-1:IMSS OX=294381 GN=EHI_192140 PE=4 SV=1
C4M7F7	C4M7F7	CNH domain-containing protein	EHI_035980	0.119767	0.278802	-2.08982	0.23491	23.4356	20	22.8339	20	20	20		1	1	1	1.1	1.1	1.1	102.7	0.0065407	1.7363	1	1	0	1	0	0	0	298560	0	196750	0	0	0	11345000	0	7476400	0	0	0	1153	tr|C4M7F7|C4M7F7_ENTHI CNH domain-containing protein OS=Entamoeba histolytica HM-1:IMSS OX=294381 GN=EHI_035980 PE=4 SV=1
C4M7K9	C4M7K9	Thioredoxin, putative	EHI_170420	0.373901	0.495969	-1.1346	0.455461	23.4038	20	20	20	20	20		1	1	1	9.2	9.2	9.2	13.333	0	3.119	1	1	0	0	0	0	0	3699200	0	0	0	0	0	11098000	0	0	0	0	0	1160	tr|C4M7K9|C4M7K9_ENTHI Thioredoxin, putative OS=Entamoeba histolytica HM-1:IMSS OX=294381 GN=EHI_170420 PE=4 SV=1
C4M7V8	C4M7V8	Methyltransferase, putative	EHI_029570	0.373901	0.495969	1.74647	3.35536	20	20	20	25.2394	20	20		1	1	1	7.2	7.2	7.2	31.341	0	5.3033	1	0	0	0	1	0	0	0	0	0	3961100	0	0	0	0	0	39611000	0	0	1166	tr|C4M7V8|C4M7V8_ENTHI Methyltransferase, putative OS=Entamoeba histolytica HM-1:IMSS OX=294381 GN=EHI_029570 PE=3 SV=1
C4M7Y2	C4M7Y2	Eukaryotic translation elongation factor 1 gamma, putative	EHI_119540	0.373901	0.495969	-1.29547	0.407403	23.8864	20	20	20	20	20		1	1	1	12.8	12.8	12.8	18.125	0	3.4277	1	1	0	0	0	0	0	1723000	0	0	0	0	0	15507000	0	0	0	0	0	1170	tr|C4M7Y2|C4M7Y2_ENTHI Eukaryotic translation elongation factor 1 gamma, putative OS=Entamoeba histolytica HM-1:IMSS OX=294381 GN=EHI_119540 PE=4 SV=1
C4M843	C4M843	Small nuclear ribonucleoprotein Sm D2	EHI_108640	0.133928	0.288543	1.43924	2.71178	20	20	20	20	22.6199	21.6979		1	1	1	15.8	15.8	15.8	11.717	0	4.4749	2	0	0	0	0	1	1	0	0	0	0	1074300	566970	0	0	0	0	6445500	3401800	1187	tr|C4M843|C4M843_ENTHI Small nuclear ribonucleoprotein Sm D2 OS=Entamoeba histolytica HM-1:IMSS OX=294381 GN=EHI_108640 PE=3 SV=1
C4M8E3	C4M8E3	Amino acid transporter, putative	EHI_115320	NaN	NaN	0	1	20	20	20	20	20	20		1	1	1	3.6	3.6	3.6	46.456	0.00076687	2.3525	1	0	0	1	0	0	0	0	0	0	0	0	0	0	0	0	0	0	0	1208	tr|C4M8E3|C4M8E3_ENTHI Amino acid transporter, putative OS=Entamoeba histolytica HM-1:IMSS OX=294381 GN=EHI_115320 PE=4 SV=1
C4M8I5	C4M8I5	Amino acid transporter, putative	EHI_162180	0.373901	0.495969	0.769814	1.70505	20	20	20	20	20	22.3094		1	1	1	3	3	3	56.808	0.0078966	1.6137	0	0	0	0	0	0	1	0	0	0	0	0	346520	0	0	0	0	0	5197700	1214	tr|C4M8I5|C4M8I5_ENTHI Amino acid transporter, putative OS=Entamoeba histolytica HM-1:IMSS OX=294381 GN=EHI_162180 PE=4 SV=1
C4M8K8	C4M8K8	Heat shock protein 70, putative	EHI_197860	0.373901	0.495969	-1.60191	0.329441	24.8057	20	20	20	20	20		1	1	1	3.7	3.7	3.7	86.354	0.0007722	2.4107	1	1	0	0	0	0	0	682030	0	0	0	0	0	29327000	0	0	0	0	0	1215	tr|C4M8K8|C4M8K8_ENTHI Heat shock protein 70, putative OS=Entamoeba histolytica HM-1:IMSS OX=294381 GN=EHI_197860 PE=4 SV=1
C4M8N5	C4M8N5	Uncharacterized protein	EHI_077530	0.611725	0.7122	-1.00479	0.498343	20	23.5255	23.6387	20	20	24.1498		1	1	1	7.8	7.8	7.8	23.074	0	16.899	3	0	1	1	0	0	1	0	1341700	1451100	0	0	2068100	0	12075000	13060000	0	0	18613000	1219	tr|C4M8N5|C4M8N5_ENTHI Uncharacterized protein OS=Entamoeba histolytica HM-1:IMSS OX=294381 GN=EHI_077530 PE=4 SV=1
C4M8Y2	C4M8Y2	5-3 exonuclease domain containing protein	EHI_080270	0.116457	0.278802	5.74795	53.7409	20	20	20	20	28.3697	28.8741		1	1	1	1.4	1.4	1.4	72.777	0.00077882	2.4957	4	0	0	0	0	1	1	0	0	0	0	13340000	18923000	0	0	0	0	346849984	492009984	1236	tr|C4M8Y2|C4M8Y2_ENTHI 5-3 exonuclease domain containing protein OS=Entamoeba histolytica HM-1:IMSS OX=294381 GN=EHI_080270 PE=4 SV=1
C4M8Z1	C4M8Z1	Activator 1 40 kDa subunit, putative	EHI_086540	0.373901	0.495969	1.634	3.10373	20	20	20	24.902	20	20		1	1	1	3.8	3.8	3.8	35.648	0.0022355	2.0358	2	0	0	0	1	0	0	0	0	0	1567600	0	0	0	0	0	31351000	0	0	1238	tr|C4M8Z1|C4M8Z1_ENTHI Activator 1 40 kDa subunit, putative OS=Entamoeba histolytica HM-1:IMSS OX=294381 GN=EHI_086540 PE=4 SV=1
C4M966	C4M966	RRM domain-containing protein	EHI_135760	0.373901	0.495969	1.3894	2.61971	20	20	20	24.1682	20	20		1	1	1	14	14	14	12.758	0.0058394	1.7919	1	0	0	0	1	0	0	0	0	0	3142100	0	0	0	0	0	18852000	0	0	1252	tr|C4M966|C4M966_ENTHI RRM domain-containing protein OS=Entamoeba histolytica HM-1:IMSS OX=294381 GN=EHI_135760 PE=4 SV=1
C4M977	C4M977	Nucleolar protein Nop52	EHI_124830	0.373901	0.495969	1.79715	3.47534	20	20	20	25.3915	20	20		1	1	1	5.4	5.4	5.4	35.96	0	3.2153	1	0	0	0	1	0	0	0	0	0	3143800	0	0	0	0	0	44014000	0	0	1254	tr|C4M977|C4M977_ENTHI Nucleolar protein Nop52 OS=Entamoeba histolytica HM-1:IMSS OX=294381 GN=EHI_124830 PE=4 SV=1
C4M9G1	C4M9G1	Uncharacterized protein	EHI_067550	0.373901	0.495969	1.65616	3.15176	20	20	20	24.9685	20	20		1	1	1	5	5	5	31.706	0	8.8516	1	0	0	0	1	0	0	0	0	0	3282900	0	0	0	0	0	32829000	0	0	1268	tr|C4M9G1|C4M9G1_ENTHI Uncharacterized protein OS=Entamoeba histolytica HM-1:IMSS OX=294381 GN=EHI_067550 PE=4 SV=1
C4M9U9	C4M9U9	Uncharacterized protein	EHI_190870	NaN	NaN	0	1	20	20	20	20	20	20		1	1	1	4.1	4.1	4.1	47.184	0	21.653	1	0	0	0	1	0	0	0	0	0	0	0	0	0	0	0	0	0	0	1283	tr|C4M9U9|C4M9U9_ENTHI Uncharacterized protein OS=Entamoeba histolytica HM-1:IMSS OX=294381 GN=EHI_190870 PE=4 SV=1
C4M9V3	C4M9V3	Exo84_C domain-containing protein	EHI_036860	0.373901	0.495969	1.60981	3.05212	20	20	20	24.8294	20	20		1	1	1	3.4	3.4	3.4	44.285	0	4.341	1	0	0	0	1	0	0	0	0	0	2129500	0	0	0	0	0	29813000	0	0	1284	tr|C4M9V3|C4M9V3_ENTHI Exo84_C domain-containing protein OS=Entamoeba histolytica HM-1:IMSS OX=294381 GN=EHI_036860 PE=4 SV=1
C4M9X2	C4M9X2	Transmembrane protein	EHI_179320	NaN	NaN	0	1	20	20	20	20	20	20		1	1	1	2.8	2.8	2.8	56.385	0.0099715	1.5679	3	0	1	1	1	0	0	0	0	0	0	0	0	0	0	0	0	0	0	1286	tr|C4M9X2|C4M9X2_ENTHI Transmembrane protein OS=Entamoeba histolytica HM-1:IMSS OX=294381 GN=EHI_179320 PE=4 SV=1
C4MA21	C4MA21	MBOAT family protein	EHI_039590	0.264995	0.464427	1.60335	3.03848	20	23.1148	23.3632	24.9539	23.0198	23.3144		1	1	1	2.1	2.1	2.1	57.909	0.0079884	1.7305	4	0	1	1	1	1	1	0	648840	770720	2321300	607480	745090	0	9083700	10790000	32499000	8504700	10431000	1297	tr|C4MA21|C4MA21_ENTHI MBOAT family protein OS=Entamoeba histolytica HM-1:IMSS OX=294381 GN=EHI_039590 PE=4 SV=1
C4MA27	C4MA27	Helicase, putative	EHI_090040	0.401823	0.525281	-3.13925	0.113499	20	27.727	27.9679	20	20	26.2772		1	1	1	0.7	0.7	0.7	140.39	0.0079826	1.7289	3	0	1	1	0	0	1	0	3173700	3750500	0	0	1161800	0	222160000	262530000	0	0	81324000	1298	tr|C4MA27|C4MA27_ENTHI Helicase, putative OS=Entamoeba histolytica HM-1:IMSS OX=294381 GN=EHI_090040 PE=3 SV=1
C4MA28	C4MA28	Lysozyme, putative	EHI_089990	0.55729	0.666089	1.08335	2.11896	20	23.7051	20	20	23.4278	23.5274		1	1	1	3.8	3.8	3.8	23.327	0.0086083	1.6116	3	0	1	0	0	1	1	0	2735200	0	0	2256900	2418200	0	13676000	0	0	11284000	12091000	1299	tr|C4MA28|C4MA28_ENTHI Lysozyme, putative OS=Entamoeba histolytica HM-1:IMSS OX=294381 GN=EHI_089990 PE=3 SV=1
C4MA42	C4MA42	Sulfotransferase family protein	EHI_166030	0.373901	0.495969	1.76672	3.4028	20	20	20	20	20	25.3002	+	1	1	1	2.7	2.7	2.7	51.763	1	-2	1	0	0	0	0	0	1	0	0	0	0	0	1796300	0	0	0	0	0	41315000	1300	tr|C4MA42|C4MA42_ENTHI Sulfotransferase family protein OS=Entamoeba histolytica HM-1:IMSS OX=294381 GN=EHI_166030 PE=4 SV=1
C4MAX4	C4MAX4	Vacuolar ATP synthase proteolipid subunit, putative	EHI_029370	0.665649	0.760661	-0.677751	0.625139	22.736	23.926	20	20	21.5961	23.0325		1	1	1	6.9	6.9	6.9	18.373	0	5.239	4	1	1	0	0	1	1	1746400	3984400	0	0	792550	2145000	6985700	15938000	0	0	3170200	8580000	1331	tr|C4MAX4|C4MAX4_ENTHI Vacuolar ATP synthase proteolipid subunit, putative OS=Entamoeba histolytica HM-1:IMSS OX=294381 GN=EHI_029370 PE=3 SV=1
C4MAX9	C4MAX9	Iron-sulfur flavoprotein, putative	EHI_025710	0.120628	0.278802	2.35114	5.10226	23.0644	23.7453	20	25.2328	24.1517	24.4786		1	1	1	5.7	5.7	5.7	21.439	0	3.9296	2	1	1	0	1	1	1	877140	1406200	0	3942900	1863800	2337700	8771400	14062000	0	39429000	18638000	23377000	1332	tr|C4MAX9|C4MAX9_ENTHI Iron-sulfur flavoprotein, putative OS=Entamoeba histolytica HM-1:IMSS OX=294381 GN=EHI_025710 PE=4 SV=1
C4MAY2	C4MAY2	R3H domain-containing protein	EHI_167470	0.116721	0.278802	2.84096	7.16499	20	20	20	20	24.0953	24.4276		1	1	1	5	5	5	23.138	0.0022288	1.9941	2	0	0	0	0	1	1	0	0	0	0	1629300	2051400	0	0	0	0	17923000	22565000	1333	tr|C4MAY2|C4MAY2_ENTHI R3H domain-containing protein OS=Entamoeba histolytica HM-1:IMSS OX=294381 GN=EHI_167470 PE=4 SV=1
C4MB40	C4MB40	5-3 exoribonuclease	EHI_133330	0.164904	0.330052	2.39484	5.25917	20	20	20	24.8853	22.2992	20		6	1	1	8.2	1.3	1.3	109.88	0	3.209	2	0	0	0	1	1	0	0	0	0	737880	122880	0	0	0	0	30991000	5160800	0	1342	tr|C4MB40|C4MB40_ENTHI 5-3 exoribonuclease OS=Entamoeba histolytica HM-1:IMSS OX=294381 GN=EHI_133330 PE=3 SV=1
C4MB52	C4MB52	DOCKER domain-containing protein	EHI_064100	0.373901	0.495969	1.76242	3.39266	20	20	20	25.2873	20	20	+	1	1	1	1.2	1.2	1.2	155.37	1	-2	0	0	0	0	1	0	0	0	0	0	560920	0	0	0	0	0	40947000	0	0	1344	tr|C4MB52|C4MB52_ENTHI DOCKER domain-containing protein OS=Entamoeba histolytica HM-1:IMSS OX=294381 GN=EHI_064100 PE=3 SV=1
C4MB88	C4MB88	RING-type domain-containing protein	EHI_184690	0.373901	0.495969	-1.84289	0.278762	25.5287	20	20	20	20	20	+	1	1	1	1.8	1.8	1.8	88.802	1	-2	1	1	0	0	0	0	0	1383000	0	0	0	0	0	48406000	0	0	0	0	0	1348	tr|C4MB88|C4MB88_ENTHI RING-type domain-containing protein OS=Entamoeba histolytica HM-1:IMSS OX=294381 GN=EHI_184690 PE=4 SV=1
C4MBA2	C4MBA2	Sulfotransferase	EHI_031640	0.373901	0.495969	1.14743	2.21518	20	20	20	20	23.4423	20	+	1	1	1	2.2	2.2	2.2	53.82	1	-2	2	0	1	0	0	1	0	0	0	0	0	455910	0	0	0	0	0	11398000	0	1352	tr|C4MBA2|C4MBA2_ENTHI Sulfotransferase OS=Entamoeba histolytica HM-1:IMSS OX=294381 GN=EHI_031640 PE=4 SV=1
C4MBD7	C4MBD7	La ribonucleoprotein, putative	EHI_053830	0.373901	0.495969	1.62446	3.08327	20	20	20	24.8734	20	20		1	1	1	4.6	4.6	4.6	40.081	0	9.4165	1	0	0	0	1	0	0	0	0	0	1921000	0	0	0	0	0	30735000	0	0	1356	tr|C4MBD7|C4MBD7_ENTHI La ribonucleoprotein, putative OS=Entamoeba histolytica HM-1:IMSS OX=294381 GN=EHI_053830 PE=4 SV=1
C4MBF5	C4MBF5	Transmembrane domain-containing protein	EHI_161640	0.373901	0.495969	-1.0774	0.473883	20	20	23.2322	20	20	20	+	1	1	1	3.2	3.2	3.2	38.804	1	-2	1	0	0	1	0	0	0	0	0	985340	0	0	0	0	0	9853400	0	0	0	1359	tr|C4MBF5|C4MBF5_ENTHI Transmembrane domain-containing protein OS=Entamoeba histolytica HM-1:IMSS OX=294381 GN=EHI_161640 PE=4 SV=1
C4MBK3;B1N5Z9	C4MBK3;B1N5Z9	AIG1 family protein;AIG1 family protein, putative	EHI_022500;EHI_157360	0.119521	0.278802	3.84862	14.4063	20	20	20	26.3079	25.238	20		2	1	1	8.2	4.6	4.6	35.221	0.0007657	2.3304	3	1	0	0	1	1	0	0	0	0	3955900	1884400	0	0	0	0	83074000	39572000	0	1365	tr|C4MBK3|C4MBK3_ENTHI AIG1 family protein OS=Entamoeba histolytica HM-1:IMSS OX=294381 GN=EHI_022500 PE=4 SV=1;tr|B1N5Z9|B1N5Z9_ENTHI AIG1 family protein, putative OS=Entamoeba histolytica HM-1:IMSS OX=294381 GN=EHI_157360 PE=4 SV=1
C4MBK4	C4MBK4	Heat shock protein 70, mitochondrial, putative	EHI_013760	0.11768	0.278802	4.24114	18.9108	20	20	20	26.7609	25.9625	20		15	1	0	28.8	2.5	0	66.777	0	14.436	6	0	1	0	1	1	0	0	0	0	3790700	2179600	0	0	0	0	113720000	65387000	0	1366	tr|C4MBK4|C4MBK4_ENTHI Heat shock protein 70, mitochondrial, putative OS=Entamoeba histolytica HM-1:IMSS OX=294381 GN=EHI_013760 PE=3 SV=1
C4MBR8	C4MBR8	Serine-rich protein	EHI_116360	0.458485	0.579748	-1.83732	0.279841	20	25.6716	24.2207	20	20	24.3804		1	1	1	6.9	6.9	6.9	24.719	0	3.0015	4	1	1	1	0	0	1	0	1740300	1150000	0	0	1284700	0	53448000	19551000	0	0	21839000	1369	tr|C4MBR8|C4MBR8_ENTHI Serine-rich protein OS=Entamoeba histolytica HM-1:IMSS OX=294381 GN=EHI_116360 PE=4 SV=1
C4M3T8	C4M3T8	PlsC domain-containing protein	EHI_163570	0.0484964	0.155382	-2.75148	0.148499	24.8597	24.788	25.0693	24.1058	21.2548	21.102		2	2	2	7.6	7.6	7.6	43.398	0	15.412	9	2	2	2	1	1	1	1790900	1704100	2071000	1062000	147190	132400	30445000	28969000	35206000	18054000	2502200	2250800	922	tr|C4M3T8|C4M3T8_ENTHI PlsC domain-containing protein OS=Entamoeba histolytica HM-1:IMSS OX=294381 GN=EHI_163570 PE=4 SV=1
C4M803	C4M803	AMMECR1 domain-containing protein	EHI_143570	0.0490848	0.156631	-3.54051	0.0859412	24.4784	25.5903	24.1121	20	20	23.5593		2	2	2	15.3	15.3	15.3	21.226	0	10.525	8	1	2	1	0	0	1	2124900	4592500	1648500	0	0	1123700	23374000	50518000	18133000	0	0	12361000	1177	tr|C4M803|C4M803_ENTHI AMMECR1 domain-containing protein OS=Entamoeba histolytica HM-1:IMSS OX=294381 GN=EHI_143570 PE=4 SV=1
B1N2V4	B1N2V4	Galactose-inhibitable lectin small subunit, putative	EHI_159870	0.0184435	0.0719138	-3.24103	0.105768	21.5543	24.1301	24.0387	20	20	20		3	3	3	15.6	15.6	15.6	30.789	0	12.973	6	1	2	2	0	0	0	205300	1224100	1148900	0	0	0	3079500	18361000	17233000	0	0	0	89	tr|B1N2V4|B1N2V4_ENTHI Galactose-inhibitable lectin small subunit, putative OS=Entamoeba histolytica HM-1:IMSS OX=294381 GN=EHI_159870 PE=4 SV=1
C4LVT9	C4LVT9	WD domain containing protein	EHI_187220	0.0126883	0.0533145	-3.7271	0.0755146	22.0629	24.9848	24.1336	20	20	20		3	3	3	7	7	7	49.838	0	5.9256	5	1	3	2	0	0	0	190490	1443600	800240	0	0	0	4381200	33203000	18405000	0	0	0	396	tr|C4LVT9|C4LVT9_ENTHI WD domain containing protein OS=Entamoeba histolytica HM-1:IMSS OX=294381 GN=EHI_187220 PE=4 SV=1
A0A8U0WPQ7	A0A8U0WPQ7	Clathrin adaptor complex small chain, putative	EHI_103550	0.0130992	0.0545328	-4.95048	0.0323413	25.714	26.663	25.849	20	20	23.3746		4	4	4	28.8	28.8	28.8	18.749	0	9.8872	12	3	3	2	0	1	1	6880300	13282000	7555200	0	0	1359500	55042000	106260000	60441000	0	0	10876000	43	tr|A0A8U0WPQ7|A0A8U0WPQ7_ENTHI Clathrin adaptor complex small chain, putative OS=Entamoeba histolytica HM-1:IMSS OX=294381 GN=EHI_103550 PE=4 SV=1
C4LYI1	C4LYI1	DEAD/DEAH box helicase, putative	EHI_093900	0.0373162	0.126827	-3.814	0.0711002	25.1874	25.16	24.804	20	23.7094	20		4	4	4	11	11	11	44.04	0	8.457	7	3	3	1	0	1	0	1469600	1441900	1126600	0	527550	0	38210000	37489000	29291000	0	13716000	0	589	tr|C4LYI1|C4LYI1_ENTHI DEAD/DEAH box helicase, putative OS=Entamoeba histolytica HM-1:IMSS OX=294381 GN=EHI_093900 PE=3 SV=1
C4M0D0	C4M0D0	Viral A-type inclusion protein	EHI_064640	0.0450073	0.146735	-3.93581	0.0653438	21.9678	25.6833	25.7796	20	21.6232	20		4	4	4	18.6	18.6	18.6	30.893	0	11.419	9	1	3	3	0	1	1	292980	3124100	2817500	0	230730	0	4101700	53882000	57600000	0	3230300	0	710	tr|C4M0D0|C4M0D0_ENTHI Viral A-type inclusion protein OS=Entamoeba histolytica HM-1:IMSS OX=294381 GN=EHI_064640 PE=4 SV=1
A0A8U0WPW4	A0A8U0WPW4	Sec23 protein, putative	EHI_008730	0.0127952	0.0535971	-3.99559	0.0626915	25.7222	23.7425	22.5221	20	20	20		5	5	5	9.2	9.2	9.2	81.358	0	8.0382	7	4	2	1	0	0	0	1496100	379320	162780	0	0	0	55354000	14035000	6023000	0	0	0	50	tr|A0A8U0WPW4|A0A8U0WPW4_ENTHI Sec23 protein, putative OS=Entamoeba histolytica HM-1:IMSS OX=294381 GN=EHI_008730 PE=4 SV=1
C4MB21	C4MB21	Profilin	EHI_176140	0.046087	0.149534	-3.82294	0.0706609	28.4264	27.8029	25.3336	23.6687	21.5914	24.8339		5	5	5	46.2	46.2	46.2	13.237	0	49.984	23	5	4	2	1	1	2	54068000	34678000	8456600	2667100	631970	5981000	360740000	234160000	42283000	13335000	3159900	29905000	1336	tr|C4MB21|C4MB21_ENTHI Profilin OS=Entamoeba histolytica HM-1:IMSS OX=294381 GN=EHI_176140 PE=3 SV=1
A0A8U0WPG3	A0A8U0WPG3	ADP-ribosylation factor, putative	EHI_194500	0.0198619	0.0767805	-1.42035	0.373621	27.879	27.8541	27.6115	27.0938	26.0652	25.9247		6	6	6	39.7	39.7	39.7	20.7	0	21.394	22	4	4	3	2	2	2	14010000	11273000	9849600	2344700	532440	316630	246840000	242620000	205070000	143230000	70211000	63694000	28	tr|A0A8U0WPG3|A0A8U0WPG3_ENTHI ADP-ribosylation factor, putative OS=Entamoeba histolytica HM-1:IMSS OX=294381 GN=EHI_194500 PE=4 SV=1
A0A8U0WPP0	A0A8U0WPP0	AP-2 complex protein, putative	EHI_045710	0.040953	0.135475	-3.87004	0.0683917	25.1124	25.7119	24.5587	20	23.7729	20		6	6	6	7.6	7.6	7.6	109.19	0	13.072	19	4	6	3	1	1	1	646710	1001000	525780	0	304970	0	36274000	54961000	24712000	0	14334000	0	41	tr|A0A8U0WPP0|A0A8U0WPP0_ENTHI AP-2 complex protein, putative OS=Entamoeba histolytica HM-1:IMSS OX=294381 GN=EHI_045710 PE=4 SV=1
C4LY22	C4LY22	Cdc48-like protein, putative	EHI_176970	0.0306197	0.109022	-2.51838	0.174539	26.2263	26.2385	24.7065	24.1609	23.2862	22.169		7	6	6	12.4	11.4	11.4	86.417	0	25.589	12	5	5	2	1	1	1	1310600	1583400	547540	375140	204570	94312	78505000	79172000	27377000	18757000	10229000	4715600	556	tr|C4LY22|C4LY22_ENTHI Cdc48-like protein, putative OS=Entamoeba histolytica HM-1:IMSS OX=294381 GN=EHI_176970 PE=4 SV=1
C4M342	C4M342	Uncharacterized protein	EHI_059830	0.0337286	0.11774	-3.55746	0.084937	25.1816	24.3446	24.4106	20	20	23.2644		6	6	6	7.7	7.7	7.7	99.295	0	7.4424	7	3	1	2	0	0	1	864880	484170	289910	0	0	229000	38055000	21304000	22301000	0	0	10076000	872	tr|C4M342|C4M342_ENTHI Uncharacterized protein OS=Entamoeba histolytica HM-1:IMSS OX=294381 GN=EHI_059830 PE=4 SV=1
C4MA29;C4M3U5	C4MA29;C4M3U5	Proteasome subunit alpha type	EHI_090000;EHI_163650	0.0177624	0.0700656	-4.73672	0.0375065	26.4657	25.9472	25.3161	20	23.5189	20		6	6	6	33.9	33.9	33.9	27.566	0	23.604	16	6	4	5	0	1	0	4728000	3594400	1785900	0	667790	0	92677000	64699000	41775000	0	12020000	0	926	tr|C4MA29|C4MA29_ENTHI Proteasome subunit alpha type OS=Entamoeba histolytica HM-1:IMSS OX=294381 GN=EHI_090000 PE=3 SV=1;tr|C4M3U5|C4M3U5_ENTHI Proteasome subunit alpha type OS=Entamoeba histolytica HM-1:IMSS OX=294381 GN=EHI_163650 PE=3 SV=1
C4M7C8	C4M7C8	Beta-hexosaminidase	EHI_007330	0.0237429	0.0880115	-3.32982	0.0994546	25.1981	22.5291	22.2623	20	20	20		6	6	6	11	11	11	64.371	0	9.6609	7	3	3	1	0	0	0	1327300	208710	173470	0	0	0	38492000	6052500	5030600	0	0	0	1148	tr|C4M7C8|C4M7C8_ENTHI Beta-hexosaminidase OS=Entamoeba histolytica HM-1:IMSS OX=294381 GN=EHI_007330 PE=3 SV=1
P32022;B1N3C7	P32022;B1N3C7	Galactose-inhibitable lectin 170 kDa subunit;Galactose-inhibitable lectin 170 kDa subunit, putative	EHI_133900	0.0469571	0.151993	-4.55898	0.0424239	24.2444	26.2814	27.1971	20	20	24.0459		43	6	6	41.2	7.8	7.8	143.58	0	22.147	12	2	4	5	0	0	1	288020	1182000	443040	0	0	251020	19874000	81560000	153870000	0	0	17320000	1443	sp|P32022|GIL1_ENTHI Galactose-inhibitable lectin 170 kDa subunit OS=Entamoeba histolytica OX=5759 PE=1 SV=2;tr|B1N3C7|B1N3C7_ENTHI Galactose-inhibitable lectin 170 kDa subunit, putative OS=Entamoeba histolytica HM-1:IMSS OX=294381 GN=EHI_133900 PE=4 SV=1
B1N2L3	B1N2L3	Galactose-specific adhesin light subunit, putative	EHI_049690	0.0222092	0.083702	-5.25975	0.026101	24.4729	27.432	27.1712	20	20	23.2968		13	7	6	48.3	30.6	26	33.91	0	11.405	14	2	5	5	0	0	1	1369700	4237100	2891300	0	0	606200	23285000	181070000	151130000	0	0	10305000	77	tr|B1N2L3|B1N2L3_ENTHI Galactose-specific adhesin light subunit, putative OS=Entamoeba histolytica HM-1:IMSS OX=294381 GN=EHI_049690 PE=4 SV=1
C4LUL4	C4LUL4	Proteasome subunit alpha type	EHI_004760	0.0226752	0.084602	-4.07605	0.0592906	26.1819	23.9245	24.8899	20	20	22.7682		7	7	7	43.3	43.3	43.3	27.247	0	8.9519	10	5	2	3	0	0	2	1746200	557940	547280	0	0	476220	76129000	15922000	31088000	0	0	7143300	311	tr|C4LUL4|C4LUL4_ENTHI Proteasome subunit alpha type OS=Entamoeba histolytica HM-1:IMSS OX=294381 GN=EHI_004760 PE=3 SV=1
C4M483	C4M483	G protein alpha subunit, putative	EHI_140350	0.0205673	0.0792806	-5.24199	0.0264242	22.4208	26.7189	26.5862	20	20	20		7	7	7	24.9	24.9	24.9	39.946	0	12.124	13	1	6	4	0	0	0	267380	2471600	1590800	0	0	0	5614900	110460000	100750000	0	0	0	956	tr|C4M483|C4M483_ENTHI G protein alpha subunit, putative OS=Entamoeba histolytica HM-1:IMSS OX=294381 GN=EHI_140350 PE=1 SV=1
C4LTC5	C4LTC5	Cell division cycle protein 48, putative	EHI_045120	0.0178369	0.0701551	-4.26039	0.052179	26.9606	25.5698	23.7639	20	21.8941	21.6189		8	8	6	13.6	13.6	11.1	88.408	0	17.49	17	6	4	1	0	3	1	2839000	1082700	309660	0	56997	38327	130600000	49805000	14244000	0	3897500	3220700	243	tr|C4LTC5|C4LTC5_ENTHI Cell division cycle protein 48, putative OS=Entamoeba histolytica HM-1:IMSS OX=294381 GN=EHI_045120 PE=4 SV=1
C4LY96	C4LY96	PPi-type phosphoenolpyruvate carboxykinase 1	PEPCK1	0.028404	0.103308	-4.92285	0.0329666	27.3866	25.9046	25.538	24.0607	20	20		30	8	8	35.4	10.3	10.3	130.91	0	22.625	15	7	2	2	1	0	1	558150	1163300	902240	324030	0	0	175460000	62816000	48721000	17498000	0	0	574	sp|C4LY96|PECK1_ENTHI PPi-type phosphoenolpyruvate carboxykinase 1 OS=Entamoeba histolytica OX=5759 GN=PEPCK1 PE=1 SV=1
C4M4G0	C4M4G0	Vacuolar protein sorting 35, putative	EHI_041950	0.0155499	0.0629909	-5.18077	0.0275697	26.6895	26.4474	26.2276	20	20	23.8222		9	9	9	14.6	14.6	14.6	85.142	0	58.341	23	7	7	8	0	0	2	2782900	2614500	1991000	0	0	423760	108230000	91508000	78577000	0	0	14832000	970	tr|C4M4G0|C4M4G0_ENTHI Vacuolar protein sorting 35, putative OS=Entamoeba histolytica HM-1:IMSS OX=294381 GN=EHI_041950 PE=3 SV=1
C4LVY9	C4LVY9	TBC1 domain family member 23	EHI_126040	0.0459389	0.149412	-3.25817	0.104518	27.9634	27.7029	27.5825	26.461	24.4797	22.5336		10	10	10	16.4	16.4	16.4	79.949	0	47.407	31	9	6	8	2	2	1	7411500	6688700	5405900	1749000	754670	195860	261710000	218480000	200980000	92373000	23395000	6071500	408	tr|C4LVY9|C4LVY9_ENTHI TBC1 domain family member 23 OS=Entamoeba histolytica HM-1:IMSS OX=294381 GN=EHI_126040 PE=4 SV=1
C4LWF5	C4LWF5	LIM zinc finger domain containing protein	EHI_096420	0.0130372	0.0544423	-6.02018	0.015408	28.8835	28.9756	28.3667	20	23.5141	24.6511		10	10	10	63.4	63.4	63.4	15.977	0	58.758	39	9	7	5	0	1	3	49102000	59219000	39896000	0	1497500	3293300	495209984	527860000	346129984	0	11980000	26347000	450	tr|C4LWF5|C4LWF5_ENTHI LIM zinc finger domain containing protein OS=Entamoeba histolytica HM-1:IMSS OX=294381 GN=EHI_096420 PE=4 SV=1
C4LY36	C4LY36	26s proteasome subunit P45 family protein, putative	EHI_177320	0.0264424	0.0966933	-2.00586	0.248987	26.525	27.2278	25.7616	24.8875	23.6941	24.9151		10	10	10	30.3	30.3	30.3	43.782	0	39.605	23	6	8	3	3	1	3	1161900	4081600	906920	1349500	590090	349460	96565000	157170000	56887000	31038000	13572000	31637000	560	tr|C4LY36|C4LY36_ENTHI 26s proteasome subunit P45 family protein, putative OS=Entamoeba histolytica HM-1:IMSS OX=294381 GN=EHI_177320 PE=3 SV=1
C4M1X3	C4M1X3	Uncharacterized protein	EHI_164800	0.0384219	0.129962	-4.62461	0.0405373	24.5699	26.5517	26.7971	20	20	24.0449		11	11	11	17.8	17.8	17.8	100.72	0	30.292	19	2	6	9	0	0	2	655360	2408100	2091700	0	0	109330	24904000	98368000	116610000	0	0	17307000	801	tr|C4M1X3|C4M1X3_ENTHI Uncharacterized protein OS=Entamoeba histolytica HM-1:IMSS OX=294381 GN=EHI_164800 PE=4 SV=1
C4M213;B1N2Y0	C4M213;B1N2Y0	Malate dehydrogenase, putative	EHI_165350;EHI_014410	0.0295037	0.10645	-3.53506	0.0862665	29.9229	29.4284	26.5863	25.2636	25.4226	24.6463		13	13	13	42.2	42.2	42.2	40.444	0	54.114	43	12	9	3	1	2	1	14332000	12320000	2043000	2120000	2367100	1382100	1017900032	722470016	100760000	40280000	44975000	26259000	807	tr|C4M213|C4M213_ENTHI Malate dehydrogenase, putative OS=Entamoeba histolytica HM-1:IMSS OX=294381 GN=EHI_165350 PE=1 SV=1;tr|B1N2Y0|B1N2Y0_ENTHI Malate dehydrogenase, putative OS=Entamoeba histolytica HM-1:IMSS OX=294381 GN=EHI_014410 PE=4 SV=1
B1N309;C4M1Y2	B1N309;C4M1Y2	Rab GDP dissociation inhibitor	EHI_167060;EHI_164890	0.0497134	0.157892	-2.22721	0.213571	28.6641	28.4765	27.502	27.3636	25.6335	24.9638		16	16	16	47.2	47.2	47.2	49.291	0	125.82	49	15	9	8	3	3	2	9052700	6391700	3760700	3002800	1620900	1168700	425350016	373500000	190070000	172690000	52053000	32724000	96	tr|B1N309|B1N309_ENTHI Rab GDP dissociation inhibitor OS=Entamoeba histolytica HM-1:IMSS OX=294381 GN=EHI_167060 PE=3 SV=1;tr|C4M1Y2|C4M1Y2_ENTHI Rab GDP dissociation inhibitor OS=Entamoeba histolytica HM-1:IMSS OX=294381 GN=EHI_164890 PE=3 SV=1
A0A8U0WPJ2	A0A8U0WPJ2	Sec23 protein, putative	EHI_175480	0.00259104	0.0193251	-3.73742	0.0749761	22.621	24.3151	24.2762	20	20	20		2	2	2	3.6	3.6	3.6	82.416	0	10.077	5	2	2	2	0	0	0	195470	632500	615660	0	0	0	6450400	20873000	20317000	0	0	0	30	tr|A0A8U0WPJ2|A0A8U0WPJ2_ENTHI Sec23 protein, putative OS=Entamoeba histolytica HM-1:IMSS OX=294381 GN=EHI_175480 PE=4 SV=1
B1N3L7	B1N3L7	ENTH domain protein, putative	EHI_052870	0.000286256	0.00624566	-4.8144	0.0355403	24.2026	25.5795	24.6611	20	20	20		18	2	0	36.9	3.6	0	57.598	0.002952	1.9089	3	1	2	1	0	0	0	665770	1729000	914800	0	0	0	19307000	50142000	26529000	0	0	0	118	tr|B1N3L7|B1N3L7_ENTHI ENTH domain protein, putative OS=Entamoeba histolytica HM-1:IMSS OX=294381 GN=EHI_052870 PE=4 SV=1
C4LY89;C4M7Z3	C4LY89;C4M7Z3	Proteasome alpha subunit, putative;Proteasome subunit alpha type	EHI_166850;EHI_167720	3.32238e-05	0.00204327	-4.46444	0.045297	24.044	24.7708	24.5785	20	20	20		2	2	2	11.3	11.3	11.3	26.922	0	17.526	6	2	2	2	0	0	0	1330500	2202000	1927100	0	0	0	17297000	28626000	25053000	0	0	0	572	tr|C4LY89|C4LY89_ENTHI Proteasome alpha subunit, putative OS=Entamoeba histolytica HM-1:IMSS OX=294381 GN=EHI_166850 PE=3 SV=1;tr|C4M7Z3|C4M7Z3_ENTHI Proteasome subunit alpha type OS=Entamoeba histolytica HM-1:IMSS OX=294381 GN=EHI_167720 PE=3 SV=1
C4LZW8	C4LZW8	26S protease regulatory subunit, putative	EHI_194570	0.00206461	0.0172582	-3.97377	0.0636467	23.116	25.0228	23.7825	20	20	20		3	2	2	10.5	7.4	7.4	44.21	0	2.7652	3	1	2	1	0	0	0	395270	1482100	627330	0	0	0	9091200	34089000	14429000	0	0	0	678	tr|C4LZW8|C4LZW8_ENTHI 26S protease regulatory subunit, putative OS=Entamoeba histolytica HM-1:IMSS OX=294381 GN=EHI_194570 PE=3 SV=1
C4M185	C4M185	Protein kinase, putative	EHI_188110	0.000103119	0.00422789	-2.56069	0.169494	22.5803	22.2638	22.8379	20	20	20		2	2	2	2.6	2.6	2.6	107.71	0.00077519	2.4421	2	1	1	2	0	0	0	145840	117110	174360	0	0	0	6271200	5035900	7497300	0	0	0	760	tr|C4M185|C4M185_ENTHI Protein kinase, putative OS=Entamoeba histolytica HM-1:IMSS OX=294381 GN=EHI_188110 PE=4 SV=1
C4M2I4	C4M2I4	Serine carboxypeptidase (S28) family protein	EHI_054530	0.00294629	0.0205481	-4.63978	0.0401131	23.2057	25.4035	25.3102	20	20	20		2	2	2	5.6	5.6	5.6	53.075	0	5.9003	6	1	2	2	0	0	0	537460	2465700	2311200	0	0	0	9674300	44382000	41602000	0	0	0	831	tr|C4M2I4|C4M2I4_ENTHI Serine carboxypeptidase (S28) family protein OS=Entamoeba histolytica HM-1:IMSS OX=294381 GN=EHI_054530 PE=3 SV=1
C4M332	C4M332	LIM zinc finger domain containing protein	EHI_025450	9.4805e-07	0.000625086	-4.23014	0.0532845	24.2706	24.068	24.3518	20	20	20		2	2	2	12.7	12.7	12.7	24.771	0	7.7785	3	2	1	1	0	0	0	658080	1256200	1529400	0	0	0	20238000	17587000	21411000	0	0	0	870	tr|C4M332|C4M332_ENTHI LIM zinc finger domain containing protein OS=Entamoeba histolytica HM-1:IMSS OX=294381 GN=EHI_025450 PE=4 SV=1
C4M640;C4LZF9;C4M6V0;B1N3W3;C4LXP9	C4M640;C4LZF9;C4M6V0;B1N3W3;C4LXP9	Protein kinase domain containing protein;Protein kinase, putative	EHI_179890;EHI_137980	9.84711e-05	0.00419275	-3.06807	0.119239	22.9831	23.443	22.778	20	20	20		2	2	2	3.6	3.6	3.6	65.925	0	4.35	4	1	2	1	0	0	0	267460	367870	232010	0	0	0	8291100	11404000	7192400	0	0	0	1066	tr|C4M640|C4M640_ENTHI Protein kinase domain containing protein OS=Entamoeba histolytica HM-1:IMSS OX=294381 GN=EHI_179890 PE=4 SV=1;tr|C4LZF9|C4LZF9_ENTHI Protein kinase, putative OS=Entamoeba histolytica HM-1:IMSS OX=294381 GN=EHI_137980 PE=3 SV=1;tr|C4M
C4M817	C4M817	DSBA domain-containing protein	EHI_002140	0.00109112	0.0134207	-3.25634	0.104651	23.1712	23.965	22.6328	20	20	20		2	2	2	10	10	10	24.184	0.010029	1.5936	4	1	2	1	0	0	0	629700	1091700	433580	0	0	0	9445500	16375000	6503700	0	0	0	1180	tr|C4M817|C4M817_ENTHI DSBA domain-containing protein OS=Entamoeba histolytica HM-1:IMSS OX=294381 GN=EHI_002140 PE=4 SV=1
C4MBI8	C4MBI8	Aspartyl aminopeptidase, putative	EHI_106690	0.000160888	0.00518288	-3.61692	0.0815077	23.5854	24.0866	23.1787	20	20	20		2	2	2	5.8	5.8	5.8	47.688	0	2.9076	4	1	2	2	0	0	0	572160	413750	431590	0	0	0	12587000	17815000	9495000	0	0	0	1361	tr|C4MBI8|C4MBI8_ENTHI Aspartyl aminopeptidase, putative OS=Entamoeba histolytica HM-1:IMSS OX=294381 GN=EHI_106690 PE=3 SV=1
A0A8U0WQ28;C4M4G9;C4M2W0;C4M933;C4LVW8	A0A8U0WQ28	Protein kinase, putative	EHI_004790	0.00413163	0.0238893	-4.77794	0.0364499	25.981	25.1159	23.2369	20	20	20		3	3	3	12.7	12.7	12.7	39.389	0	55.224	9	3	2	1	0	0	0	3740500	2597200	706130	0	0	0	66231000	36361000	9885800	0	0	0	63	tr|A0A8U0WQ28|A0A8U0WQ28_ENTHI Protein kinase, putative OS=Entamoeba histolytica HM-1:IMSS OX=294381 GN=EHI_004790 PE=4 SV=1
B1N5A6	B1N5A6	Nitroreductase (Fragment)	EHI_154450	0.00157102	0.0158972	-4.03801	0.0608749	24.5707	24.5614	22.9819	20	20	20		3	3	3	15.9	15.9	15.9	27.133	0	6.4536	5	2	2	1	0	0	0	1661200	1650600	552290	0	0	0	24918000	24758000	8284300	0	0	0	168	tr|B1N5A6|B1N5A6_ENTHI Nitroreductase (Fragment) OS=Entamoeba histolytica HM-1:IMSS OX=294381 GN=EHI_154450 PE=4 SV=1
C4LW96	C4LW96	T-complex protein 1 subunit epsilon	EHI_155450	0.000146875	0.00496806	-4.51533	0.0437271	25.1338	24.3502	24.0619	20	20	20		3	3	3	4.9	4.9	4.9	58.53	0	3.6285	4	3	1	1	0	0	0	662010	855480	700530	0	0	0	36816000	21387000	17513000	0	0	0	438	tr|C4LW96|C4LW96_ENTHI T-complex protein 1 subunit epsilon OS=Entamoeba histolytica HM-1:IMSS OX=294381 GN=EHI_155450 PE=3 SV=1
C4LWL0	C4LWL0	WW domain-containing protein	EHI_069220	0.00650347	0.03307	-4.25099	0.05252	22.617	25.0501	25.0858	20	20	20		3	3	3	2.4	2.4	2.4	149.71	0.0007728	2.4107	5	1	2	2	0	0	0	97467	526380	539560	0	0	0	6432800	34741000	35611000	0	0	0	458	tr|C4LWL0|C4LWL0_ENTHI WW domain-containing protein OS=Entamoeba histolytica HM-1:IMSS OX=294381 GN=EHI_069220 PE=4 SV=1
C4LYS4	C4LYS4	Vesicle-fusing ATPase	EHI_004640	0.00051491	0.00870842	-4.84638	0.0347612	24.1088	24.7	25.7304	20	20	20		4	3	3	6.1	4.5	4.5	82.692	0	3.5892	4	1	1	3	0	0	0	376890	567780	1159800	0	0	0	18091000	27254000	55670000	0	0	0	606	tr|C4LYS4|C4LYS4_ENTHI Vesicle-fusing ATPase OS=Entamoeba histolytica HM-1:IMSS OX=294381 GN=EHI_004640 PE=3 SV=1
C4M6Y9	C4M6Y9	V-type ATPase, D subunit, putative	EHI_056390	0.000751066	0.0104409	-4.52902	0.0433142	23.9002	24.1965	25.4904	20	20	20		3	3	3	13.4	13.4	13.4	28.768	0	5.2023	5	1	1	3	0	0	0	1118300	1373200	2013100	0	0	0	15656000	19225000	47137000	0	0	0	1119	tr|C4M6Y9|C4M6Y9_ENTHI V-type ATPase, D subunit, putative OS=Entamoeba histolytica HM-1:IMSS OX=294381 GN=EHI_056390 PE=3 SV=1
C4M8Z2	C4M8Z2	Leucine rich repeat protein	EHI_086560	0.000143164	0.00496667	-3.01635	0.123591	22.785	22.8231	23.4409	20	20	20		3	3	3	7	7	7	52.591	0.0007837	2.5485	4	1	1	2	0	0	0	258120	265030	406690	0	0	0	7227400	7420700	11387000	0	0	0	1239	tr|C4M8Z2|C4M8Z2_ENTHI Leucine rich repeat protein OS=Entamoeba histolytica HM-1:IMSS OX=294381 GN=EHI_086560 PE=4 SV=1
C4M934	C4M934	Phospholipase B-like	EHI_097630	0.000425804	0.00750658	-3.7223	0.0757661	23.4339	23.3207	24.4123	20	20	20		3	3	3	6.7	6.7	6.7	59.372	0	7.1979	4	1	1	3	0	0	0	472160	436530	930290	0	0	0	11332000	10477000	22327000	0	0	0	1245	tr|C4M934|C4M934_ENTHI Phospholipase B-like OS=Entamoeba histolytica HM-1:IMSS OX=294381 GN=EHI_097630 PE=3 SV=1
A0A8U0WP83;A0A8U0WPZ4	A0A8U0WP83;A0A8U0WPZ4	Rab family GTPase;Small GTPase Rab11B	EHI_005460;EHI_107250	0.00259953	0.0193251	-4.21438	0.0538699	25.2177	24.5365	24.6734	20	20	21.7845		4	4	4	20.3	20.3	20.3	23.287	0	3.8623	7	2	2	2	0	0	1	2601200	1622300	1783800	0	0	240820	39019000	24335000	26757000	0	0	3612300	17	tr|A0A8U0WP83|A0A8U0WP83_ENTHI Rab family GTPase OS=Entamoeba histolytica HM-1:IMSS OX=294381 GN=EHI_005460 PE=4 SV=1;tr|A0A8U0WPZ4|A0A8U0WPZ4_ENTHI Small GTPase Rab11B OS=Entamoeba histolytica HM-1:IMSS OX=294381 GN=EHI_107250 PE=4 SV=1
A0A8U0WPL7	A0A8U0WPL7	Protein transport protein Sec24, putative	EHI_048310	0.00351583	0.0218207	-4.00724	0.062187	25.0733	24.1188	22.8297	20	20	20		4	4	4	6.7	6.7	6.7	98.035	0	5.7244	5	3	2	1	0	0	0	588540	492340	201470	0	0	0	35303000	18217000	7454400	0	0	0	35	tr|A0A8U0WPL7|A0A8U0WPL7_ENTHI Protein transport protein Sec24, putative OS=Entamoeba histolytica HM-1:IMSS OX=294381 GN=EHI_048310 PE=4 SV=1
B1N3Z5	B1N3Z5	Uncharacterized protein	EHI_099670	0.00305705	0.0208971	-4.47631	0.0449257	23.0781	25.16	25.1908	20	20	20		4	4	4	15.5	15.5	15.5	45.947	0	17.085	8	1	3	2	0	0	1	421670	1482000	1823800	0	0	0	8855000	37491000	38300000	0	0	0	133	tr|B1N3Z5|B1N3Z5_ENTHI Uncharacterized protein OS=Entamoeba histolytica HM-1:IMSS OX=294381 GN=EHI_099670 PE=4 SV=1
C4LVN5	C4LVN5	Glucosamine 6-phosphate N-acetyltransferase	EHI_186340	0.00111019	0.0135324	-5.15947	0.0279798	25.8452	25.7026	23.9306	20	20	20		4	4	4	30.2	30.2	30.2	18.043	0	21.379	5	3	1	1	0	0	0	7535400	6825900	1998600	0	0	0	60283000	54607000	15989000	0	0	0	382	tr|C4LVN5|C4LVN5_ENTHI Glucosamine 6-phosphate N-acetyltransferase OS=Entamoeba histolytica HM-1:IMSS OX=294381 GN=EHI_186340 PE=3 SV=1
C4LYU4	C4LYU4	F_actin_bund_C domain-containing protein	EHI_010570	0.00335434	0.0211089	-4.97547	0.0317859	26.1129	25.3736	23.4399	20	20	20		4	4	4	19.5	19.5	19.5	33.329	0	8.2862	10	4	1	1	0	0	0	2915300	2717000	711190	0	0	0	72574000	43472000	11379000	0	0	0	611	tr|C4LYU4|C4LYU4_ENTHI F_actin_bund_C domain-containing protein OS=Entamoeba histolytica HM-1:IMSS OX=294381 GN=EHI_010570 PE=4 SV=1
C4M196	C4M196	WW domain-containing protein	EHI_188220	0.000131667	0.00487571	-4.81338	0.0355653	24.1493	25.1388	25.1521	20	20	20		4	4	4	7.5	7.5	7.5	90.097	0	11.538	8	2	2	3	0	0	0	422880	329290	283270	0	0	0	18607000	36942000	37284000	0	0	0	763	tr|C4M196|C4M196_ENTHI WW domain-containing protein OS=Entamoeba histolytica HM-1:IMSS OX=294381 GN=EHI_188220 PE=4 SV=1
C4M353	C4M353	Glycosyltransferase, putative	EHI_085980	0.00660455	0.0333431	-3.34307	0.0985455	24.6155	22.8938	22.5199	20	20	20		4	4	4	3.8	3.8	3.8	155.09	0	10.745	6	4	1	1	0	0	0	401650	121770	93967	0	0	0	25705000	7793200	6013900	0	0	0	877	tr|C4M353|C4M353_ENTHI Glycosyltransferase, putative OS=Entamoeba histolytica HM-1:IMSS OX=294381 GN=EHI_085980 PE=4 SV=1
C4M705	C4M705	Transmembrane protein 144	EHI_057700	0.00355324	0.021935	-4.86832	0.0342365	23.5054	26.249	24.8506	20	20	20		4	4	4	11.3	11.3	11.3	43.924	0	10.448	8	1	4	2	0	0	0	1082600	3875500	607890	0	0	0	11908000	79749000	30253000	0	0	0	1123	tr|C4M705|C4M705_ENTHI Transmembrane protein 144 OS=Entamoeba histolytica HM-1:IMSS OX=294381 GN=EHI_057700 PE=3 SV=1
C4M783	C4M783	Protein BIG1	EHI_044360	0.00420726	0.0241375	-5.88963	0.0168672	23.9207	26.5381	27.2101	20	20	20		4	4	4	11.1	11.1	11.1	29.779	0	10.874	7	1	3	3	0	0	0	1221500	6805900	11057000	0	0	0	15880000	97445000	155260000	0	0	0	1139	tr|C4M783|C4M783_ENTHI Protein BIG1 OS=Entamoeba histolytica HM-1:IMSS OX=294381 GN=EHI_044360 PE=4 SV=1
C4LXH0;REV__C4M6P9	C4LXH0	eIF-2B GDP-GTP exchange factor subunit epsilon	EHI_131020	0.00652601	0.03307	-4.63457	0.0402584	22.9661	26.0139	24.9237	20	20	20		5	5	5	11.2	11.2	11.2	72.901	0	7.6958	6	1	4	2	0	0	0	248290	1301800	964430	0	0	0	8193600	67760000	31826000	0	0	0	524	tr|C4LXH0|C4LXH0_ENTHI eIF-2B GDP-GTP exchange factor subunit epsilon OS=Entamoeba histolytica HM-1:IMSS OX=294381 GN=EHI_131020 PE=3 SV=1
C4M3Z3	C4M3Z3	YTH domain-containing protein	EHI_185250	0.00670309	0.0335899	-6.30734	0.012627	23.8661	27.4074	27.6486	20	20	20		5	5	5	14.7	14.7	14.7	49.888	0	37.346	9	1	5	3	0	0	0	1019400	11868000	5559900	0	0	0	15290000	178010000	210400000	0	0	0	938	tr|C4M3Z3|C4M3Z3_ENTHI YTH domain-containing protein OS=Entamoeba histolytica HM-1:IMSS OX=294381 GN=EHI_185250 PE=4 SV=1
C4LXL1	C4LXL1	ADP-ribosylation factor	EHI_073470	0.00317414	0.0209335	-5.8909	0.0168524	27.1237	26.4796	24.0694	20	20	20		6	6	6	40.8	40.8	40.8	19.892	0	16.157	15	5	4	2	0	0	1	13114000	9357600	1760400	0	0	0	146230000	93576000	17604000	0	0	0	533	tr|C4LXL1|C4LXL1_ENTHI ADP-ribosylation factor OS=Entamoeba histolytica HM-1:IMSS OX=294381 GN=EHI_073470 PE=1 SV=1
C4M296	C4M296	Calreticulin	EHI_136160	0.00369006	0.0222385	-6.06599	0.0149264	27.8271	26.8593	26.0999	20	20	22.5883		6	6	6	18	18	18	45.08	0	35.073	19	6	5	3	0	1	1	3564600	2058200	1026600	0	0	252250	238110000	121750000	71921000	0	0	6306200	818	tr|C4M296|C4M296_ENTHI Calreticulin OS=Entamoeba histolytica HM-1:IMSS OX=294381 GN=EHI_136160 PE=3 SV=1
C4MA08	C4MA08	HEAT repeat domain containing protein	EHI_146520	0.000709289	0.0101995	-5.28622	0.0256264	24.5185	26.3797	24.9605	20	20	20		6	6	6	12.9	12.9	12.9	81.403	0	14.398	10	3	6	2	0	0	0	151090	1170500	516880	0	0	0	24032000	87315000	32648000	0	0	0	1294	tr|C4MA08|C4MA08_ENTHI HEAT repeat domain containing protein OS=Entamoeba histolytica HM-1:IMSS OX=294381 GN=EHI_146520 PE=4 SV=1
C4LTQ2;B1N4N2;B1N4N3	C4LTQ2;B1N4N2	HEAT repeat domain containing protein;Protein phosphatase, putative	EHI_050150;EHI_019610	0.00161267	0.0160639	-5.92044	0.0165109	24.4208	27.0397	26.3008	20	20	20		7	7	7	12	12	12	74.039	0	16.055	14	2	7	4	0	0	0	774440	3244800	1987700	0	0	0	22459000	137960000	82669000	0	0	0	258	tr|C4LTQ2|C4LTQ2_ENTHI HEAT repeat domain containing protein OS=Entamoeba histolytica HM-1:IMSS OX=294381 GN=EHI_050150 PE=4 SV=1;tr|B1N4N2|B1N4N2_ENTHI Protein phosphatase, putative OS=Entamoeba histolytica HM-1:IMSS OX=294381 GN=EHI_019610 PE=4 SV=1
C4M126	C4M126	F-BAR domain-containing protein	EHI_105210	0.00167233	0.0160639	-6.11557	0.0144221	28.0778	27.6027	27.0225	20	22.5279	21.8284		8	8	8	29.1	29.1	29.1	37.758	0	47.076	29	8	7	5	0	1	1	8844800	5279200	3772600	0	251980	155160	283300000	203820000	136330000	0	6047500	3723900	755	tr|C4M126|C4M126_ENTHI F-BAR domain-containing protein OS=Entamoeba histolytica HM-1:IMSS OX=294381 GN=EHI_105210 PE=4 SV=1
C4LVX8	C4LVX8	Protein kinase, putative	EHI_125930	0.00272826	0.0198299	-6.4491	0.0114453	24.5172	27.6677	27.1624	20	20	20		9	9	9	16.1	16.1	16.1	83.854	0	33.729	18	3	8	8	0	0	0	255920	2500700	1632000	0	0	0	24011000	213210000	150210000	0	0	0	404	tr|C4LVX8|C4LVX8_ENTHI Protein kinase, putative OS=Entamoeba histolytica HM-1:IMSS OX=294381 GN=EHI_125930 PE=3 SV=1
C4LYJ7	C4LYJ7	Galactokinase, putative	EHI_094100	0.000276004	0.00624566	-7.34413	0.00615457	27.9441	27.9676	26.1207	20	20	20		9	9	9	29.6	29.6	29.6	43.432	0	54.664	19	8	7	2	0	0	0	6668900	8332000	1698700	0	0	0	258230000	262480000	72963000	0	0	0	593	tr|C4LYJ7|C4LYJ7_ENTHI Galactokinase, putative OS=Entamoeba histolytica HM-1:IMSS OX=294381 GN=EHI_094100 PE=3 SV=1
C4MB71	C4MB71	19S cap proteasome S2 subunit	EHI_198010	0.0113026	0.0484999	-2.18178	0.220404	25.6437	26.9064	26.382	24.1014	23.5768	24.7086		9	9	9	12.2	12.2	12.2	92.043	0	18.899	18	5	7	5	1	1	2	649020	1673600	1303400	399980	278040	207000	52423000	125790000	87452000	17999000	12512000	27417000	1346	tr|C4MB71|C4MB71_ENTHI 19S cap proteasome S2 subunit OS=Entamoeba histolytica HM-1:IMSS OX=294381 GN=EHI_198010 PE=3 SV=1
C4M711	C4M711	F_actin_bund_C domain-containing protein	EHI_189930	0.0113316	0.0484999	-2.06709	0.238641	28.7973	29.294	27.9851	26.4929	27.1388	26.2434		10	10	10	50.9	50.9	50.9	25.169	0	66.327	45	8	9	7	3	5	3	21533000	31127000	8093100	7264700	3591000	1060900	466489984	658240000	265670000	94441000	147770000	79443000	1124	tr|C4M711|C4M711_ENTHI F_actin_bund_C domain-containing protein OS=Entamoeba histolytica HM-1:IMSS OX=294381 GN=EHI_189930 PE=4 SV=1
C4M4Y1	C4M4Y1	Serine protease inhibitor, putative	EHI_119330	2.23831e-05	0.00183647	-7.05723	0.00750866	27.6766	26.6952	26.7998	20	20	20		11	11	11	32.9	32.9	32.9	42.596	0	19.004	22	9	4	5	0	0	0	5722700	3267800	3078100	0	0	0	214530000	108660000	116830000	0	0	0	998	tr|C4M4Y1|C4M4Y1_ENTHI Serine protease inhibitor, putative OS=Entamoeba histolytica HM-1:IMSS OX=294381 GN=EHI_119330 PE=1 SV=1
C4LXB1	C4LXB1	14-3-3 protein 2	EHI_098280	0.00427075	0.0243811	-1.7836	0.290458	29.2944	29.7538	29.6148	27.3033	27.7597	28.2492		17	14	12	62.6	51.3	46.2	27.566	0	142.81	79	11	11	10	3	6	4	23047000	27456000	24004000	3086400	7245400	5366400	658400000	905289984	822140032	165620000	227250000	319049984	512	tr|C4LXB1|C4LXB1_ENTHI 14-3-3 protein 2 OS=Entamoeba histolytica HM-1:IMSS OX=294381 GN=EHI_098280 PE=3 SV=1
C4LZ50;B1N321	C4LZ50	Actin binding protein, putative	EHI_104390	0.00845633	0.0394532	-2.72045	0.151727	28.5681	28.3824	27.088	24.7718	25.2396	25.8658		15	15	15	33.7	33.7	33.7	64.44	0	65.521	44	13	10	6	2	2	2	7816400	8634600	5315000	1302000	1800700	1347000	397980000	349900000	142660000	28645000	39616000	61147000	628	tr|C4LZ50|C4LZ50_ENTHI Actin binding protein, putative OS=Entamoeba histolytica HM-1:IMSS OX=294381 GN=EHI_104390 PE=4 SV=1
C4LZ72;B1N322	C4LZ72	Filamin 2, putative	EHI_104630	0.00702613	0.034319	-3.03642	0.121884	29.0788	29.442	28.7711	24.9398	26.7297	26.5131		19	19	19	28.8	28.8	28.8	95.394	0	93.594	59	12	15	12	1	4	2	10617000	14947000	8345400	919520	3179700	2736300	567030016	729329984	458089984	32183000	111290000	95771000	635	tr|C4LZ72|C4LZ72_ENTHI Filamin 2, putative OS=Entamoeba histolytica HM-1:IMSS OX=294381 GN=EHI_104630 PE=4 SV=1
C4M9P2;B1N584	C4M9P2	Filopodin, putative	EHI_080740	0.005687	0.0297674	-3.69952	0.0769724	27.7961	28.0483	27.2486	23.876	25.1679	22.9506		20	20	20	20.4	20.4	20.4	151.87	0	78.195	36	12	11	9	1	2	1	923690	2531100	1419300	199930	489550	105280	233060000	277569984	159460000	15395000	37695000	8106500	1278	tr|C4M9P2|C4M9P2_ENTHI Filopodin, putative OS=Entamoeba histolytica HM-1:IMSS OX=294381 GN=EHI_080740 PE=4 SV=1
C4LTM0	C4LTM0	Gal/GalNAc lectin heavy subunit	EHI_012270	0.00678336	0.0336438	-2.18551	0.219834	28.7192	29.5671	29.7228	26.8292	26.8962	27.7273		43	21	19	40.8	22.6	20.9	144.33	0	300.4	89	17	19	19	3	5	7	4117800	8240900	7830700	1679300	1386400	2193900	441929984	795409984	886060032	119230000	124900000	222200000	255	tr|C4LTM0|C4LTM0_ENTHI Gal/GalNAc lectin heavy subunit OS=Entamoeba histolytica HM-1:IMSS OX=294381 GN=EHI_012270 PE=4 SV=1
C4M0X6	C4M0X6	Immuno-dominant variable surface antigen	EHI_015380	0.00839409	0.0393468	-2.56293	0.169231	28.3514	28.4595	28.1463	26.4826	26.0408	24.745		22	22	22	27.6	27.6	27.6	125.43	0	116.13	47	12	15	12	3	4	3	4490800	5142800	4135300	1081800	939740	511240	342460000	369110016	297089984	93766000	69034000	28118000	743	tr|C4M0X6|C4M0X6_ENTHI Immuno-dominant variable surface antigen OS=Entamoeba histolytica HM-1:IMSS OX=294381 GN=EHI_015380 PE=4 SV=1
C4M0F4	C4M0F4	14-3-3 protein 3	EHI_006810	0.000457655	0.00793855	-1.08664	0.470856	30.161	29.9404	29.901	28.7903	29.0028	28.9493		23	23	18	77.9	77.9	63.3	27.543	0	115.57	98	19	15	18	8	10	9	39250000	34625000	36734000	11832000	12442000	16519000	1200499968	1030300032	1002499968	464230016	537929984	518340000	714	tr|C4M0F4|C4M0F4_ENTHI 14-3-3 protein 3 OS=Entamoeba histolytica HM-1:IMSS OX=294381 GN=EHI_006810 PE=3 SV=1
A0A8U0WQ03	A0A8U0WQ03	WD domain containing protein	EHI_103410	0.00921491	0.041979	-1.75262	0.296763	28.4983	29.3494	28.7945	26.5841	27.3219	27.4783		26	26	26	34	34	34	111.43	0	105.17	75	13	19	14	3	8	8	5080400	8889200	4762200	376470	2359100	1791200	379180000	683969984	465580000	100600000	167770000	186980000	61	tr|A0A8U0WQ03|A0A8U0WQ03_ENTHI WD domain containing protein OS=Entamoeba histolytica HM-1:IMSS OX=294381 GN=EHI_103410 PE=4 SV=1
C4LWU6;B1N3L1	C4LWU6	Calponin homology domain protein, putative	EHI_199000	0.0045091	0.0253414	-1.96394	0.256328	29.7642	29.585	29.2788	27.8267	26.9623	27.9472		33	33	33	60.9	60.9	60.9	69.795	0	241.89	125	26	23	21	6	7	13	16544000	14902000	12371000	5466100	3326000	6227700	911859968	805350016	651310016	238050000	130760000	258790000	480	tr|C4LWU6|C4LWU6_ENTHI Calponin homology domain protein, putative OS=Entamoeba histolytica HM-1:IMSS OX=294381 GN=EHI_199000 PE=1 SV=1
C4M1E4;C4LWQ8	C4M1E4;C4LWQ8	PPi-type phosphoenolpyruvate carboxykinase 2;PPi-type phosphoenolpyruvate carboxykinase 3	PEPCK2;PEPCK3	0.0032674	0.0209335	-2.98593	0.126225	29.5959	29.0909	28.8608	26.9055	25.4445	26.2399		35	35	13	40.5	40.5	15.4	131.12	0	138.43	85	29	20	19	4	3	4	5440500	3153600	2026900	1142700	773910	1033500	811449984	571769984	487500000	125710000	45661000	79247000	771	sp|C4M1E4|PECK2_ENTHI PPi-type phosphoenolpyruvate carboxykinase 2 OS=Entamoeba histolytica OX=5759 GN=PEPCK2 PE=1 SV=1;sp|C4LWQ8|PECK3_ENTHI PPi-type phosphoenolpyruvate carboxykinase 3 OS=Entamoeba histolytica OX=5759 GN=PEPCK3 PE=1 SV=1
C4M946	C4M946	Dot/Icm system substrate protein LidA	EHI_083620	0.00364806	0.0221338	-3.07364	0.11878	30.5761	29.5249	28.9584	26.4868	26.4016	26.9502		45	45	45	33.3	33.3	33.3	185.07	0	323.31	143	42	25	17	5	6	6	11523000	5662500	4469100	1237400	693250	728630	1600800000	772489984	521609984	94042000	88650000	129660000	1250	tr|C4M946|C4M946_ENTHI Dot/Icm system substrate protein LidA OS=Entamoeba histolytica HM-1:IMSS OX=294381 GN=EHI_083620 PE=4 SV=1
A0A8U0WP17	A0A8U0WP17	Vacuolar protein sorting 35	EHI_002990	0.117862	0.278802	-2.75039	0.148611	23.8521	24.3991	20	20	20	20		2	2	2	5	5	5	87.16	0	6.4712	2	1	1	0	0	0	0	352140	514510	0	0	0	0	15142000	22124000	0	0	0	0	8	tr|A0A8U0WP17|A0A8U0WP17_ENTHI Vacuolar protein sorting 35 OS=Entamoeba histolytica HM-1:IMSS OX=294381 GN=EHI_002990 PE=4 SV=1
A0A8U0WP91	A0A8U0WP91	Rab family GTPase	EHI_143650	0.384315	0.506308	-1.16826	0.444959	20	21.8566	22.7973	22.0449	19.1042	20		2	2	2	14.4	14.4	14.4	22.631	0	24.578	3	0	1	1	1	1	0	0	253170	485940	288460	37572	0	0	3797500	7289000	4326900	563570	0	18	tr|A0A8U0WP91|A0A8U0WP91_ENTHI Rab family GTPase OS=Entamoeba histolytica HM-1:IMSS OX=294381 GN=EHI_143650 PE=4 SV=1
A0A8U0WPL9	A0A8U0WPL9	Clathrin adaptor complex small chain, putative	EHI_178740	0.373901	0.495969	-1.56099	0.338918	24.683	20	20	20	20	20		2	2	2	12.1	12.1	12.1	17.605	0	3.4924	1	2	0	0	0	0	0	2992700	0	0	0	0	0	26935000	0	0	0	0	0	36	tr|A0A8U0WPL9|A0A8U0WPL9_ENTHI Clathrin adaptor complex small chain, putative OS=Entamoeba histolytica HM-1:IMSS OX=294381 GN=EHI_178740 PE=4 SV=1
A0A8U0WPR5	A0A8U0WPR5	Coated vesicle membrane protein, putative	EHI_096210	0.28271	0.486649	0.999468	1.99926	24.939	26.207	25.119	27.8246	25.7455	25.6933		2	2	2	11.9	11.9	11.9	22.159	0	14.852	19	2	2	1	2	2	2	3574000	8606800	4048700	26413000	6250600	6028400	32166000	77461000	36439000	237710000	56255000	54256000	45	tr|A0A8U0WPR5|A0A8U0WPR5_ENTHI Coated vesicle membrane protein, putative OS=Entamoeba histolytica HM-1:IMSS OX=294381 GN=EHI_096210 PE=4 SV=1
A0A8U0WPX6	A0A8U0WPX6	Clathrin adaptor complex small chain, putative	EHI_009940	0.126034	0.281394	-2.77705	0.145889	20	24.8266	23.5046	20	20	20		2	2	2	13	13	13	17.29	0	4.8982	3	0	2	1	0	0	0	0	2215100	1700100	0	0	0	0	29754000	11901000	0	0	0	54	tr|A0A8U0WPX6|A0A8U0WPX6_ENTHI Clathrin adaptor complex small chain, putative OS=Entamoeba histolytica HM-1:IMSS OX=294381 GN=EHI_009940 PE=4 SV=1
B1N2D5;B1N3L0	B1N2D5;B1N3L0	PHD-type domain-containing protein;FYVE-type domain-containing protein	EHI_153030;EHI_145990	0.373901	0.495969	2.10941	4.31516	20	20	20	20	20	26.3282		2	2	2	3.3	3.3	3.3	80.492	0	10.065	2	0	0	0	0	0	2	0	0	0	0	0	3009100	0	0	0	0	0	84254000	67	tr|B1N2D5|B1N2D5_ENTHI PHD-type domain-containing protein OS=Entamoeba histolytica HM-1:IMSS OX=294381 GN=EHI_153030 PE=4 SV=1;tr|B1N3L0|B1N3L0_ENTHI FYVE-type domain-containing protein OS=Entamoeba histolytica HM-1:IMSS OX=294381 GN=EHI_145990 PE=4 SV=1
B1N4Z2;B1N2N7	B1N4Z2;B1N2N7	EamA domain-containing protein (Fragment);EamA domain-containing protein	EHI_136740;EHI_092680	0.11645	0.278802	-1.57991	0.334503	20	22.3013	22.4385	20	20	20		2	2	2	15	15	15	20.797	0	2.8769	2	0	1	1	0	0	0	0	574260	631550	0	0	0	0	5168300	5684000	0	0	0	80	tr|B1N4Z2|B1N4Z2_ENTHI EamA domain-containing protein (Fragment) OS=Entamoeba histolytica HM-1:IMSS OX=294381 GN=EHI_136740 PE=4 SV=1;tr|B1N2N7|B1N2N7_ENTHI EamA domain-containing protein OS=Entamoeba histolytica HM-1:IMSS OX=294381 GN=EHI_092680 PE=4 SV=1
B1N2U3	B1N2U3	PH domain-containing protein	EHI_127250	0.373901	0.495969	1.90051	3.73345	20	20	20	25.7015	20	20		2	2	2	5.1	5.1	5.1	65.187	0	12.621	3	0	0	1	2	0	0	0	0	0	2021000	0	0	0	0	0	54567000	0	0	87	tr|B1N2U3|B1N2U3_ENTHI PH domain-containing protein OS=Entamoeba histolytica HM-1:IMSS OX=294381 GN=EHI_127250 PE=4 SV=1
B1N3I9	B1N3I9	Uncharacterized protein	EHI_025490	0.81934	0.88332	0.619075	1.53589	20	24.4223	25.2569	20	25.2554	26.281		2	2	2	21	21	21	12.774	0	3.1169	6	0	1	2	0	1	2	0	7494100	4879000	0	13351000	10332000	0	22482000	40095000	0	40053000	81540000	111	tr|B1N3I9|B1N3I9_ENTHI Uncharacterized protein OS=Entamoeba histolytica HM-1:IMSS OX=294381 GN=EHI_025490 PE=4 SV=1
B1N420	B1N420	60S ribosomal protein L27a, putative	EHI_192090	0.120595	0.278802	6.2494	76.0774	20	20	20	30.371	28.3772	20		11	2	2	55	12.8	12.8	17.065	0	7.5201	7	0	0	0	2	1	0	0	0	0	198370000	49807000	0	0	0	0	1388600064	348649984	0	138	tr|B1N420|B1N420_ENTHI 60S ribosomal protein L27a, putative OS=Entamoeba histolytica HM-1:IMSS OX=294381 GN=EHI_192090 PE=3 SV=1
B1N438	B1N438	Ulp1 protease family, C-terminal catalytic domain-containing protein	EHI_023620	0.117174	0.278802	2.9255	7.59736	20	20	20	20	24.1618	24.6146		2	2	2	4.3	4.3	4.3	60.488	0	3.5054	4	0	1	1	0	1	1	0	0	0	0	647200	885840	0	0	0	0	18769000	25689000	141	tr|B1N438|B1N438_ENTHI Ulp1 protease family, C-terminal catalytic domain-containing protein OS=Entamoeba histolytica HM-1:IMSS OX=294381 GN=EHI_023620 PE=3 SV=1
B1N4G5	B1N4G5	Ricin B-type lectin domain-containing protein	EHI_107930	0.42804	0.548946	-1.81273	0.284652	20	24.3646	25.0335	20	20	23.9599		2	2	2	12.9	12.9	12.9	22.389	0.00075075	2.129	2	0	1	2	0	0	1	0	2160100	2504400	0	0	1631700	0	21601000	34342000	0	0	16317000	154	tr|B1N4G5|B1N4G5_ENTHI Ricin B-type lectin domain-containing protein OS=Entamoeba histolytica HM-1:IMSS OX=294381 GN=EHI_107930 PE=4 SV=1
C4M0D3;B1N5A0	C4M0D3;B1N5A0	NTR domain-containing protein	EHI_064670;EHI_073160	0.373901	0.495969	-1.62505	0.324198	20	20	24.8752	20	20	20		2	2	2	10.7	10.7	10.7	25.258	0	8.3331	1	0	0	2	0	0	0	0	0	3077300	0	0	0	0	0	30773000	0	0	0	166	tr|C4M0D3|C4M0D3_ENTHI NTR domain-containing protein OS=Entamoeba histolytica HM-1:IMSS OX=294381 GN=EHI_064670 PE=4 SV=1;tr|B1N5A0|B1N5A0_ENTHI NTR domain-containing protein OS=Entamoeba histolytica HM-1:IMSS OX=294381 GN=EHI_073160 PE=4 SV=1
C4LSB2	C4LSB2	Endoplasmic reticulum-Golgi intermediate compartment protein 2	EHI_153200	0.373901	0.495969	2.05334	4.15066	20	20	20	26.16	20	20		2	2	2	7.9	7.9	7.9	35.634	0.00076982	2.3726	2	0	0	0	2	0	0	0	0	0	6248400	0	0	0	0	0	74981000	0	0	177	tr|C4LSB2|C4LSB2_ENTHI Endoplasmic reticulum-Golgi intermediate compartment protein 2 OS=Entamoeba histolytica HM-1:IMSS OX=294381 GN=EHI_153200 PE=4 SV=1
C4LSF6	C4LSF6	Mitochondrial carrier protein	EHI_153760	0.373901	0.495969	2.07076	4.20106	20	20	20	26.2123	20	20		2	2	2	12.6	12.6	12.6	31.676	0	7.3564	2	0	0	0	2	0	0	0	0	0	1771000	0	0	0	0	0	77746000	0	0	184	tr|C4LSF6|C4LSF6_ENTHI Mitochondrial carrier protein OS=Entamoeba histolytica HM-1:IMSS OX=294381 GN=EHI_153760 PE=4 SV=1
C4LSI0	C4LSI0	BtpA family membrane complex biogenesis protein	EHI_151380	0.373901	0.495969	-1.45239	0.365416	24.3572	20	20	20	20	20		2	2	2	7.9	7.9	7.9	29.046	0	5.3011	3	2	1	0	0	0	0	2149000	0	0	0	0	0	21490000	0	0	0	0	0	193	tr|C4LSI0|C4LSI0_ENTHI BtpA family membrane complex biogenesis protein OS=Entamoeba histolytica HM-1:IMSS OX=294381 GN=EHI_151380 PE=3 SV=1
C4LSQ8	C4LSQ8	Ras-GEF domain-containing protein	EHI_152200	0.373901	0.495969	1.55741	2.94325	20	20	20	24.6722	20	20		2	2	2	4	4	4	61.672	0	5.4533	2	0	0	0	2	0	0	0	0	0	1028300	0	0	0	0	0	26735000	0	0	198	tr|C4LSQ8|C4LSQ8_ENTHI Ras-GEF domain-containing protein OS=Entamoeba histolytica HM-1:IMSS OX=294381 GN=EHI_152200 PE=4 SV=1
C4LSV6	C4LSV6	DNA-directed RNA polymerase III subunit RPC3	EHI_152730	NaN	NaN	0	1	20	20	20	20	20	20		2	2	2	4.6	4.6	4.6	57.267	0	4.7855	3	1	1	0	1	0	0	0	0	0	0	0	0	0	0	0	0	0	0	206	tr|C4LSV6|C4LSV6_ENTHI DNA-directed RNA polymerase III subunit RPC3 OS=Entamoeba histolytica HM-1:IMSS OX=294381 GN=EHI_152730 PE=3 SV=1
C4LSX2	C4LSX2	Golgi apparatus membrane protein TVP23 homolog	EHI_148020	0.151923	0.309101	2.97108	7.84123	20	24.9072	20	25.1736	23.8638	24.783		2	2	2	9.4	9.4	9.4	23.072	0	3.2398	5	1	1	0	1	1	1	0	3933000	0	4730700	1908200	3608600	0	31464000	0	37845000	15266000	28869000	209	tr|C4LSX2|C4LSX2_ENTHI Golgi apparatus membrane protein TVP23 homolog OS=Entamoeba histolytica HM-1:IMSS OX=294381 GN=EHI_148020 PE=3 SV=1
C4LSY6	C4LSY6	Cullin, putative	EHI_148160	0.373901	0.495969	1.70647	3.26362	20	20	20	25.1194	20	20		2	2	2	3.7	3.7	3.7	81.512	0	7.2277	3	0	0	0	2	1	0	0	0	0	1012500	0	0	0	0	0	36450000	0	0	212	tr|C4LSY6|C4LSY6_ENTHI Cullin, putative OS=Entamoeba histolytica HM-1:IMSS OX=294381 GN=EHI_148160 PE=3 SV=1
C4LT18	C4LT18	WD domain containing protein	EHI_148480	0.841867	0.899144	0.325527	1.25312	22.7194	20	20	23.6959	20	20		2	2	2	7.6	7.6	7.6	41.395	0.0065455	1.7405	2	1	0	0	1	0	0	363460	0	0	715190	0	0	6905700	0	0	13589000	0	0	220	tr|C4LT18|C4LT18_ENTHI WD domain containing protein OS=Entamoeba histolytica HM-1:IMSS OX=294381 GN=EHI_148480 PE=4 SV=1
C4LTB0	C4LTB0	Uncharacterized protein	EHI_044910	0.145019	0.300937	3.27703	9.69357	20	20	20	26.261	23.5701	20		2	2	2	17.5	17.5	17.5	16.101	0	9.0648	1	0	0	0	1	1	0	0	0	0	8935200	1383800	0	0	0	0	80416000	12454000	0	240	tr|C4LTB0|C4LTB0_ENTHI Uncharacterized protein OS=Entamoeba histolytica HM-1:IMSS OX=294381 GN=EHI_044910 PE=4 SV=1
C4LX92;C4LTL7	C4LX92;C4LTL7	Rho family GTPase	EHI_013260;EHI_012240	0.939955	0.95621	-0.219761	0.858708	20	24.133	23.739	27.2127	20	20		2	2	1	13.6	13.6	8	22.314	0	3.6199	3	0	1	1	1	0	0	0	1415100	1077000	11964000	0	0	0	18397000	14001000	155540000	0	0	254	tr|C4LX92|C4LX92_ENTHI Rho family GTPase OS=Entamoeba histolytica HM-1:IMSS OX=294381 GN=EHI_013260 PE=3 SV=1;tr|C4LTL7|C4LTL7_ENTHI Rho family GTPase OS=Entamoeba histolytica HM-1:IMSS OX=294381 GN=EHI_012240 PE=3 SV=1
C4LTT0	C4LTT0	Cysteine proteinase, putative	EHI_050570	0.93153	0.950498	0.194241	1.14412	24.2048	20	20	20	20	24.7875		3	2	2	12.2	9.6	9.6	33.686	0	11.479	2	1	0	0	0	0	1	1381100	0	0	0	0	2068500	19336000	0	0	0	0	28959000	264	tr|C4LTT0|C4LTT0_ENTHI Cysteine proteinase, putative OS=Entamoeba histolytica HM-1:IMSS OX=294381 GN=EHI_050570 PE=3 SV=1
C4LU25	C4LU25	Glycerophosphoryl diester phosphodiesterase, putative	EHI_068320	0.513962	0.624789	2.1941	4.57605	20	20	22.3222	28.9045	20	20		2	2	2	4.5	4.5	4.5	45.244	0.0029586	1.9246	3	0	1	1	1	0	0	0	0	262190	25124000	0	0	0	0	5243800	502480000	0	0	279	tr|C4LU25|C4LU25_ENTHI Glycerophosphoryl diester phosphodiesterase, putative OS=Entamoeba histolytica HM-1:IMSS OX=294381 GN=EHI_068320 PE=4 SV=1
C4LU43	C4LU43	Beige/BEACH domain protein	EHI_068520	0.151898	0.309101	2.59259	6.03181	20	20	20	25.0781	20	22.6997		2	2	2	3.7	3.7	3.7	107.78	0	12.921	4	0	0	0	1	1	2	0	0	0	932110	0	179270	0	0	0	35420000	0	6812300	282	tr|C4LU43|C4LU43_ENTHI Beige/BEACH domain protein OS=Entamoeba histolytica HM-1:IMSS OX=294381 GN=EHI_068520 PE=4 SV=1
C4LU85	C4LU85	Protein kinase domain-containing protein	EHI_110330	0.486049	0.602772	1.40527	2.64868	20	23.6412	20	24.6473	23.2097	20		2	2	2	4.4	4.4	4.4	69.9	0	4.1433	3	0	2	0	1	1	0	0	396440	0	796270	293970	0	0	13083000	0	26277000	9701100	0	290	tr|C4LU85|C4LU85_ENTHI Protein kinase domain-containing protein OS=Entamoeba histolytica HM-1:IMSS OX=294381 GN=EHI_110330 PE=4 SV=1
C4LUL0	C4LUL0	Periplasmic protein	EHI_022970	0.22145	0.407695	-2.48809	0.178242	24.6607	26.4032	26.1801	20	24.9162	24.8635		2	2	2	13.3	13.3	13.3	19.781	0	10.686	12	2	2	2	1	1	2	5304700	17749000	15206000	0	6332400	6104900	26523000	88745000	76032000	0	31662000	30525000	310	tr|C4LUL0|C4LUL0_ENTHI Periplasmic protein OS=Entamoeba histolytica HM-1:IMSS OX=294381 GN=EHI_022970 PE=4 SV=1
C4LV21	C4LV21	Uncharacterized protein	EHI_092610	0.862656	0.913997	0.267604	1.20381	20	23.0275	22.6699	20	23.492	23.0082		2	2	2	9.8	9.8	9.8	32.93	0	15.944	3	0	1	1	1	1	1	0	1068800	834150	0	1474700	1054600	0	8550200	6673200	0	11798000	8436700	337	tr|C4LV21|C4LV21_ENTHI Uncharacterized protein OS=Entamoeba histolytica HM-1:IMSS OX=294381 GN=EHI_092610 PE=4 SV=1
C4LV37	C4LV37	Vacuolar ATP synthase subunit E, putative	EHI_182560	0.373901	0.495969	2.20775	4.61953	20	20	20	20	20	26.6232		2	2	2	9.2	9.2	9.2	25.078	0.003663	1.8671	2	0	0	0	1	0	1	0	0	0	0	0	8614400	0	0	0	0	0	103370000	342	tr|C4LV37|C4LV37_ENTHI Vacuolar ATP synthase subunit E, putative OS=Entamoeba histolytica HM-1:IMSS OX=294381 GN=EHI_182560 PE=3 SV=1
C4LVL3	C4LVL3	Soluble calcium-activated nucleotidase 1, putative	EHI_103690	0.137407	0.293289	-2.18241	0.220307	20	22.5079	24.0393	20	20	20		2	2	2	6.5	6.5	6.5	39.095	0	3.0102	2	0	1	1	0	0	0	0	259310	749610	0	0	0	0	5964200	17241000	0	0	0	377	tr|C4LVL3|C4LVL3_ENTHI Soluble calcium-activated nucleotidase 1, putative OS=Entamoeba histolytica HM-1:IMSS OX=294381 GN=EHI_103690 PE=3 SV=1
C4LVN8	C4LVN8	Eukaryotic translation initiation factor 5A	EHI_186480	0.395477	0.518489	1.53354	2.89495	20	22.9472	20	20	24.1724	23.3754		2	2	1	12.7	12.7	7.6	17.132	0.0015004	2.1014	2	0	1	0	0	1	1	0	808740	0	0	1890700	1088200	0	8087400	0	0	18907000	10882000	383	tr|C4LVN8|C4LVN8_ENTHI Eukaryotic translation initiation factor 5A OS=Entamoeba histolytica HM-1:IMSS OX=294381 GN=EHI_186480 PE=3 SV=1
C4LVS8	C4LVS8	Rho GTPase activating protein, putative	EHI_187110	0.373901	0.495969	-1.09885	0.466887	23.2966	20	20	20	20	20		2	2	2	2.7	2.7	2.7	105	0	2.8392	2	2	0	0	0	0	0	278450	0	0	0	0	0	10303000	0	0	0	0	0	393	tr|C4LVS8|C4LVS8_ENTHI Rho GTPase activating protein, putative OS=Entamoeba histolytica HM-1:IMSS OX=294381 GN=EHI_187110 PE=4 SV=1
C4LVV3	C4LVV3	Acid sphingomyelinase-like phosphodiesterase, putative	EHI_125660	0.373901	0.495969	-1.19876	0.43565	20	23.5963	20	20	20	20		2	2	2	4.5	4.5	4.5	48.83	0.0007593	2.2547	2	1	1	0	0	0	0	0	576460	0	0	0	0	0	12682000	0	0	0	0	398	tr|C4LVV3|C4LVV3_ENTHI Acid sphingomyelinase-like phosphodiesterase, putative OS=Entamoeba histolytica HM-1:IMSS OX=294381 GN=EHI_125660 PE=3 SV=1
C4LW74	C4LW74	MSP domain-containing protein	EHI_155210	0.373901	0.495969	1.67625	3.19597	20	20	20	25.0288	20	20		2	2	2	2.1	2.1	2.1	99.603	0	4.7101	2	0	0	1	1	0	0	0	0	0	796050	0	0	0	0	0	34230000	0	0	432	tr|C4LW74|C4LW74_ENTHI MSP domain-containing protein OS=Entamoeba histolytica HM-1:IMSS OX=294381 GN=EHI_155210 PE=4 SV=1
C4LW84	C4LW84	Uncharacterized protein	EHI_155310	0.27462	0.47634	-2.24125	0.211503	24.649	26.1465	26.0927	20	25.381	24.7834		2	2	2	11.7	11.7	11.7	24.429	0	15.722	9	1	2	2	0	2	2	3758200	7537000	8186400	0	4103300	4125100	26308000	74279000	71562000	0	43697000	28876000	436	tr|C4LW84|C4LW84_ENTHI Uncharacterized protein OS=Entamoeba histolytica HM-1:IMSS OX=294381 GN=EHI_155310 PE=4 SV=1
C4LWD9	C4LWD9	Ras-GAP domain-containing protein	EHI_096260	0.116244	0.278802	-2.08689	0.235388	20	23.0742	23.1864	20	20	20		2	2	2	4.6	4.6	4.6	48.471	0	4.2608	2	0	1	1	0	0	0	0	304530	329170	0	0	0	0	8831400	9545900	0	0	0	442	tr|C4LWD9|C4LWD9_ENTHI Ras-GAP domain-containing protein OS=Entamoeba histolytica HM-1:IMSS OX=294381 GN=EHI_096260 PE=4 SV=1
C4LWE5	C4LWE5	MRH domain-containing protein	EHI_096320	0.373901	0.495969	-1.48219	0.357945	20	20	24.4466	20	20	20		2	2	2	15.1	15.1	15.1	24.441	0	9.0912	2	0	0	2	0	0	0	0	0	2286400	0	0	0	0	0	22864000	0	0	0	443	tr|C4LWE5|C4LWE5_ENTHI MRH domain-containing protein OS=Entamoeba histolytica HM-1:IMSS OX=294381 GN=EHI_096320 PE=4 SV=1
C4LWE9	C4LWE9	Axoneme-associated protein mst101(2)-like	EHI_096360	0.116127	0.278802	-4.05386	0.0602098	20	26.0501	26.1115	20	20	20		2	2	2	4.3	4.3	4.3	50.934	0	2.8951	4	0	2	2	0	0	0	0	1346500	1208300	0	0	0	0	69479000	72501000	0	0	0	446	tr|C4LWE9|C4LWE9_ENTHI Axoneme-associated protein mst101(2)-like OS=Entamoeba histolytica HM-1:IMSS OX=294381 GN=EHI_096360 PE=4 SV=1
C4LWF1	C4LWF1	eIF-2B GDP-GTP exchange factor subunit alpha	EHI_096380	0.131627	0.285815	-3.17811	0.110483	20	25.7159	23.8184	20	20	20		2	2	2	10.7	10.7	10.7	33.425	0	5.2831	4	0	2	1	0	0	0	0	3674200	986190	0	0	0	0	55114000	14793000	0	0	0	448	tr|C4LWF1|C4LWF1_ENTHI eIF-2B GDP-GTP exchange factor subunit alpha OS=Entamoeba histolytica HM-1:IMSS OX=294381 GN=EHI_096380 PE=3 SV=1
C4LWG9	C4LWG9	Lysozyme, putative	EHI_096570	0.928534	0.949589	-0.0508099	0.965394	24.264	25.3726	25.51	24.2857	25.3049	25.4035		2	2	2	12.7	12.7	12.7	23.485	0	17.437	11	2	2	2	1	2	2	6715300	14480000	15928000	6817000	13817000	14794000	20146000	43441000	47783000	20451000	41452000	44383000	451	tr|C4LWG9|C4LWG9_ENTHI Lysozyme, putative OS=Entamoeba histolytica HM-1:IMSS OX=294381 GN=EHI_096570 PE=3 SV=1
C4LWQ2	C4LWQ2	Palmitoyltransferase	EHI_198560	0.117714	0.278802	-3.38217	0.0959101	20	24.7515	25.395	20	20	20		2	2	2	7.7	7.7	7.7	38.238	0	7.5792	5	0	2	2	0	0	0	0	2172700	3394100	0	0	0	0	28245000	44123000	0	0	0	468	tr|C4LWQ2|C4LWQ2_ENTHI Palmitoyltransferase OS=Entamoeba histolytica HM-1:IMSS OX=294381 GN=EHI_198560 PE=3 SV=1
C4LWQ7	C4LWQ7	Flavin_Reduct domain-containing protein	EHI_198610	0.12985	0.285206	-2.61781	0.162914	20	24.6614	23.192	20	20	20		2	2	2	15.1	15.1	15.1	20.85	0.00075131	2.1291	2	0	2	1	0	0	0	0	983090	737150	0	0	0	0	26535000	9583000	0	0	0	469	tr|C4LWQ7|C4LWQ7_ENTHI Flavin_Reduct domain-containing protein OS=Entamoeba histolytica HM-1:IMSS OX=294381 GN=EHI_198610 PE=4 SV=1
C4LWU1;C4M743	C4LWU1;C4M743	WD-repeat protein;Transcription initiation factorTFIID subunitTaf73, putative	EHI_198950;EHI_191920	0.0955334	0.259795	-2.69126	0.154828	23.746	24.2814	23.722	20	20	23.6756		3	2	2	13.1	7.3	7.3	36.949	0	3.2332	4	1	1	1	0	1	1	937930	1359300	922440	0	0	893240	14069000	20390000	13837000	0	0	13399000	479	tr|C4LWU1|C4LWU1_ENTHI WD-repeat protein OS=Entamoeba histolytica HM-1:IMSS OX=294381 GN=EHI_198950 PE=4 SV=1;tr|C4M743|C4M743_ENTHI Transcription initiation factorTFIID subunitTaf73, putative OS=Entamoeba histolytica HM-1:IMSS OX=294381 GN=EHI_191920 PE=4
C4LWV6	C4LWV6	Lysozyme, putative	EHI_199110	0.190424	0.368589	2.90059	7.46734	20	24.7519	20	25.7274	25.0847	22.6415		2	2	2	12.3	12.3	12.3	23.561	0	16.23	5	0	1	1	1	1	1	0	2825300	0	5555600	3558400	654300	0	28253000	0	55556000	35584000	6543000	482	tr|C4LWV6|C4LWV6_ENTHI Lysozyme, putative OS=Entamoeba histolytica HM-1:IMSS OX=294381 GN=EHI_199110 PE=3 SV=1
C4LWW6	C4LWW6	YhhN-like protein	EHI_126900	0.593751	0.699778	-1.30311	0.405251	20	24.8797	24.0473	25.0176	20	20		2	2	2	9.1	9.1	9.1	30.542	0	3.2943	3	0	1	1	1	0	0	0	3430100	1926200	3774100	0	0	0	30870000	17336000	33967000	0	0	485	tr|C4LWW6|C4LWW6_ENTHI YhhN-like protein OS=Entamoeba histolytica HM-1:IMSS OX=294381 GN=EHI_126900 PE=4 SV=1
C4LWZ5	C4LWZ5	Synapsin, putative	EHI_127220	0.140823	0.294989	-2.2282	0.213425	20	24.1861	22.4985	20	20	20		2	2	2	6.1	6.1	6.1	36.252	0.0036711	1.8743	3	0	2	1	0	0	0	0	369020	395040	0	0	0	0	19087000	5925500	0	0	0	491	tr|C4LWZ5|C4LWZ5_ENTHI Synapsin, putative OS=Entamoeba histolytica HM-1:IMSS OX=294381 GN=EHI_127220 PE=3 SV=1
C4LXI1	C4LXI1	EamA domain-containing protein	EHI_131130	0.116165	0.278802	-3.26258	0.1042	20	24.948	24.8398	20	20	20		2	2	2	5.9	5.9	5.9	45.982	0	10.478	4	0	2	2	0	0	0	0	3236600	3002700	0	0	0	0	32366000	30027000	0	0	0	527	tr|C4LXI1|C4LXI1_ENTHI EamA domain-containing protein OS=Entamoeba histolytica HM-1:IMSS OX=294381 GN=EHI_131130 PE=4 SV=1
C4LXI4;C4LYD6	C4LXI4;C4LYD6	P protein;Uncharacterized protein	EHI_131160;EHI_007990	0.373901	0.495969	1.36438	2.57465	20	20	20	20	24.0931	20		2	2	2	7.7	7.7	7.7	40.113	0	24.113	2	0	0	0	0	2	0	0	0	0	0	813450	0	0	0	0	0	17896000	0	528	tr|C4LXI4|C4LXI4_ENTHI P protein OS=Entamoeba histolytica HM-1:IMSS OX=294381 GN=EHI_131160 PE=4 SV=1;tr|C4LYD6|C4LYD6_ENTHI Uncharacterized protein OS=Entamoeba histolytica HM-1:IMSS OX=294381 GN=EHI_007990 PE=4 SV=1
C4LXK8	C4LXK8	ADP ribosylation factor, putative	EHI_073440	0.131185	0.285815	-3.00709	0.124388	23.626	25.3953	20	20	20	20		2	2	2	12.3	12.3	12.3	19.604	0	4.6974	3	1	2	0	0	0	0	1176900	2296200	0	0	0	0	12946000	44130000	0	0	0	0	531	tr|C4LXK8|C4LXK8_ENTHI ADP ribosylation factor, putative OS=Entamoeba histolytica HM-1:IMSS OX=294381 GN=EHI_073440 PE=3 SV=1
C4LXQ1	C4LXQ1	RNA recognition motif domain containing protein	EHI_014120	0.373901	0.495969	1.69239	3.23191	20	20	20	25.0772	20	20		2	2	2	3.8	3.8	3.8	78.762	0	5.1741	2	0	0	0	2	0	0	0	0	0	983270	0	0	0	0	0	35398000	0	0	537	tr|C4LXQ1|C4LXQ1_ENTHI RNA recognition motif domain containing protein OS=Entamoeba histolytica HM-1:IMSS OX=294381 GN=EHI_014120 PE=4 SV=1
C4LXY2	C4LXY2	Uncharacterized protein	EHI_035510	0.30658	0.495969	-2.63674	0.160791	20	25.209	26.2077	20	20	23.5064		2	2	2	8.8	8.8	8.8	28.658	0	6.7218	5	0	2	2	0	1	1	0	3525800	2809700	0	0	1083300	0	38784000	77498000	0	0	11916000	546	tr|C4LXY2|C4LXY2_ENTHI Uncharacterized protein OS=Entamoeba histolytica HM-1:IMSS OX=294381 GN=EHI_035510 PE=4 SV=1
C4LY35	C4LY35	Reticulocyte binding protein	EHI_177310	0.373901	0.495969	-1.13973	0.453845	20	23.4192	20	20	20	20		2	2	2	3.4	3.4	3.4	86.397	0	4.1714	2	0	1	0	0	0	1	0	303180	0	0	0	0	0	11217000	0	0	0	0	559	tr|C4LY35|C4LY35_ENTHI Reticulocyte binding protein OS=Entamoeba histolytica HM-1:IMSS OX=294381 GN=EHI_177310 PE=4 SV=1
C4M9H4;C4LY73	C4M9H4;C4LY73	Signal peptidase complex subunit 2	EHI_105770;EHI_051790	0.11919	0.278802	-2.56262	0.169268	23.5055	24.1823	20	20	20	20		2	2	2	13.9	13.9	13.9	19.511	0.00075301	2.147	3	1	2	0	0	0	0	1323200	2115200	0	0	0	0	11909000	19037000	0	0	0	0	567	tr|C4M9H4|C4M9H4_ENTHI Signal peptidase complex subunit 2 OS=Entamoeba histolytica HM-1:IMSS OX=294381 GN=EHI_105770 PE=3 SV=1;tr|C4LY73|C4LY73_ENTHI Signal peptidase complex subunit 2 OS=Entamoeba histolytica HM-1:IMSS OX=294381 GN=EHI_051790 PE=3 SV=1
C4LYP1	C4LYP1	LIM zinc finger domain containing protein	EHI_004170	0.0515694	0.161513	-3.9516	0.0646321	25.6696	25.9055	24.342	20	24.0623	20		2	2	2	15.8	15.8	15.8	19.014	0	7.3897	6	1	1	1	0	1	0	462900	1037100	1635800	0	1347400	0	53374000	62852000	21265000	0	17517000	0	601	tr|C4LYP1|C4LYP1_ENTHI LIM zinc finger domain containing protein OS=Entamoeba histolytica HM-1:IMSS OX=294381 GN=EHI_004170 PE=4 SV=1
C4LYW0	C4LYW0	Vacuolar sorting protein 26, putative	EHI_010730	0.373901	0.495969	-1.59344	0.331381	20	24.7803	20	20	20	20		2	2	2	5.3	5.3	5.3	45.294	0.00075643	2.2084	1	0	2	0	0	0	0	0	1600900	0	0	0	0	0	28815000	0	0	0	0	615	tr|C4LYW0|C4LYW0_ENTHI Vacuolar sorting protein 26, putative OS=Entamoeba histolytica HM-1:IMSS OX=294381 GN=EHI_010730 PE=3 SV=1
C4LYY9	C4LYY9	Coatomer alpha subunit, putative	EHI_118050	0.830507	0.891807	-0.468822	0.722554	28.6194	28.8929	27.9466	24.0052	29.4538	30.5934		2	2	2	2.7	2.7	2.7	97.5	0	2.9594	14	1	2	2	1	1	1	4212600	94026	97358	285390	12463000	17170000	412369984	498460000	258690000	16838000	735320000	1620099968	618	tr|C4LYY9|C4LYY9_ENTHI Coatomer alpha subunit, putative OS=Entamoeba histolytica HM-1:IMSS OX=294381 GN=EHI_118050 PE=4 SV=1
C4LZ33	C4LZ33	Serine/threonine protein kinase, putative	EHI_009590	0.150928	0.308467	2.21972	4.65802	20	22.5986	20	24.7501	22.8659	21.6417		2	2	2	1.2	1.2	1.2	197.58	0	2.6428	5	0	1	0	1	2	1	0	67564	0	300190	81319	34807	0	6351000	0	28218000	7644000	3271900	625	tr|C4LZ33|C4LZ33_ENTHI Serine/threonine protein kinase, putative OS=Entamoeba histolytica HM-1:IMSS OX=294381 GN=EHI_009590 PE=4 SV=1
C4LZ37	C4LZ37	Ran-binding protein, putative	EHI_009630	0.373901	0.495969	0.417062	1.33521	20	20	20	20	20	21.2512		2	2	2	2.5	2.5	2.5	120.11	0	3.2208	4	1	0	0	0	1	2	0	0	0	0	0	48940	0	0	0	0	0	2496000	626	tr|C4LZ37|C4LZ37_ENTHI Ran-binding protein, putative OS=Entamoeba histolytica HM-1:IMSS OX=294381 GN=EHI_009630 PE=3 SV=1
C4LZ82	C4LZ82	Uncharacterized protein	EHI_104740	0.430163	0.551146	-1.95001	0.258814	20	25.3986	24.7491	20	20	24.2976		2	2	2	17.5	17.5	17.5	21.804	0	9.4264	5	0	2	1	0	0	1	0	4021000	2563400	0	0	1874600	0	44231000	28198000	0	0	20621000	637	tr|C4LZ82|C4LZ82_ENTHI Uncharacterized protein OS=Entamoeba histolytica HM-1:IMSS OX=294381 GN=EHI_104740 PE=4 SV=1
C4LZ84	C4LZ84	TLDc domain-containing protein	EHI_104760	0.550225	0.659393	-0.751781	0.59387	20	22.4611	22.3023	20	22.508	20		2	2	2	7.6	7.6	7.6	38.811	0	6.3263	2	0	1	1	0	1	0	0	320760	287340	0	331380	0	0	5773700	5172100	0	5964800	0	638	tr|C4LZ84|C4LZ84_ENTHI TLDc domain-containing protein OS=Entamoeba histolytica HM-1:IMSS OX=294381 GN=EHI_104760 PE=4 SV=1
C4LZE5	C4LZE5	Pre-rRNA-processing protein IPI3	EHI_137840	0.373901	0.495969	2.26231	4.7976	20	20	20	26.7869	20	20		2	2	2	6.1	6.1	6.1	46.079	0	4.2413	2	0	0	0	2	0	0	0	0	0	2537400	0	0	0	0	0	115790000	0	0	646	tr|C4LZE5|C4LZE5_ENTHI Pre-rRNA-processing protein IPI3 OS=Entamoeba histolytica HM-1:IMSS OX=294381 GN=EHI_137840 PE=4 SV=1
C4LZI3	C4LZI3	Leucine-rich repeat containing protein	EHI_124470	0.118449	0.278802	3.1597	8.93645	20	20	20	20	25.1029	24.3762		2	2	2	3.3	3.3	3.3	77.203	0	2.9327	3	0	0	0	0	2	1	0	0	0	0	1001000	604870	0	0	0	0	36036000	21775000	653	tr|C4LZI3|C4LZI3_ENTHI Leucine-rich repeat containing protein OS=Entamoeba histolytica HM-1:IMSS OX=294381 GN=EHI_124470 PE=4 SV=1
C4LZP1	C4LZP1	DNA-directed RNA polymerases I, II, and III subunit RPABC3	EHI_038570	0.373901	0.495969	1.99525	3.98685	20	20	20	25.9857	20	20		2	2	2	22.4	22.4	22.4	16.246	0.00078678	2.611	1	0	0	0	2	0	0	0	0	0	8306200	0	0	0	0	0	66449000	0	0	662	tr|C4LZP1|C4LZP1_ENTHI DNA-directed RNA polymerases I, II, and III subunit RPABC3 OS=Entamoeba histolytica HM-1:IMSS OX=294381 GN=EHI_038570 PE=3 SV=1
C4LZP6	C4LZP6	40S ribosomal protein S16, putative	EHI_038620	0.203572	0.387933	3.72945	13.2641	20	20	20	28.3639	22.8245	20		21	2	2	69.6	10.8	10.8	17.473	0	12.549	4	0	0	0	2	1	0	0	0	0	32530000	825310	0	0	0	0	345440000	7427800	0	663	tr|C4LZP6|C4LZP6_ENTHI 40S ribosomal protein S16, putative OS=Entamoeba histolytica HM-1:IMSS OX=294381 GN=EHI_038620 PE=3 SV=1
C4LZS8	C4LZS8	Actin, putative	EHI_039070	0.373901	0.495969	-0.809386	0.570625	20	22.4282	20	20	20	20		2	2	2	8.3	8.3	8.3	39.99	0	4.7959	3	0	2	0	0	1	0	0	256520	0	0	0	0	0	5643500	0	0	0	0	668	tr|C4LZS8|C4LZS8_ENTHI Actin, putative OS=Entamoeba histolytica HM-1:IMSS OX=294381 GN=EHI_039070 PE=3 SV=1
C4LZY7	C4LZY7	Uncharacterized protein	EHI_065710	0.21286	0.398341	-1.8354	0.280214	20	23.955	22.767	20	21.2158	20		2	2	2	20	20	20	22.031	0	10.555	4	0	2	1	0	1	0	0	618390	549040	0	187350	0	0	16262000	7137500	0	2435500	0	681	tr|C4LZY7|C4LZY7_ENTHI Uncharacterized protein OS=Entamoeba histolytica HM-1:IMSS OX=294381 GN=EHI_065710 PE=4 SV=1
C4LZZ3	C4LZZ3	Heat shock protein 70, putative	EHI_065770	0.128356	0.284698	-1.74693	0.297934	23.0829	22.1579	20	20	20	20		2	2	2	5.5	5.5	5.5	60.473	0	11.619	2	1	1	0	0	0	0	286600	150950	0	0	0	0	8884600	4679500	0	0	0	0	685	tr|C4LZZ3|C4LZZ3_ENTHI Heat shock protein 70, putative OS=Entamoeba histolytica HM-1:IMSS OX=294381 GN=EHI_065770 PE=3 SV=1
C4M051	C4M051	TCTP domain-containing protein	EHI_021360	0.560056	0.667041	1.29957	2.46155	26.2263	25.9815	20	25.1948	25.1145	25.7972		2	2	2	27.6	27.6	27.6	19.05	0	34.718	9	2	2	0	1	1	1	1129700	1128200	0	6400800	6054200	9717900	78505000	66252000	0	38405000	36325000	58308000	694	tr|C4M051|C4M051_ENTHI TCTP domain-containing protein OS=Entamoeba histolytica HM-1:IMSS OX=294381 GN=EHI_021360 PE=3 SV=1
C4M052	C4M052	Uncharacterized protein	EHI_021370	0.116131	0.278802	-3.15903	0.111954	20	24.7669	24.7101	20	20	20		2	2	2	7.2	7.2	7.2	35.716	0	5.6147	2	0	2	2	0	0	0	0	662250	484570	0	0	0	0	28549000	27447000	0	0	0	695	tr|C4M052|C4M052_ENTHI Uncharacterized protein OS=Entamoeba histolytica HM-1:IMSS OX=294381 GN=EHI_021370 PE=4 SV=1
C4M083	C4M083	Transmembrane protein	EHI_004880	0.373901	0.495969	-1.52445	0.347612	20	24.5733	20	20	20	20		2	2	2	6.9	6.9	6.9	28.336	0.0007764	2.4522	2	0	2	0	0	0	0	0	2080300	0	0	0	0	0	24964000	0	0	0	0	698	tr|C4M083|C4M083_ENTHI Transmembrane protein OS=Entamoeba histolytica HM-1:IMSS OX=294381 GN=EHI_004880 PE=3 SV=1
C4M090;B1N3G3	C4M090;B1N3G3	Bystin, putative;Bystin	EHI_004960;EHI_174260	0.373901	0.495969	2.07604	4.21648	20	20	20	26.2281	20	20		2	2	2	6.3	6.3	6.3	50.483	0	2.8752	1	0	0	0	2	0	0	0	0	0	3743100	0	0	0	0	0	78605000	0	0	700	tr|C4M090|C4M090_ENTHI Bystin, putative OS=Entamoeba histolytica HM-1:IMSS OX=294381 GN=EHI_004960 PE=3 SV=1;tr|B1N3G3|B1N3G3_ENTHI Bystin OS=Entamoeba histolytica HM-1:IMSS OX=294381 GN=EHI_174260 PE=3 SV=1
C4M0C8	C4M0C8	DNA-directed RNA polymerase III subunit RPC5	EHI_064620	0.373901	0.495969	1.90633	3.74853	20	20	20	25.719	20	20		2	2	2	6	6	6	63.595	0	67.664	1	0	0	0	2	0	0	0	0	0	1051000	0	0	0	0	0	55231000	0	0	709	tr|C4M0C8|C4M0C8_ENTHI DNA-directed RNA polymerase III subunit RPC5 OS=Entamoeba histolytica HM-1:IMSS OX=294381 GN=EHI_064620 PE=4 SV=1
C4M0H4	C4M0H4	RING-type domain-containing protein	EHI_007010	0.132133	0.286041	-2.16922	0.222332	20	22.5956	23.9121	20	20	20		2	2	2	1.7	1.7	1.7	143.82	0.00077942	2.4973	2	0	1	1	0	0	0	0	102230	254600	0	0	0	0	6338000	15785000	0	0	0	719	tr|C4M0H4|C4M0H4_ENTHI RING-type domain-containing protein OS=Entamoeba histolytica HM-1:IMSS OX=294381 GN=EHI_007010 PE=4 SV=1
C4M0I9	C4M0I9	Proteasome endopeptidase complex	EHI_024470	0.116782	0.278802	-2.92141	0.131998	24.5614	24.2028	20	20	20	20		2	2	2	20.2	20.2	20.2	22.624	0	3.4764	4	2	2	0	0	0	0	1716400	1290700	0	0	0	0	24758000	19310000	0	0	0	0	722	tr|C4M0I9|C4M0I9_ENTHI Proteasome endopeptidase complex OS=Entamoeba histolytica HM-1:IMSS OX=294381 GN=EHI_024470 PE=4 SV=1
C4M0J5	C4M0J5	HAP2-GCS1 domain-containing protein	EHI_024530	0.583266	0.689222	1.10273	2.14761	20	25.1877	25.6964	25.0636	24.064	25.0648		2	2	2	8.5	8.5	8.5	36.638	0	5.2232	6	0	1	2	1	1	1	0	2729700	2771400	2504700	1252700	2506800	0	38216000	54375000	35066000	17538000	35095000	725	tr|C4M0J5|C4M0J5_ENTHI HAP2-GCS1 domain-containing protein OS=Entamoeba histolytica HM-1:IMSS OX=294381 GN=EHI_024530 PE=4 SV=1
C4M0N5	C4M0N5	TPR repeat protein	EHI_008710	0.373901	0.495969	2.05382	4.15204	20	20	20	26.1615	20	20		2	2	2	2.8	2.8	2.8	105.59	0.00076278	2.2764	1	0	0	0	2	0	0	0	0	0	796000	0	0	0	0	0	75056000	0	0	730	tr|C4M0N5|C4M0N5_ENTHI TPR repeat protein OS=Entamoeba histolytica HM-1:IMSS OX=294381 GN=EHI_008710 PE=4 SV=1
C4M0T6	C4M0T6	MIR domain protein	EHI_100480	0.373901	0.495969	-1.53683	0.344642	24.6105	20	20	20	20	20		2	2	2	13.7	13.7	13.7	23.449	0	4.6945	4	2	0	1	0	0	1	4269100	0	0	0	0	0	25615000	0	0	0	0	0	736	tr|C4M0T6|C4M0T6_ENTHI MIR domain protein OS=Entamoeba histolytica HM-1:IMSS OX=294381 GN=EHI_100480 PE=4 SV=1
C4M0T7	C4M0T7	18S rRNA aminocarboxypropyltransferase	EHI_100490	0.373901	0.495969	1.98453	3.95733	20	20	20	25.9536	20	20		2	2	2	8.5	8.5	8.5	26.812	0.0007758	2.4436	3	0	0	0	2	1	1	0	0	0	7220500	0	0	0	0	0	64984000	0	0	737	tr|C4M0T7|C4M0T7_ENTHI 18S rRNA aminocarboxypropyltransferase OS=Entamoeba histolytica HM-1:IMSS OX=294381 GN=EHI_100490 PE=3 SV=1
C4M0X4;B1N4V5	C4M0X4;B1N4V5	LMBR1-like membrane protein;Aa_trans domain-containing protein	EHI_015360;EHI_048960	0.12778	0.284353	-2.98354	0.126434	20	23.7045	25.2461	20	20	20		2	2	2	6.2	6.2	6.2	55.311	0.00078186	2.5223	3	0	1	2	0	0	0	0	1952800	5685200	0	0	0	0	13670000	39796000	0	0	0	742	tr|C4M0X4|C4M0X4_ENTHI LMBR1-like membrane protein OS=Entamoeba histolytica HM-1:IMSS OX=294381 GN=EHI_015360 PE=4 SV=1;tr|B1N4V5|B1N4V5_ENTHI Aa_trans domain-containing protein OS=Entamoeba histolytica HM-1:IMSS OX=294381 GN=EHI_048960 PE=4 SV=1
C4M0Y3	C4M0Y3	S-phase kinase-associated protein 1A, putative	EHI_134960	0.487864	0.603385	-1.45399	0.36501	24.8667	25.7245	25.004	26.0169	20	25.2163		2	2	2	16.5	16.5	16.5	18.496	0	12.052	6	2	1	1	1	0	1	3399200	6160500	3738500	7544300	0	4331400	30593000	55444000	33647000	67899000	0	38983000	745	tr|C4M0Y3|C4M0Y3_ENTHI S-phase kinase-associated protein 1A, putative OS=Entamoeba histolytica HM-1:IMSS OX=294381 GN=EHI_134960 PE=3 SV=1
C4M0Z4;C4LWH7;C4LY78	C4M0Z4;C4LWH7;C4LY78	Histone H3, putative	EHI_135080;EHI_096650	0.472476	0.590267	1.61134	3.05535	26.8588	24.2433	20	25.2307	24.7054	26		2	2	2	14.1	14.1	14.1	15.01	0.00076628	2.331	8	1	1	1	1	1	1	30426000	4964700	0	9843200	6838900	16777000	121700000	19859000	0	39373000	27356000	67109000	748	tr|C4M0Z4|C4M0Z4_ENTHI Histone H3, putative OS=Entamoeba histolytica HM-1:IMSS OX=294381 GN=EHI_135080 PE=3 SV=1;tr|C4LWH7|C4LWH7_ENTHI Histone H3, putative OS=Entamoeba histolytica HM-1:IMSS OX=294381 GN=EHI_096650 PE=3 SV=1;tr|C4LY78|C4LY78_ENTHI Histone
C4M100;B1N5K8	C4M100;B1N5K8	tRNA:m(4)X modification enzyme TRM13	EHI_135140;EHI_063140	0.373901	0.495969	1.59519	3.02134	20	20	20	24.7856	20	20		2	2	2	4.5	4.5	4.5	54.394	0.00078125	2.5213	2	0	0	0	2	0	0	0	0	0	1071100	0	0	0	0	0	28920000	0	0	750	tr|C4M100|C4M100_ENTHI tRNA:m(4)X modification enzyme TRM13 OS=Entamoeba histolytica HM-1:IMSS OX=294381 GN=EHI_135140 PE=3 SV=1;tr|B1N5K8|B1N5K8_ENTHI tRNA:m(4)X modification enzyme TRM13 OS=Entamoeba histolytica HM-1:IMSS OX=294381 GN=EHI_063140 PE=3 SV=
C4M1A5	C4M1A5	SNF7 family protein	EHI_169820	0.497406	0.612924	-0.717684	0.608073	25.3772	26.6345	26.1496	26.2447	23.5554	26.2081		2	2	2	11.3	11.3	11.3	23.803	0	12.187	12	2	2	2	2	1	2	7263600	17363000	12407000	13253000	2054700	12920000	43581000	104180000	74443000	79515000	12328000	77523000	764	tr|C4M1A5|C4M1A5_ENTHI SNF7 family protein OS=Entamoeba histolytica HM-1:IMSS OX=294381 GN=EHI_169820 PE=4 SV=1
C4M1B3	C4M1B3	Claudin	EHI_169900	0.998017	0.998755	-0.00860087	0.994056	20	20	26.913	20	20	26.8872		2	2	2	6.8	6.8	6.8	21.442	0	12.412	4	0	0	2	0	0	2	0	0	63180000	0	0	38981000	0	0	126360000	0	0	124120000	765	tr|C4M1B3|C4M1B3_ENTHI Claudin OS=Entamoeba histolytica HM-1:IMSS OX=294381 GN=EHI_169900 PE=4 SV=1
C4M1E0	C4M1E0	Dedicator of cytokinesis family protein	EHI_170180	0.373901	0.495969	1.83649	3.57141	20	20	20	25.5095	20	20		2	2	2	1.3	1.3	1.3	270.42	0.00075472	2.1793	2	0	0	0	2	0	0	0	0	0	361870	0	0	0	0	0	47766000	0	0	769	tr|C4M1E0|C4M1E0_ENTHI Dedicator of cytokinesis family protein OS=Entamoeba histolytica HM-1:IMSS OX=294381 GN=EHI_170180 PE=3 SV=1
C4M1E8	C4M1E8	Proteoglycan 4-like	EHI_030790	0.234763	0.422898	2.38694	5.23047	20	24.6465	25.4884	25.6308	25.8273	25.8376		2	2	2	12.1	12.1	12.1	23.925	0	10.472	8	1	1	2	1	2	2	0	13132000	15756000	25979000	15105000	18722000	0	26263000	47073000	51958000	59537000	59965000	772	tr|C4M1E8|C4M1E8_ENTHI Proteoglycan 4-like OS=Entamoeba histolytica HM-1:IMSS OX=294381 GN=EHI_030790 PE=4 SV=1
C4M1J0	C4M1J0	VWFA domain-containing protein	EHI_001100	0.373901	0.495969	-1.15736	0.448331	20	20	23.4721	20	20	20		2	2	2	3.9	3.9	3.9	54.893	0.0065502	1.7454	2	0	1	1	0	0	0	0	0	505900	0	0	0	0	0	11636000	0	0	0	778	tr|C4M1J0|C4M1J0_ENTHI VWFA domain-containing protein OS=Entamoeba histolytica HM-1:IMSS OX=294381 GN=EHI_001100 PE=4 SV=1
C4M1J3	C4M1J3	DNA double-strand break repair Rad50 ATPase	EHI_001130	0.116539	0.278802	-3.82927	0.0703518	20	25.9311	25.5567	20	20	20		2	2	2	3.9	3.9	3.9	58.877	0.00076104	2.2617	4	0	2	2	0	0	0	0	7109000	5483800	0	0	0	0	63981000	49354000	0	0	0	779	tr|C4M1J3|C4M1J3_ENTHI DNA double-strand break repair Rad50 ATPase OS=Entamoeba histolytica HM-1:IMSS OX=294381 GN=EHI_001130 PE=4 SV=1
C4M1J4	C4M1J4	Uncharacterized protein	EHI_001140	0.373901	0.495969	-1.28525	0.410298	20	23.8558	20	20	20	20		2	2	2	9.5	9.5	9.5	42.187	0	8.7473	3	0	1	0	1	0	1	0	843410	0	0	0	0	0	15181000	0	0	0	0	780	tr|C4M1J4|C4M1J4_ENTHI Uncharacterized protein OS=Entamoeba histolytica HM-1:IMSS OX=294381 GN=EHI_001140 PE=4 SV=1
C4M1M6	C4M1M6	Thioredoxin, putative	EHI_133970	0.720422	0.807083	-0.644234	0.639833	20	24.3902	20	20	22.4575	20		2	2	2	9.1	9.1	9.1	40.112	0.0014993	2.0938	3	0	2	1	0	1	0	0	705590	0	0	287970	0	0	21988000	0	0	5759500	0	786	tr|C4M1M6|C4M1M6_ENTHI Thioredoxin, putative OS=Entamoeba histolytica HM-1:IMSS OX=294381 GN=EHI_133970 PE=4 SV=1
C4M2A6	C4M2A6	PH domain-containing protein	EHI_136370	0.964061	0.975598	0.0772101	1.05498	20	20	23.2987	20	20	23.5303		2	2	2	2.6	2.6	2.6	97.903	0	3.0886	2	0	1	1	0	0	1	0	0	214960	0	0	252390	0	0	10318000	0	0	12115000	820	tr|C4M2A6|C4M2A6_ENTHI PH domain-containing protein OS=Entamoeba histolytica HM-1:IMSS OX=294381 GN=EHI_136370 PE=4 SV=1
C4M2K2	C4M2K2	Utp12 domain-containing protein	EHI_054840	0.373901	0.495969	1.46741	2.76525	20	20	20	24.4022	20	20		2	2	2	3.9	3.9	3.9	63.92	0.0029542	1.9154	1	0	0	0	2	0	0	0	0	0	671870	0	0	0	0	0	22172000	0	0	835	tr|C4M2K2|C4M2K2_ENTHI Utp12 domain-containing protein OS=Entamoeba histolytica HM-1:IMSS OX=294381 GN=EHI_054840 PE=4 SV=1
C4M2L1	C4M2L1	TGT domain-containing protein	EHI_079900	0.731205	0.816271	0.777989	1.71474	23.1575	20	20	25.4914	20	20		2	2	2	5.8	5.8	5.8	44.168	0.00078064	2.5206	2	1	0	0	1	0	0	550350	0	0	2774800	0	0	9356000	0	0	47172000	0	0	837	tr|C4M2L1|C4M2L1_ENTHI TGT domain-containing protein OS=Entamoeba histolytica HM-1:IMSS OX=294381 GN=EHI_079900 PE=4 SV=1
C4M2W7	C4M2W7	Exocyst complex component 2	EHI_048540	0.929646	0.950008	-0.289567	0.818148	20	27.4608	25.7279	25.3936	26.9264	20		2	2	2	2.3	2.3	2.3	111.94	0.0079595	1.6825	5	0	1	1	1	1	0	0	1172600	975000	773340	2237500	0	0	184720000	55575000	44080000	127540000	0	860	tr|C4M2W7|C4M2W7_ENTHI Exocyst complex component 2 OS=Entamoeba histolytica HM-1:IMSS OX=294381 GN=EHI_048540 PE=3 SV=1
C4M315;C4M674;C4M4I1;C4M455;C4LXW0;C4M7N9	C4M315;C4M674;C4M4I1;C4M455;C4LXW0;C4M7N9	Tyrosine kinase, putative	EHI_025280;EHI_117590	0.19107	0.369311	-2.91927	0.132194	25.459	25.1072	23.4408	20	25.2492	20		2	2	2	1.6	1.6	1.6	125.6	0.0022321	2.0212	7	1	1	1	0	1	0	904390	708690	223260	0	781970	0	46124000	36143000	11386000	0	39880000	0	867	tr|C4M315|C4M315_ENTHI Tyrosine kinase, putative OS=Entamoeba histolytica HM-1:IMSS OX=294381 GN=EHI_025280 PE=4 SV=1;tr|C4M674|C4M674_ENTHI Tyrosine kinase, putative OS=Entamoeba histolytica HM-1:IMSS OX=294381 GN=EHI_117590 PE=4 SV=1;tr|C4M4I1|C4M4I1_ENT
C4M337	C4M337	WD domain, G-beta repeat-containing protein	EHI_059660	0.848298	0.904202	-0.38997	0.763145	20	20	24.5973	20	23.4274	20		2	2	2	2.8	2.8	2.8	85.129	0	3.7715	2	0	0	1	0	1	1	0	0	634550	0	282020	0	0	0	25382000	0	11281000	0	871	tr|C4M337|C4M337_ENTHI WD domain, G-beta repeat-containing protein OS=Entamoeba histolytica HM-1:IMSS OX=294381 GN=EHI_059660 PE=4 SV=1
C4M343	C4M343	V-type proton ATPase proteolipid subunit	EHI_059840	0.518176	0.628219	-0.549756	0.683136	28.1153	29.9386	30.2507	28.5924	28.3867	29.6761		2	2	2	14.1	14.1	14.1	18.121	0	17.582	28	2	2	2	1	1	2	18946000	80293000	96001000	8600300	70189000	41354000	290760000	1029000000	1277500032	404740000	350950016	857849984	873	tr|C4M343|C4M343_ENTHI V-type proton ATPase proteolipid subunit OS=Entamoeba histolytica HM-1:IMSS OX=294381 GN=EHI_059840 PE=3 SV=1
C4M345	C4M345	WH2 domain-containing protein	EHI_059870	0.11882	0.278802	3.61615	12.2622	20	20	20	25.872	20	24.9764		2	2	2	2.1	2.1	2.1	87	0.0022222	1.9438	4	0	0	0	2	1	1	0	0	0	2558800	0	1375400	0	0	0	61411000	0	33011000	875	tr|C4M345|C4M345_ENTHI WH2 domain-containing protein OS=Entamoeba histolytica HM-1:IMSS OX=294381 GN=EHI_059870 PE=4 SV=1
C4M363	C4M363	Proteasome alpha subunit, putative	EHI_086080	0.424635	0.545614	-1.71803	0.303963	24.8903	20	23.9391	20	20	23.6753		2	2	2	10.4	10.4	10.4	28.119	0	9.7416	4	2	0	1	0	0	1	1829300	0	946110	0	0	787980	31097000	0	16084000	0	0	13396000	880	tr|C4M363|C4M363_ENTHI Proteasome alpha subunit, putative OS=Entamoeba histolytica HM-1:IMSS OX=294381 GN=EHI_086080 PE=3 SV=1
C4M3D9;C4M558	C4M3D9;C4M558	ATP-binding cassette, putative	EHI_095820;EHI_178050	0.373901	0.495969	1.17843	2.2633	20	20	20	20	20	23.5353		2	2	2	1.7	1.7	1.7	151.65	0	4.5461	2	0	0	0	0	0	2	0	0	0	0	0	202610	0	0	0	0	0	12157000	886	tr|C4M3D9|C4M3D9_ENTHI ATP-binding cassette, putative OS=Entamoeba histolytica HM-1:IMSS OX=294381 GN=EHI_095820 PE=4 SV=1;tr|C4M558|C4M558_ENTHI ATP-binding cassette, putative OS=Entamoeba histolytica HM-1:IMSS OX=294381 GN=EHI_178050 PE=4 SV=1
C4M3F5	C4M3F5	Zinc finger protein, putative	EHI_017720	0.373901	0.495969	1.81583	3.52062	20	20	20	25.4475	20	20		2	2	2	21.4	21.4	21.4	15.919	0	39.17	2	0	0	0	2	0	0	0	0	0	5084100	0	0	0	0	0	45757000	0	0	892	tr|C4M3F5|C4M3F5_ENTHI Zinc finger protein, putative OS=Entamoeba histolytica HM-1:IMSS OX=294381 GN=EHI_017720 PE=4 SV=1
C4M3G8	C4M3G8	Ras-GAP domain-containing protein	EHI_017630	0.134895	0.289707	-2.58764	0.166358	23.03	24.7329	20	20	20	20		2	2	2	6.6	6.6	6.6	45.552	0	6.4582	5	2	2	1	0	0	0	450780	1467600	0	0	0	0	8564800	27884000	0	0	0	0	896	tr|C4M3G8|C4M3G8_ENTHI Ras-GAP domain-containing protein OS=Entamoeba histolytica HM-1:IMSS OX=294381 GN=EHI_017630 PE=4 SV=1
C4M3H0	C4M3H0	RhoGAP domain containing protein	EHI_017650	0.373901	0.495969	2.03179	4.08912	20	20	20	26.0954	20	20		2	2	2	6.3	6.3	6.3	48.121	0	4.4753	3	0	0	0	2	0	0	0	0	0	876210	0	0	0	0	0	71695000	0	0	897	tr|C4M3H0|C4M3H0_ENTHI RhoGAP domain containing protein OS=Entamoeba histolytica HM-1:IMSS OX=294381 GN=EHI_017650 PE=4 SV=1
C4M3H9	C4M3H9	U3 small nucleolar RNA-associated protein	EHI_138370	0.373901	0.495969	1.76537	3.39961	20	20	20	25.2961	20	20		2	2	2	4.9	4.9	4.9	79.006	0	21.764	2	0	0	0	2	0	0	0	0	0	1177100	0	0	0	0	0	41199000	0	0	898	tr|C4M3H9|C4M3H9_ENTHI U3 small nucleolar RNA-associated protein OS=Entamoeba histolytica HM-1:IMSS OX=294381 GN=EHI_138370 PE=4 SV=1
C4M3I9	C4M3I9	Uncharacterized protein	EHI_138470	0.205201	0.388303	1.38227	2.60678	23.3502	25.4986	25.7591	27.2094	25.5021	26.0432		2	2	2	11.2	11.2	11.2	19.484	0	15.873	11	1	2	2	1	1	1	1527600	6772600	8112500	22168000	6788700	9878700	10693000	47408000	56788000	155180000	47521000	69151000	899	tr|C4M3I9|C4M3I9_ENTHI Uncharacterized protein OS=Entamoeba histolytica HM-1:IMSS OX=294381 GN=EHI_138470 PE=4 SV=1
C4M3J0	C4M3J0	Iron-sulfur flavoprotein, putative	EHI_138480	0.739653	0.823663	0.640043	1.55838	23.8804	22.4931	20	24.4389	20	23.8548		2	2	2	17.9	17.9	17.9	21.83	0	5.0354	4	2	1	0	1	0	1	719840	655920	0	2526900	0	1685700	15443000	5903300	0	22742000	0	15171000	900	tr|C4M3J0|C4M3J0_ENTHI Iron-sulfur flavoprotein, putative OS=Entamoeba histolytica HM-1:IMSS OX=294381 GN=EHI_138480 PE=4 SV=1
C4M3S4	C4M3S4	Tho2 domain-containing protein	EHI_052850	0.373901	0.495969	1.10704	2.15404	20	20	20	20	20	23.3211		2	2	2	3.1	3.1	3.1	87.18	0	3.0006	2	0	0	0	2	0	1	0	0	0	0	0	249520	0	0	0	0	0	10480000	918	tr|C4M3S4|C4M3S4_ENTHI Tho2 domain-containing protein OS=Entamoeba histolytica HM-1:IMSS OX=294381 GN=EHI_052850 PE=4 SV=1
C4M3W3	C4M3W3	AB hydrolase-1 domain-containing protein	EHI_016410	0.373901	0.495969	2.01121	4.03121	20	20	20	26.0336	20	20		2	2	2	6	6	6	55.911	0	3.0764	2	0	0	0	2	0	0	0	0	0	2192500	0	0	0	0	0	68692000	0	0	930	tr|C4M3W3|C4M3W3_ENTHI AB hydrolase-1 domain-containing protein OS=Entamoeba histolytica HM-1:IMSS OX=294381 GN=EHI_016410 PE=4 SV=1
C4M3Y5	C4M3Y5	DUF4190 domain-containing protein	EHI_200800	0.367556	0.495969	-0.616805	0.652113	24.0081	24.3186	24.6694	24.792	23.536	22.8176		2	2	2	22.3	22.3	22.3	14.918	0	15.842	6	1	1	2	1	1	1	2410300	2989000	3811800	4150000	1737500	1056100	16872000	20923000	26682000	29050000	12163000	7392500	935	tr|C4M3Y5|C4M3Y5_ENTHI DUF4190 domain-containing protein OS=Entamoeba histolytica HM-1:IMSS OX=294381 GN=EHI_200800 PE=4 SV=1
C4M3Z6	C4M3Z6	Phosphoglucomutase/phosphomannomutase family protein	EHI_185280	0.373901	0.495969	-1.39873	0.379264	24.1962	20	20	20	20	20		2	2	2	3.9	3.9	3.9	66.65	0	2.7617	2	2	0	0	0	0	0	565310	0	0	0	0	0	19221000	0	0	0	0	0	939	tr|C4M3Z6|C4M3Z6_ENTHI Phosphoglucomutase/phosphomannomutase family protein OS=Entamoeba histolytica HM-1:IMSS OX=294381 GN=EHI_185280 PE=3 SV=1
C4M451	C4M451	Proteasome regulatory subunit, putative	EHI_030170	0.373901	0.495969	-1.25959	0.417663	23.7788	20	20	20	20	20		2	2	2	11.5	11.5	11.5	35.846	0	9.3497	2	1	1	0	0	0	0	959490	0	0	0	0	0	14392000	0	0	0	0	0	948	tr|C4M451|C4M451_ENTHI Proteasome regulatory subunit, putative OS=Entamoeba histolytica HM-1:IMSS OX=294381 GN=EHI_030170 PE=3 SV=1
C4MAW8;C4M4A2	C4MAW8;C4M4A2	Proteasome subunit alpha type	EHI_029210;EHI_098060	0.968545	0.979403	0.0960318	1.06883	20	20	24.7093	24.9974	20	20		2	2	2	8.5	8.5	8.5	27.603	0	3.2694	3	0	0	2	1	0	0	0	0	2493700	3044900	0	0	0	0	27431000	33494000	0	0	959	tr|C4MAW8|C4MAW8_ENTHI Proteasome subunit alpha type OS=Entamoeba histolytica HM-1:IMSS OX=294381 GN=EHI_029210 PE=3 SV=1;tr|C4M4A2|C4M4A2_ENTHI Proteasome subunit alpha type OS=Entamoeba histolytica HM-1:IMSS OX=294381 GN=EHI_098060 PE=3 SV=1
C4M4A8	C4M4A8	Protein transport protein SEC61 gamma subunit, putative	EHI_048170	0.0915951	0.251376	2.764	6.79276	20	22.154	20	25.3166	21.777	23.3525		2	2	2	49.3	49.3	49.3	8.0024	0	7.8667	2	0	1	0	1	1	1	0	1555600	0	13929000	1197800	3570100	0	4666700	0	41787000	3593500	10710000	960	tr|C4M4A8|C4M4A8_ENTHI Protein transport protein SEC61 gamma subunit, putative OS=Entamoeba histolytica HM-1:IMSS OX=294381 GN=EHI_048170 PE=3 SV=1
C4M4F3	C4M4F3	Proteasome subunit beta	EHI_078710	0.373901	0.495969	-1.25765	0.418226	20	20	23.7729	20	20	20		2	2	2	9.6	9.6	9.6	22.302	0	3.2505	4	1	0	2	0	0	0	0	0	1194500	0	0	0	0	0	14334000	0	0	0	969	tr|C4M4F3|C4M4F3_ENTHI Proteasome subunit beta OS=Entamoeba histolytica HM-1:IMSS OX=294381 GN=EHI_078710 PE=3 SV=1
C4M4K6	C4M4K6	Serine/threonine-protein phosphatase	EHI_031240	0.116944	0.278802	-3.69188	0.0773809	20	25.7906	25.2851	20	20	20		2	2	2	7.1	7.1	7.1	35.411	0	3.1995	2	0	2	2	0	0	0	0	4464700	3145000	0	0	0	0	58041000	40885000	0	0	0	977	tr|C4M4K6|C4M4K6_ENTHI Serine/threonine-protein phosphatase OS=Entamoeba histolytica HM-1:IMSS OX=294381 GN=EHI_031240 PE=3 SV=1
C4M4K9	C4M4K9	DNA damage-binding protein 1	EHI_031270	0.120093	0.278802	2.79218	6.92676	20	20	20	23.7687	24.6078	20		2	2	2	2.2	2.2	2.2	112.11	0	9.9818	5	0	1	0	2	1	1	0	0	0	259850	464880	0	0	0	0	14292000	25568000	0	979	tr|C4M4K9|C4M4K9_ENTHI DNA damage-binding protein 1 OS=Entamoeba histolytica HM-1:IMSS OX=294381 GN=EHI_031270 PE=3 SV=1
C4M4N5;B1N2U9	C4M4N5;B1N2U9	RhoGAP domain containing protein	EHI_189510;EHI_159720	0.125682	0.28133	-2.35395	0.19561	20	22.9808	24.0811	20	20	20		2	2	2	3	3	3	60.766	0.00076511	2.3263	3	0	1	2	0	0	0	0	359890	771610	0	0	0	0	8277600	17747000	0	0	0	983	tr|C4M4N5|C4M4N5_ENTHI RhoGAP domain containing protein OS=Entamoeba histolytica HM-1:IMSS OX=294381 GN=EHI_189510 PE=4 SV=1;tr|B1N2U9|B1N2U9_ENTHI RhoGAP domain containing protein OS=Entamoeba histolytica HM-1:IMSS OX=294381 GN=EHI_159720 PE=4 SV=1
C4M4P5	C4M4P5	Gryzun-like domain-containing protein	EHI_168350	0.373901	0.495969	1.95548	3.87845	20	20	20	25.8664	20	20		2	2	2	2.9	2.9	2.9	86.269	0.0007622	2.2742	2	0	0	0	2	0	0	0	0	0	1799300	0	0	0	0	0	61175000	0	0	986	tr|C4M4P5|C4M4P5_ENTHI Gryzun-like domain-containing protein OS=Entamoeba histolytica HM-1:IMSS OX=294381 GN=EHI_168350 PE=4 SV=1
C4M4Q9	C4M4Q9	Uncharacterized protein	EHI_168230	0.236576	0.42452	3.54736	11.6913	20	20	22.7761	28.1002	25.318	20		2	2	2	13	13	13	24.577	0	7.1045	5	0	0	1	2	1	0	0	0	1026100	27858000	3068300	0	0	0	7182800	287740000	41829000	0	990	tr|C4M4Q9|C4M4Q9_ENTHI Uncharacterized protein OS=Entamoeba histolytica HM-1:IMSS OX=294381 GN=EHI_168230 PE=3 SV=1
C4M4R8	C4M4R8	Arf-GAP domain-containing protein	EHI_095050	0.12929	0.285066	-3.10195	0.116471	23.8006	25.5053	20	20	20	20		2	2	2	7.4	7.4	7.4	44.624	0	4.2906	4	1	2	1	0	0	0	1461100	1295000	0	0	0	0	14611000	47628000	0	0	0	0	991	tr|C4M4R8|C4M4R8_ENTHI Arf-GAP domain-containing protein OS=Entamoeba histolytica HM-1:IMSS OX=294381 GN=EHI_095050 PE=4 SV=1
C4M4W9	C4M4W9	Long-chain-fatty-acid--CoA ligase, putative	EHI_029050	0.373901	0.495969	-1.347	0.393108	24.041	20	20	20	20	20		2	2	2	6.7	6.7	6.7	68.919	0	2.8579	2	2	0	0	0	0	0	556820	0	0	0	0	0	17261000	0	0	0	0	0	997	tr|C4M4W9|C4M4W9_ENTHI Long-chain-fatty-acid--CoA ligase, putative OS=Entamoeba histolytica HM-1:IMSS OX=294381 GN=EHI_029050 PE=4 SV=1
C4M4Y2;C4M0D8	C4M4Y2;C4M0D8	Nucleosome assembly protein, putative;Nucleosome assembly protein 1-like 1, putative	EHI_119340;EHI_0065	0.130935	0.285815	3.26322	9.60123	20	20	20	25.8467	20	23.943		2	2	2	6	6	6	38.164	0.0022388	2.0441	3	0	0	0	2	0	1	0	0	0	7542900	0	2015900	0	0	0	60343000	0	16127000	999	tr|C4M4Y2|C4M4Y2_ENTHI Nucleosome assembly protein, putative OS=Entamoeba histolytica HM-1:IMSS OX=294381 GN=EHI_119340 PE=3 SV=1;tr|C4M0D8|C4M0D8_ENTHI Nucleosome assembly protein 1-like 1, putative OS=Entamoeba histolytica HM-1:IMSS OX=294381 GN=EHI_0065
C4M5A3	C4M5A3	Beige/BEACH domain containing protein	EHI_081350	0.44804	0.570606	-1.54571	0.342527	20	24.314	23.9616	20	23.6385	20		2	2	2	3.4	3.4	3.4	65.941	0.00075529	2.196	4	0	1	1	1	1	0	0	834290	653470	0	522350	0	0	20857000	16337000	0	13059000	0	1016	tr|C4M5A3|C4M5A3_ENTHI Beige/BEACH domain containing protein OS=Entamoeba histolytica HM-1:IMSS OX=294381 GN=EHI_081350 PE=4 SV=1
C4M5G9	C4M5G9	Galactose-inhibitable lectin, putative	EHI_058330	NaN	NaN	0	1	20	20	20	20	20	20		9	2	2	33.2	6.3	6.3	31.626	0	3.7482	3	0	2	1	0	0	0	0	0	0	0	0	0	0	0	0	0	0	0	1025	tr|C4M5G9|C4M5G9_ENTHI Galactose-inhibitable lectin, putative OS=Entamoeba histolytica HM-1:IMSS OX=294381 GN=EHI_058330 PE=4 SV=1
C4M648	C4M648	Proteasome regulatory subunit, putative	EHI_179970	0.137184	0.293289	-2.5433	0.17155	20	24.7025	22.9274	20	20	20		2	2	2	6.1	6.1	6.1	54.278	0	11.386	5	1	2	1	0	0	1	0	378750	265900	0	0	0	0	27302000	7976900	0	0	0	1068	tr|C4M648|C4M648_ENTHI Proteasome regulatory subunit, putative OS=Entamoeba histolytica HM-1:IMSS OX=294381 GN=EHI_179970 PE=4 SV=1
C4M661	C4M661	60S acidic ribosomal protein P1, putative	EHI_042930	0.14104	0.294989	3.16007	8.93873	20	20	20	26.5674	21.9327	20.9801		2	2	2	31.5	31.5	31.5	11.944	0	13.346	5	0	0	0	2	1	1	0	0	0	7372700	1000800	517110	0	0	0	99448000	4003100	2068400	1076	tr|C4M661|C4M661_ENTHI 60S acidic ribosomal protein P1, putative OS=Entamoeba histolytica HM-1:IMSS OX=294381 GN=EHI_042930 PE=3 SV=1
C4M6G5	C4M6G5	Replication factor C familiy protein	EHI_099850	0.373901	0.495969	2.13405	4.38948	20	20	20	26.4022	20	20		2	2	2	7.1	7.1	7.1	35.991	0	2.8942	1	0	0	0	2	0	0	0	0	0	2322400	0	0	0	0	0	88683000	0	0	1092	tr|C4M6G5|C4M6G5_ENTHI Replication factor C familiy protein OS=Entamoeba histolytica HM-1:IMSS OX=294381 GN=EHI_099850 PE=3 SV=1
C4M6G8	C4M6G8	Flap endonuclease 1	FEN1	0.373901	0.495969	1.81	3.50643	20	20	20	25.43	20	20		2	2	2	6.1	6.1	6.1	42.577	0	5.6715	2	0	0	0	2	0	0	0	0	0	2659200	0	0	0	0	0	45206000	0	0	1093	sp|C4M6G8|FEN1_ENTHI Flap endonuclease 1 OS=Entamoeba histolytica OX=5759 GN=FEN1 PE=3 SV=1
C4M6I7	C4M6I7	Uncharacterized protein	EHI_173480	0.17144	0.338324	-1.97144	0.254998	20	24.0956	21.8188	20	20	20		2	2	2	11.7	11.7	11.7	27.623	0.00075245	2.1465	3	1	1	1	0	0	0	0	1493800	308260	0	0	0	0	17926000	3699200	0	0	0	1098	tr|C4M6I7|C4M6I7_ENTHI Uncharacterized protein OS=Entamoeba histolytica HM-1:IMSS OX=294381 GN=EHI_173480 PE=4 SV=1
C4M6J8	C4M6J8	Uro-adherence factor A, putative	EHI_060430	0.131817	0.285815	2.60638	6.08972	20	20	20	20	23.1266	24.6925		2	2	2	2.9	2.9	2.9	120.25	0.0014981	2.0834	2	0	0	0	0	1	1	0	0	0	0	136690	404670	0	0	0	0	9158300	27113000	1101	tr|C4M6J8|C4M6J8_ENTHI Uro-adherence factor A, putative OS=Entamoeba histolytica HM-1:IMSS OX=294381 GN=EHI_060430 PE=4 SV=1
C4M6T7	C4M6T7	Proteasome regulatory subunit, putative	EHI_054230	0.124817	0.28133	-1.68781	0.310399	22.9077	22.1557	20	20	20	20		2	2	2	8.3	8.3	8.3	32.059	0.0022272	1.9921	0	1	1	0	0	0	0	437170	259560	0	0	0	0	7869000	4672200	0	0	0	0	1115	tr|C4M6T7|C4M6T7_ENTHI Proteasome regulatory subunit, putative OS=Entamoeba histolytica HM-1:IMSS OX=294381 GN=EHI_054230 PE=4 SV=1
C4M751	C4M751	60S ribosomal protein L7, putative	EHI_192110	0.143413	0.298519	6.47734	89.099	20	20	20	32.298	27.134	20		19	2	2	61.3	10	10	25.717	0	45.255	4	0	0	0	2	1	0	0	0	0	231250000	16365000	0	0	0	0	5280500224	147280000	0	1131	tr|C4M751|C4M751_ENTHI 60S ribosomal protein L7, putative OS=Entamoeba histolytica HM-1:IMSS OX=294381 GN=EHI_192110 PE=3 SV=1
C4M792	C4M792	GRAM domain-containing protein	EHI_044200	0.373901	0.495969	2.00472	4.01311	20	20	20	26.0142	20	20		2	2	2	4.8	4.8	4.8	53.59	0	3.8902	2	0	0	0	2	0	0	0	0	0	2336900	0	0	0	0	0	67771000	0	0	1142	tr|C4M792|C4M792_ENTHI GRAM domain-containing protein OS=Entamoeba histolytica HM-1:IMSS OX=294381 GN=EHI_044200 PE=4 SV=1
C4M7E0;B1N5D9	C4M7E0;B1N5D9	Reverse transcriptase domain-containing protein;Dynein regulatory complex protein 9	EHI_109000;EHI_17375	0.129575	0.285066	3.67947	12.8124	20	20	20	26.5413	20	24.4971		2	2	2	5	5	5	66.414	0	10.129	4	0	0	0	2	0	2	0	0	0	3367600	0	816530	0	0	0	97662000	0	23679000	1150	tr|C4M7E0|C4M7E0_ENTHI Reverse transcriptase domain-containing protein OS=Entamoeba histolytica HM-1:IMSS OX=294381 GN=EHI_109000 PE=3 SV=1;tr|B1N5D9|B1N5D9_ENTHI Dynein regulatory complex protein 9 OS=Entamoeba histolytica HM-1:IMSS OX=294381 GN=EHI_17375
C4M7E3;C4LTN3;C4M6K4	C4M7E3;C4LTN3;C4M6K4	Uncharacterized protein;GT-D domain-containing protein	EHI_166360;EHI_012440	0.367288	0.495969	-2.48967	0.178047	20	26.0617	25.77	20	24.3627	20		2	2	2	6.9	6.9	6.9	40.765	0	6.994	5	0	2	2	0	1	0	0	3244100	2782800	0	1659400	0	0	70040000	57219000	0	21572000	0	1151	tr|C4M7E3|C4M7E3_ENTHI Uncharacterized protein OS=Entamoeba histolytica HM-1:IMSS OX=294381 GN=EHI_166360 PE=4 SV=1;tr|C4LTN3|C4LTN3_ENTHI GT-D domain-containing protein OS=Entamoeba histolytica HM-1:IMSS OX=294381 GN=EHI_012440 PE=4 SV=1;tr|C4M6K4|C4M6K4_
C4M7G3	C4M7G3	Protein kinase, putative	EHI_158590	0.373901	0.495969	-1.00291	0.498993	20	20	23.0087	20	20	20		2	2	2	3.4	3.4	3.4	77.076	0	3.6628	2	1	0	1	0	0	0	0	0	248220	0	0	0	0	0	8439500	0	0	0	1155	tr|C4M7G3|C4M7G3_ENTHI Protein kinase, putative OS=Entamoeba histolytica HM-1:IMSS OX=294381 GN=EHI_158590 PE=4 SV=1
C4M7W1	C4M7W1	Leucine rich repeat-containing protein	EHI_029600	0.373901	0.495969	1.77552	3.42362	20	20	20	20	25.3266	20		2	2	2	1.1	1.1	1.1	191.09	0.00075758	2.2433	1	0	0	0	0	2	0	0	0	0	0	637540	0	0	0	0	0	42078000	0	1167	tr|C4M7W1|C4M7W1_ENTHI Leucine rich repeat-containing protein OS=Entamoeba histolytica HM-1:IMSS OX=294381 GN=EHI_029600 PE=4 SV=1
C4M837	C4M837	RING-type domain-containing protein	EHI_108730	0.373901	0.495969	-0.986329	0.50476	20	20	22.959	20	20	20		2	2	2	3.1	3.1	3.1	77.599	0.0022239	1.9442	2	0	0	2	0	0	0	0	0	203840	0	0	0	0	0	8153500	0	0	0	1186	tr|C4M837|C4M837_ENTHI RING-type domain-containing protein OS=Entamoeba histolytica HM-1:IMSS OX=294381 GN=EHI_108730 PE=4 SV=1
C4M854	C4M854	Proteasome subunit alpha type	EHI_052140	0.10692	0.278802	-2.28942	0.204558	23.7783	23.6356	22.5617	23.1073	20	20		2	2	2	12.3	12.3	12.3	26.126	0	4.5108	6	2	2	1	1	0	0	1106700	1002500	476230	695100	0	0	14387000	13032000	6191000	9036300	0	0	1190	tr|C4M854|C4M854_ENTHI Proteasome subunit alpha type OS=Entamoeba histolytica HM-1:IMSS OX=294381 GN=EHI_052140 PE=3 SV=1
C4M882	C4M882	Uncharacterized protein	EHI_098800	0.116183	0.278802	-2.55107	0.170629	23.8762	23.777	20	20	20	20	+	2	2	2	5.2	5.2	5.2	40.964	1	-2	2	1	1	0	0	0	0	669480	624960	0	0	0	0	15398000	14374000	0	0	0	0	1192	tr|C4M882|C4M882_ENTHI Uncharacterized protein OS=Entamoeba histolytica HM-1:IMSS OX=294381 GN=EHI_098800 PE=4 SV=1
C4M8D0	C4M8D0	Tho2 domain-containing protein	EHI_185590	0.128744	0.285066	2.61646	6.13242	20	20	20	24.6284	20	23.221		2	2	2	3.5	3.5	3.5	117.41	0	10.008	2	0	0	0	1	0	1	0	0	0	489340	0	184470	0	0	0	25935000	0	9777100	1204	tr|C4M8D0|C4M8D0_ENTHI Tho2 domain-containing protein OS=Entamoeba histolytica HM-1:IMSS OX=294381 GN=EHI_185590 PE=4 SV=1
C4M8F9	C4M8F9	TLDc domain-containing protein	EHI_036570	0.314549	0.495969	1.78963	3.45726	24.3854	24.684	20	25.5145	24.6363	24.2876		2	2	2	4.4	4.4	4.4	43.831	0.0022305	1.9954	7	1	2	0	1	1	1	1043600	1283600	0	2282400	1241800	975170	21915000	26955000	0	47931000	26078000	20478000	1211	tr|C4M8F9|C4M8F9_ENTHI TLDc domain-containing protein OS=Entamoeba histolytica HM-1:IMSS OX=294381 GN=EHI_036570 PE=4 SV=1
C4M8H3	C4M8H3	Formin homology 2 domain containing protein	EHI_090250	0.373901	0.495969	-1.14361	0.452625	23.4308	20	20	20	20	20		2	2	2	3	3	3	99.102	0	4.1206	2	2	0	0	0	0	0	245820	0	0	0	0	0	11308000	0	0	0	0	0	1213	tr|C4M8H3|C4M8H3_ENTHI Formin homology 2 domain containing protein OS=Entamoeba histolytica HM-1:IMSS OX=294381 GN=EHI_090250 PE=3 SV=1
C4M8S1	C4M8S1	RING-type domain-containing protein	EHI_181590	0.373901	0.495969	1.81816	3.5263	20	20	20	25.4545	20	20		2	2	2	4.1	4.1	4.1	82.472	0	2.9039	2	0	0	0	2	0	0	0	0	0	1585500	0	0	0	0	0	45979000	0	0	1225	tr|C4M8S1|C4M8S1_ENTHI RING-type domain-containing protein OS=Entamoeba histolytica HM-1:IMSS OX=294381 GN=EHI_181590 PE=4 SV=1
C4M8X2	C4M8X2	Metal dependent hydrolase, putative	EHI_120610	0.205177	0.388303	2.65049	6.27879	20	20	20	25.9645	20	21.987		2	2	2	8.6	8.6	8.6	35.122	0	3.1318	2	0	0	0	2	0	1	0	0	0	1410100	0	230920	0	0	0	65477000	0	4156600	1234	tr|C4M8X2|C4M8X2_ENTHI Metal dependent hydrolase, putative OS=Entamoeba histolytica HM-1:IMSS OX=294381 GN=EHI_120610 PE=3 SV=1
C4M967	C4M967	Ras-GEF domain-containing protein	EHI_135780	0.373901	0.495969	0.858975	1.81375	20	20	20	20	22.5769	20		2	2	2	5.1	5.1	5.1	67.481	0.00078003	2.5195	2	0	0	0	0	1	1	0	0	0	0	240640	0	0	0	0	0	6256500	0	1253	tr|C4M967|C4M967_ENTHI Ras-GEF domain-containing protein OS=Entamoeba histolytica HM-1:IMSS OX=294381 GN=EHI_135780 PE=4 SV=1
C4M9D9	C4M9D9	PH domain containing protein	EHI_091510	0.373901	0.495969	1.59472	3.02036	20	20	20	24.7842	20	20		2	2	2	4.1	4.1	4.1	75.512	0	4.8194	2	0	0	0	2	0	0	0	0	0	875500	0	0	0	0	0	28892000	0	0	1264	tr|C4M9D9|C4M9D9_ENTHI PH domain containing protein OS=Entamoeba histolytica HM-1:IMSS OX=294381 GN=EHI_091510 PE=4 SV=1
C4M9H2	C4M9H2	Thioredoxin, putative	EHI_105860	0.601024	0.702945	1.23405	2.35227	20	23.4859	23.1563	26.4333	23.9111	20		2	2	2	13.4	13.4	13.4	13.259	0	8.7152	3	0	1	1	2	1	0	0	1468500	1168600	2873400	1971800	0	0	11748000	9348800	90617000	15775000	0	1269	tr|C4M9H2|C4M9H2_ENTHI Thioredoxin, putative OS=Entamoeba histolytica HM-1:IMSS OX=294381 GN=EHI_105860 PE=4 SV=1
C4M9I7	C4M9I7	Protein kinase, putative	EHI_011510	0.373901	0.495969	1.938	3.83173	20	20	20	25.814	20	20		2	2	2	7.5	7.5	7.5	48.214	0	5.8697	1	0	0	0	2	0	0	0	0	0	1164400	0	0	0	0	0	58991000	0	0	1273	tr|C4M9I7|C4M9I7_ENTHI Protein kinase, putative OS=Entamoeba histolytica HM-1:IMSS OX=294381 GN=EHI_011510 PE=4 SV=1
C4M9K8	C4M9K8	C2 domain-containing protein	EHI_189170	0.985323	0.991921	-0.0387402	0.973505	20	24.3698	24.0428	23.8395	20	24.4568		2	2	2	3.7	3.7	3.7	84.127	0	3.4754	7	0	2	2	1	0	2	0	159180	194800	484230	0	240870	0	21679000	17282000	15011000	0	23027000	1275	tr|C4M9K8|C4M9K8_ENTHI C2 domain-containing protein OS=Entamoeba histolytica HM-1:IMSS OX=294381 GN=EHI_189170 PE=3 SV=1
C4M9T1	C4M9T1	RNA-binding protein TIA-1, putative	EHI_056660	0.373901	0.495969	1.44703	2.72647	20	20	20	24.3411	20	20		2	2	2	9.2	9.2	9.2	34.622	0	90.986	2	0	0	0	2	0	0	0	0	0	1416800	0	0	0	0	0	21252000	0	0	1281	tr|C4M9T1|C4M9T1_ENTHI RNA-binding protein TIA-1, putative OS=Entamoeba histolytica HM-1:IMSS OX=294381 GN=EHI_056660 PE=4 SV=1
C4MA90	C4MA90	Histidine acid phosphatase family protein	EHI_039860	0.373901	0.495969	-1.58911	0.332376	20	20	24.7673	20	20	20		2	2	2	5.7	5.7	5.7	48.814	0	2.9869	2	0	0	2	0	0	0	0	0	453900	0	0	0	0	0	28557000	0	0	0	1304	tr|C4MA90|C4MA90_ENTHI Histidine acid phosphatase family protein OS=Entamoeba histolytica HM-1:IMSS OX=294381 GN=EHI_039860 PE=4 SV=1
C4MA95;C4M6Q5	C4MA95;C4M6Q5	Heat shock protein 70, putative	EHI_198320;EHI_201260	0.939482	0.95621	0.155083	1.11349	20	23.8323	20	24.2975	20	20		2	2	2	4.8	4.8	4.8	62.552	0	5.9877	2	0	1	0	1	0	0	0	466740	0	644370	0	0	0	14936000	0	20620000	0	0	1305	tr|C4MA95|C4MA95_ENTHI Heat shock protein 70, putative OS=Entamoeba histolytica HM-1:IMSS OX=294381 GN=EHI_198320 PE=3 SV=1;tr|C4M6Q5|C4M6Q5_ENTHI Heat shock protein 70, putative OS=Entamoeba histolytica HM-1:IMSS OX=294381 GN=EHI_201260 PE=3 SV=1
C4MAE5	C4MAE5	Carrier protein	EHI_172170	0.513457	0.624737	-1.46177	0.363048	23.5324	26.3539	25.6371	20	25.4789	25.6593		2	2	2	8.1	8.1	8.1	29.385	0	12.092	11	1	2	1	1	1	1	1213300	2663200	1910900	0	1523500	1893400	12133000	85768000	52185000	0	46765000	52992000	1311	tr|C4MAE5|C4MAE5_ENTHI Carrier protein OS=Entamoeba histolytica HM-1:IMSS OX=294381 GN=EHI_172170 PE=4 SV=1
C4MAJ0	C4MAJ0	Shell matrix protein	EHI_143070	0.122891	0.27977	-3.30064	0.101487	20	25.5992	24.3027	20	20	20		2	2	2	6.2	6.2	6.2	34.515	0	2.9524	3	0	2	1	0	0	0	0	4235900	1724500	0	0	0	0	50831000	20694000	0	0	0	1314	tr|C4MAJ0|C4MAJ0_ENTHI Shell matrix protein OS=Entamoeba histolytica HM-1:IMSS OX=294381 GN=EHI_143070 PE=4 SV=1
C4MAS3	C4MAS3	Vesicle transport protein	EHI_049060	0.0683166	0.200504	-2.5965	0.16534	22.4793	24.6696	23.1012	20	20	22.4606		2	2	2	21.1	21.1	21.1	13.492	0	12.124	6	1	2	1	0	0	2	1461700	6671700	2249600	0	0	1443000	5847000	26687000	8998200	0	0	5771900	1325	tr|C4MAS3|C4MAS3_ENTHI Vesicle transport protein OS=Entamoeba histolytica HM-1:IMSS OX=294381 GN=EHI_049060 PE=4 SV=1
C4MAZ1	C4MAZ1	DEAD/DEAH box helicase, putative	EHI_145050	0.373901	0.495969	1.64055	3.11785	20	20	20	24.9217	20	20		2	2	2	3.7	3.7	3.7	69.696	0.00076923	2.3663	2	0	0	0	2	0	0	0	0	0	993150	0	0	0	0	0	31781000	0	0	1334	tr|C4MAZ1|C4MAZ1_ENTHI DEAD/DEAH box helicase, putative OS=Entamoeba histolytica HM-1:IMSS OX=294381 GN=EHI_145050 PE=3 SV=1
C4MB23	C4MB23	RAP domain-containing protein	EHI_176160	0.373901	0.495969	-0.719226	0.607423	20	20	22.1577	20	20	20		2	2	2	2.9	2.9	2.9	86.375	0.00076161	2.265	2	0	0	1	0	0	1	0	0	111400	0	0	0	0	0	4678700	0	0	0	1338	tr|C4MB23|C4MB23_ENTHI RAP domain-containing protein OS=Entamoeba histolytica HM-1:IMSS OX=294381 GN=EHI_176160 PE=4 SV=1
C4MB98	C4MB98	Calmodulin, putative	EHI_000130	0.373901	0.495969	-0.888539	0.540161	20	20	22.6656	20	20	20		2	2	2	19.3	19.3	19.3	17.182	0	5.5923	1	0	0	1	1	0	0	0	0	831660	0	0	0	0	0	6653200	0	0	0	1351	tr|C4MB98|C4MB98_ENTHI Calmodulin, putative OS=Entamoeba histolytica HM-1:IMSS OX=294381 GN=EHI_000130 PE=4 SV=1
C4MBB8	C4MBB8	Reticulocyte-binding protein 2-like protein a (Fragment)	EHI_041580	0.894615	0.930939	-0.291503	0.81705	20	24.798	20	20	20	23.9235		2	2	2	5.4	5.4	5.4	48.844	0.0058437	1.7975	2	0	2	0	0	0	1	0	934020	0	0	0	935970	0	29171000	0	0	0	15911000	1353	tr|C4MBB8|C4MBB8_ENTHI Reticulocyte-binding protein 2-like protein a (Fragment) OS=Entamoeba histolytica HM-1:IMSS OX=294381 GN=EHI_041580 PE=4 SV=1
C4MBC1	C4MBC1	VHS domain-containing protein	EHI_037540	0.858663	0.912625	0.287631	1.22063	20	22.7532	20	23.6161	20	20		2	2	2	8.5	8.5	8.5	38.771	0.0079768	1.7285	0	0	1	0	1	0	0	0	392750	0	714290	0	0	0	7069400	0	12857000	0	0	1354	tr|C4MBC1|C4MBC1_ENTHI VHS domain-containing protein OS=Entamoeba histolytica HM-1:IMSS OX=294381 GN=EHI_037540 PE=4 SV=1
C4MBJ3	C4MBJ3	Uncharacterized protein	EHI_063580	0.697151	0.788008	0.773945	1.70994	20	22.5875	20	24.9094	20	20		2	2	2	3.6	3.6	3.6	58.576	0.0036684	1.8704	2	0	1	0	1	0	0	0	225090	0	1125400	0	0	0	6302600	0	31511000	0	0	1362	tr|C4MBJ3|C4MBJ3_ENTHI Uncharacterized protein OS=Entamoeba histolytica HM-1:IMSS OX=294381 GN=EHI_063580 PE=4 SV=1
C4MBL8	C4MBL8	B30.2/SPRY domain-containing protein	EHI_116470	0.373901	0.495969	-1.37789	0.384781	20	20	24.1337	20	20	20		2	2	2	7.4	7.4	7.4	32.369	0.0007716	2.4064	2	0	0	1	0	0	1	0	0	1415900	0	0	0	0	0	18406000	0	0	0	1367	tr|C4MBL8|C4MBL8_ENTHI B30.2/SPRY domain-containing protein OS=Entamoeba histolytica HM-1:IMSS OX=294381 GN=EHI_116470 PE=4 SV=1
A0A8U0WP69	A0A8U0WP69	Uncharacterized protein	EHI_126990	0.247121	0.439101	-2.10523	0.232414	23.5283	25.2644	24.3253	25.0257	21.7766	20		3	3	3	6.5	6.5	6.5	57.478	0	9.8871	8	1	3	2	1	1	0	549910	946290	485450	1552600	163310	0	12098000	40304000	21021000	34157000	3592700	0	15	tr|A0A8U0WP69|A0A8U0WP69_ENTHI Uncharacterized protein OS=Entamoeba histolytica HM-1:IMSS OX=294381 GN=EHI_126990 PE=4 SV=1
A0A8U0WPM9;B1N629;B1N5R5	A0A8U0WPM9;B1N629	Dipeptidyl-peptidase, putative	EHI_136440;EHI_061340	0.75904	0.835623	-0.711336	0.610755	20	20	25.5355	20	20	23.4015		3	3	3	5.6	5.6	5.6	76.529	0	7.4057	5	0	1	2	0	0	1	0	0	2114500	0	0	481740	0	0	48634000	0	0	11080000	38	tr|A0A8U0WPM9|A0A8U0WPM9_ENTHI Dipeptidyl-peptidase, putative OS=Entamoeba histolytica HM-1:IMSS OX=294381 GN=EHI_136440 PE=4 SV=1;tr|B1N629|B1N629_ENTHI Dipeptidyl-peptidase, putative OS=Entamoeba histolytica HM-1:IMSS OX=294381 GN=EHI_061340 PE=4 SV=1
A0A8U0WPS5	A0A8U0WPS5	Rab family GTPase	EHI_199820	0.19525	0.374714	-2.37795	0.192383	25.1359	23.1258	22.9554	20	24.0833	20		3	3	3	18.1	18.1	18.1	22.272	0	5.6737	6	2	1	2	0	1	0	3072400	762770	677790	0	1481300	0	36869000	9153200	8133500	0	17775000	0	46	tr|A0A8U0WPS5|A0A8U0WPS5_ENTHI Rab family GTPase OS=Entamoeba histolytica HM-1:IMSS OX=294381 GN=EHI_199820 PE=4 SV=1
A0A8U0WPT3;B1N417	A0A8U0WPT3	Methionine gamma-lyase	EHI_142250	0.324297	0.495969	1.85937	3.62848	22.2809	20	20	25.0886	20	22.7704		3	3	2	13	13	9.7	42.812	0	12.312	3	1	0	0	1	1	1	364000	0	0	2548500	0	511030	5096000	0	0	35680000	0	7154500	47	tr|A0A8U0WPT3|A0A8U0WPT3_ENTHI Methionine gamma-lyase OS=Entamoeba histolytica HM-1:IMSS OX=294381 GN=EHI_142250 PE=4 SV=1
A0A8U0WPY7	A0A8U0WPY7	Uncharacterized protein	EHI_025100	0.663444	0.758783	-0.814259	0.568701	23.1742	23.3327	20	24.0641	20	20		3	3	3	7.7	7.7	7.7	56.93	0	12.233	4	1	1	1	1	0	0	498160	556000	0	923080	0	0	9465100	10564000	0	17539000	0	0	57	tr|A0A8U0WPY7|A0A8U0WPY7_ENTHI Uncharacterized protein OS=Entamoeba histolytica HM-1:IMSS OX=294381 GN=EHI_025100 PE=4 SV=1
B1N3S7	B1N3S7	tRNA (guanine(46)-N(7))-methyltransferase	EHI_128170	0.373901	0.495969	2.33363	5.04071	20	20	20	27.0009	20	20		3	3	3	7.4	7.4	7.4	61.554	0	5.7661	2	0	0	0	3	0	0	0	0	0	3979600	0	0	0	0	0	134300000	0	0	127	tr|B1N3S7|B1N3S7_ENTHI tRNA (guanine(46)-N(7))-methyltransferase OS=Entamoeba histolytica HM-1:IMSS OX=294381 GN=EHI_128170 PE=4 SV=1
B1N3W4	B1N3W4	MYND-type domain-containing protein	EHI_181170	0.291697	0.495969	2.64715	6.2643	20	23.2207	20	26.2412	24.9209	20		3	3	3	3.5	3.5	3.5	112.93	0	3.2422	4	0	1	0	2	2	0	0	195500	0	1586500	635280	0	0	9775000	0	79323000	31764000	0	131	tr|B1N3W4|B1N3W4_ENTHI MYND-type domain-containing protein OS=Entamoeba histolytica HM-1:IMSS OX=294381 GN=EHI_181170 PE=4 SV=1
B1N401	B1N401	Glycoprotein FP21, putative	EHI_065310	0.612187	0.7122	-1.55264	0.340886	20	25.5096	25.5724	26.424	20	20		3	3	3	18.1	18.1	18.1	18.439	0	4.5405	6	0	1	2	2	1	0	0	4776900	4989500	9003900	0	0	0	47769000	49895000	90039000	0	0	135	tr|B1N401|B1N401_ENTHI Glycoprotein FP21, putative OS=Entamoeba histolytica HM-1:IMSS OX=294381 GN=EHI_065310 PE=3 SV=1
B1N493	B1N493	Ras-GAP domain-containing protein	EHI_185440	0.828358	0.890205	0.511976	1.426	20	23.9148	24.2895	20	25.9356	23.8046		3	3	3	22.8	22.8	22.8	19.118	0	12.689	7	0	1	1	0	3	1	0	2259300	2929300	0	6140100	2093100	0	15815000	20505000	0	64179000	14652000	146	tr|B1N493|B1N493_ENTHI Ras-GAP domain-containing protein OS=Entamoeba histolytica HM-1:IMSS OX=294381 GN=EHI_185440 PE=4 SV=1
C4M846;B1N4Q6	C4M846;B1N4Q6	26s protease regulatory subunit;26S protease regulatory subunit 7, putative	EHI_052050;EHI_080890	0.232946	0.422839	-2.14584	0.225963	25.2769	24.7381	25.4899	20	24.5996	24.4679		4	3	3	11.5	8.6	8.6	46.914	0	6.7109	11	2	1	2	1	1	1	2032800	1399300	2356100	0	1271100	1160200	40655000	27985000	47122000	0	25422000	23204000	159	tr|C4M846|C4M846_ENTHI 26s protease regulatory subunit OS=Entamoeba histolytica HM-1:IMSS OX=294381 GN=EHI_052050 PE=3 SV=1;tr|B1N4Q6|B1N4Q6_ENTHI 26S protease regulatory subunit 7, putative OS=Entamoeba histolytica HM-1:IMSS OX=294381 GN=EHI_080890 PE=3 S
B1N559	B1N559	Galactose-specific adhesin 170kD subunit, putative	EHI_042370	0.375399	0.497468	-2.1813	0.220476	20	25.3293	25.1622	20	20	23.9476		42	3	3	38	3.6	3.6	142.58	0	8.969	2	0	3	2	0	0	1	0	489200	536390	0	0	231120	0	42159000	37547000	0	0	16179000	164	tr|B1N559|B1N559_ENTHI Galactose-specific adhesin 170kD subunit, putative OS=Entamoeba histolytica HM-1:IMSS OX=294381 GN=EHI_042370 PE=4 SV=1
C4LSG3	C4LSG3	DEAD/DEAH box helicase, putative	EHI_151190	0.373901	0.495969	1.98128	3.94844	20	20	20	25.9438	20	20		3	3	3	9	9	9	58.004	0	6.2377	3	0	0	0	3	0	0	0	0	0	2390600	0	0	0	0	0	64547000	0	0	186	tr|C4LSG3|C4LSG3_ENTHI DEAD/DEAH box helicase, putative OS=Entamoeba histolytica HM-1:IMSS OX=294381 GN=EHI_151190 PE=4 SV=1
C4LSP0	C4LSP0	Elongator complex protein 3	EHI_152010	0.125232	0.28133	3.32793	10.0417	20	23.7716	20	26.7512	24.2907	22.7135		3	3	3	6.6	6.6	6.6	65.765	0	4.0074	5	0	1	0	2	2	1	0	493830	0	3048800	361180	237170	0	14321000	0	112960000	20522000	6877800	196	tr|C4LSP0|C4LSP0_ENTHI Elongator complex protein 3 OS=Entamoeba histolytica HM-1:IMSS OX=294381 GN=EHI_152010 PE=3 SV=1
C4LSV2	C4LSV2	EH-domain containing protein, putative	EHI_152680	0.990579	0.994991	0.0309486	1.02168	20	25.1795	20	25.2724	20	20		12	3	3	29.5	11.4	11.4	57.649	0	5.4078	4	0	3	0	1	0	0	0	279110	0	1397500	0	0	0	38001000	0	40527000	0	0	205	tr|C4LSV2|C4LSV2_ENTHI EH-domain containing protein, putative OS=Entamoeba histolytica HM-1:IMSS OX=294381 GN=EHI_152680 PE=4 SV=1
C4LSX4	C4LSX4	Proteasome endopeptidase complex	EHI_148040	0.373901	0.495969	-1.82551	0.282142	25.4765	20	20	20	20	20		3	3	3	20.2	20.2	20.2	28.655	0	6.9516	3	3	0	0	0	0	0	851300	0	0	0	0	0	46687000	0	0	0	0	0	210	tr|C4LSX4|C4LSX4_ENTHI Proteasome endopeptidase complex OS=Entamoeba histolytica HM-1:IMSS OX=294381 GN=EHI_148040 PE=4 SV=1
C4LT44	C4LT44	tRNA (guanine(26)-N(2))-dimethyltransferase	EHI_148760	0.373901	0.495969	2.27108	4.82683	20	20	20	26.8132	20	20		3	3	3	7.2	7.2	7.2	55.17	0	4.9613	3	0	0	0	3	0	0	0	0	0	3721600	0	0	0	0	0	117920000	0	0	224	tr|C4LT44|C4LT44_ENTHI tRNA (guanine(26)-N(2))-dimethyltransferase OS=Entamoeba histolytica HM-1:IMSS OX=294381 GN=EHI_148760 PE=3 SV=1
C4LT46	C4LT46	TPR_REGION domain-containing protein	EHI_148780	0.245525	0.437675	2.69606	6.48032	20	20	20	26.5627	21.5254	20		3	3	3	6	6	6	70.572	0	9.6948	4	0	0	0	3	1	0	0	0	0	3304200	100620	0	0	0	0	99125000	3018600	0	225	tr|C4LT46|C4LT46_ENTHI TPR_REGION domain-containing protein OS=Entamoeba histolytica HM-1:IMSS OX=294381 GN=EHI_148780 PE=4 SV=1
C4LT92	C4LT92	Peptidyl-prolyl cis-trans isomerase	EHI_044730	0.767318	0.841314	-0.436597	0.738876	23.464	22.971	20	20	22.5264	22.5988		3	3	3	17.5	17.5	17.5	13.257	0.0007776	2.4769	5	1	1	1	0	1	1	2314200	1644300	0	0	1208300	1270400	11571000	8221600	0	0	6041300	6352000	235	tr|C4LT92|C4LT92_ENTHI Peptidyl-prolyl cis-trans isomerase OS=Entamoeba histolytica HM-1:IMSS OX=294381 GN=EHI_044730 PE=3 SV=1
C4LTI2	C4LTI2	Proteasome endopeptidase complex	EHI_011870	0.116923	0.278802	-3.05898	0.119993	24.3818	24.7952	20	20	20	20		3	3	3	19.8	19.8	19.8	28.403	0	4.2142	4	1	2	1	0	0	0	1681600	1818900	0	0	0	0	21860000	29113000	0	0	0	0	249	tr|C4LTI2|C4LTI2_ENTHI Proteasome endopeptidase complex OS=Entamoeba histolytica HM-1:IMSS OX=294381 GN=EHI_011870 PE=4 SV=1
C4MA01;C4LTJ6	C4MA01;C4LTJ6	Trichohyalin-like	EHI_144710;EHI_012020	0.415079	0.537418	1.87331	3.66371	20	26.4405	25.5372	26.5281	25.0135	26.0559		3	3	3	5.7	5.7	5.7	47.221	0	3.1499	12	0	2	2	2	1	2	0	11384000	6086500	12097000	4233800	8720200	0	91070000	48692000	96772000	33871000	69762000	251	tr|C4MA01|C4MA01_ENTHI Trichohyalin-like OS=Entamoeba histolytica HM-1:IMSS OX=294381 GN=EHI_144710 PE=4 SV=1;tr|C4LTJ6|C4LTJ6_ENTHI Trichohyalin-like OS=Entamoeba histolytica HM-1:IMSS OX=294381 GN=EHI_012020 PE=4 SV=1
C4LTX9	C4LTX9	WD domain containing protein	EHI_067830	0.373901	0.495969	1.97946	3.94346	20	20	20	25.9384	20	20		3	3	3	4.8	4.8	4.8	92.832	0	4.4317	3	0	0	0	3	0	0	0	0	0	1607600	0	0	0	0	0	64303000	0	0	273	tr|C4LTX9|C4LTX9_ENTHI WD domain containing protein OS=Entamoeba histolytica HM-1:IMSS OX=294381 GN=EHI_067830 PE=4 SV=1
C4LUF1	C4LUF1	SAC3/GANP family protein	EHI_049500	0.373901	0.495969	2.2019	4.60084	20	20	20	26.6057	20	20		3	3	3	12	12	12	38.823	0	7.0161	4	0	0	0	3	0	0	0	0	0	3618900	0	0	0	0	0	102120000	0	0	300	tr|C4LUF1|C4LUF1_ENTHI SAC3/GANP family protein OS=Entamoeba histolytica HM-1:IMSS OX=294381 GN=EHI_049500 PE=4 SV=1
C4LUN4	C4LUN4	Histone H4	EHI_023230	0.753986	0.832091	0.81626	1.76084	20	23.7867	20	20	20	26.2354		3	3	3	26.3	26.3	26.3	12.87	0	4.3423	7	0	1	1	2	0	2	0	2411900	0	0	0	13168000	0	14471000	0	0	0	79005000	314	tr|C4LUN4|C4LUN4_ENTHI Histone H4 OS=Entamoeba histolytica HM-1:IMSS OX=294381 GN=EHI_023230 PE=3 SV=1
C4LV89;B1N5D0	C4LV89	Glutamic acid-rich protein	EHI_183160	0.373901	0.495969	1.92092	3.78665	20	20	20	25.7628	20	20		3	3	3	13.4	13.4	13.4	32.374	0	5.191	4	0	0	0	3	0	1	0	0	0	1527200	0	0	0	0	0	56933000	0	0	354	tr|C4LV89|C4LV89_ENTHI Glutamic acid-rich protein OS=Entamoeba histolytica HM-1:IMSS OX=294381 GN=EHI_183160 PE=4 SV=1
C4LV99	C4LV99	DnaJ family protein	EHI_183280	0.283124	0.486744	2.58017	5.98012	20	22.9399	20	26.1314	20	24.549		3	3	3	13	13	13	38.44	0	4.8007	6	0	1	0	3	0	2	0	502880	0	2573800	0	1288100	0	8046100	0	73508000	0	24546000	356	tr|C4LV99|C4LV99_ENTHI DnaJ family protein OS=Entamoeba histolytica HM-1:IMSS OX=294381 GN=EHI_183280 PE=4 SV=1
C4LVP6	C4LVP6	Protein SCAI	EHI_186790	0.100987	0.270228	-2.5813	0.16709	25.1397	24.6024	24.8509	20	24.0977	22.7512		3	3	3	6.8	6.8	6.8	65.101	0	15.613	7	2	1	2	0	1	1	505240	943380	612360	0	664940	261480	36965000	25471000	30259000	0	17953000	7060000	386	tr|C4LVP6|C4LVP6_ENTHI Protein SCAI OS=Entamoeba histolytica HM-1:IMSS OX=294381 GN=EHI_186790 PE=4 SV=1
C4LVV9	C4LVV9	Secreted protein	EHI_125720	0.886978	0.928856	0.278578	1.213	20	25.5917	25.0967	24.7032	23.2816	23.5393		3	3	3	28.3	28.3	28.3	19.711	0	5.7848	8	0	2	1	1	1	1	0	1993100	938280	3414300	1274600	1523900	0	50567000	35881000	27315000	10197000	12191000	401	tr|C4LVV9|C4LVV9_ENTHI Secreted protein OS=Entamoeba histolytica HM-1:IMSS OX=294381 GN=EHI_125720 PE=4 SV=1
C4LVY6	C4LVY6	Ribosome biogenesis protein, putative	EHI_126010	0.143658	0.29857	5.66669	50.7975	20	20	20	26.2307	30.7694	20		3	3	3	8.7	8.7	8.7	36.895	0	7.5656	3	0	0	0	2	1	0	0	0	0	1653700	107660000	0	0	0	0	78746000	1830200064	0	407	tr|C4LVY6|C4LVY6_ENTHI Ribosome biogenesis protein, putative OS=Entamoeba histolytica HM-1:IMSS OX=294381 GN=EHI_126010 PE=4 SV=1
C4LW11	C4LW11	WD domain containing protein	EHI_126260	0.122479	0.27977	-3.18051	0.110299	20	25.376	24.1655	20	20	20		3	3	3	11.8	11.8	11.8	45.507	0	7.1342	6	0	3	2	1	0	0	0	1379600	818130	0	0	0	0	43545000	18817000	0	0	0	415	tr|C4LW11|C4LW11_ENTHI WD domain containing protein OS=Entamoeba histolytica HM-1:IMSS OX=294381 GN=EHI_126260 PE=4 SV=1
C4LW12	C4LW12	Ras GTPase-activating protein, putative	EHI_126270	0.472241	0.590267	1.1406	2.20472	22.1791	24.3282	20	24.3104	21.9294	23.6893		3	3	3	7.2	7.2	7.2	75.93	0	16.899	6	1	2	0	1	2	1	128340	569260	0	562270	107940	365600	4748600	21063000	0	20804000	3993900	13527000	416	tr|C4LW12|C4LW12_ENTHI Ras GTPase-activating protein, putative OS=Entamoeba histolytica HM-1:IMSS OX=294381 GN=EHI_126270 PE=4 SV=1
C4LW15	C4LW15	Rho family GTPase	EHI_126310	0.120808	0.278802	-2.05601	0.24048	22.7483	23.4197	20	20	20	20		3	3	3	17.9	17.9	17.9	24.437	0	2.6719	3	1	2	0	0	0	0	587150	935090	0	0	0	0	7045800	11221000	0	0	0	0	417	tr|C4LW15|C4LW15_ENTHI Rho family GTPase OS=Entamoeba histolytica HM-1:IMSS OX=294381 GN=EHI_126310 PE=3 SV=1
C4LWF3	C4LWF3	F-box domain containing membrane protein, putative	EHI_096400	0.120789	0.278802	-3.39709	0.0949233	20	25.6492	24.5421	20	20	20		3	3	3	8.9	8.9	8.9	37.785	0	5.26	4	0	3	1	0	0	0	0	4253000	2442900	0	0	0	0	52623000	24429000	0	0	0	449	tr|C4LWF3|C4LWF3_ENTHI F-box domain containing membrane protein, putative OS=Entamoeba histolytica HM-1:IMSS OX=294381 GN=EHI_096400 PE=4 SV=1
C4LWK2	C4LWK2	Conserved secreted protein	EHI_069130	0.108324	0.278802	1.72462	3.30493	23.9065	25.9053	26.1718	27.8529	26.3574	26.9472		3	3	3	20.5	20.5	20.5	22.069	0	13.718	17	1	1	2	3	2	2	3144700	12569000	8535100	15667000	12497000	14888000	15724000	62845000	75598000	242420000	85973000	129390000	456	tr|C4LWK2|C4LWK2_ENTHI Conserved secreted protein OS=Entamoeba histolytica HM-1:IMSS OX=294381 GN=EHI_069130 PE=4 SV=1
C4LWM3	C4LWM3	Uncharacterized protein	EHI_069350	0.519737	0.628984	-1.76579	0.294065	20	25.486	25.1244	25.3131	20	20		3	3	3	17.2	17.2	17.2	20.691	0	5.7542	6	0	1	1	1	1	0	0	1193500	4572200	5210800	0	0	0	46995000	36577000	41686000	0	0	461	tr|C4LWM3|C4LWM3_ENTHI Uncharacterized protein OS=Entamoeba histolytica HM-1:IMSS OX=294381 GN=EHI_069350 PE=4 SV=1
C4LWN9	C4LWN9	6-cysteine protein	EHI_069510	0.594607	0.699826	-1.23657	0.424379	20	25.3226	25.2353	20	22.6756	24.1726		3	3	3	34.9	34.9	34.9	17.044	0	7.6381	8	0	2	3	0	1	2	0	5245400	4937300	0	837430	2363600	0	41963000	39498000	0	6699400	18909000	465	tr|C4LWN9|C4LWN9_ENTHI 6-cysteine protein OS=Entamoeba histolytica HM-1:IMSS OX=294381 GN=EHI_069510 PE=4 SV=1
C4LX85	C4LX85	RING-type domain-containing protein	EHI_013190	0.750909	0.830487	0.689688	1.61294	20	23.1414	20	20	20	25.2104		3	3	3	4.5	4.5	4.5	97.819	0	3.4304	3	0	1	0	0	0	3	0	188820	0	0	0	592320	0	9252300	0	0	0	38824000	507	tr|C4LX85|C4LX85_ENTHI RING-type domain-containing protein OS=Entamoeba histolytica HM-1:IMSS OX=294381 GN=EHI_013190 PE=4 SV=1
C4LXB7	C4LXB7	Importin beta family protein 3	EHI_098340	0.675096	0.767425	0.878557	1.83854	22.595	20	20	20	25.2306	20		3	3	3	3.1	3.1	3.1	125.25	0	3.7127	3	1	1	0	0	1	0	119530	0	0	0	742850	0	6335200	0	0	0	39371000	0	513	tr|C4LXB7|C4LXB7_ENTHI Importin beta family protein 3 OS=Entamoeba histolytica HM-1:IMSS OX=294381 GN=EHI_098340 PE=4 SV=1
C4LXG0	C4LXG0	SH3 domain-containing protein	EHI_130920	0.373901	0.495969	-1.59302	0.331477	20	20	24.7791	20	20	20		3	3	3	1.5	1.5	1.5	279.79	0	4.2488	3	0	1	3	0	0	0	0	0	108950	0	0	0	0	0	28790000	0	0	0	522	tr|C4LXG0|C4LXG0_ENTHI SH3 domain-containing protein OS=Entamoeba histolytica HM-1:IMSS OX=294381 GN=EHI_130920 PE=3 SV=1
C4LXT2;B1N519	C4LXT2;B1N519	Rho family GTPase;Ras family protein	EHI_087390;EHI_042680	0.972914	0.983087	0.0737693	1.05246	20	22.8516	24.3631	25.4483	20	21.9878		3	3	3	21.7	21.7	21.7	21.121	0	2.9016	7	0	1	2	2	0	1	0	840970	907010	5086900	0	462100	0	7568700	21579000	45782000	0	4158900	540	tr|C4LXT2|C4LXT2_ENTHI Rho family GTPase OS=Entamoeba histolytica HM-1:IMSS OX=294381 GN=EHI_087390 PE=3 SV=1;tr|B1N519|B1N519_ENTHI Ras family protein OS=Entamoeba histolytica HM-1:IMSS OX=294381 GN=EHI_042680 PE=3 SV=1
C4LY18	C4LY18	RNA recognition motif domain containing protein	EHI_177650	0.373901	0.495969	2.253	4.76674	20	20	20	26.759	20	20		3	3	3	23.5	23.5	23.5	21.812	0	11.402	3	0	0	0	3	0	0	0	0	0	4096800	0	0	0	0	0	113570000	0	0	554	tr|C4LY18|C4LY18_ENTHI RNA recognition motif domain containing protein OS=Entamoeba histolytica HM-1:IMSS OX=294381 GN=EHI_177650 PE=4 SV=1
C4LY47	C4LY47	Vacuolar protein sorting-associated protein 16 homolog	EHI_177440	0.143119	0.298367	-3.87979	0.0679307	27.3577	24.2817	20	20	20	20		3	3	3	4.2	4.2	4.2	107.87	0	7.2398	4	1	2	1	0	0	1	3659100	182970	0	0	0	0	171980000	20395000	0	0	0	0	562	tr|C4LY47|C4LY47_ENTHI Vacuolar protein sorting-associated protein 16 homolog OS=Entamoeba histolytica HM-1:IMSS OX=294381 GN=EHI_177440 PE=4 SV=1
C4LY68;C4M4T5;B1N5W6	C4LY68;C4M4T5	Transporter, major facilitator family	EHI_051720;EHI_193310	0.485718	0.602772	-1.2518	0.419924	20	24.7851	20	20	20	21.0297		3	3	3	9.2	9.2	9.2	58.782	0	5.1868	5	0	3	1	0	0	1	0	911650	0	0	0	133800	0	28911000	0	0	0	2140800	565	tr|C4LY68|C4LY68_ENTHI Transporter, major facilitator family OS=Entamoeba histolytica HM-1:IMSS OX=294381 GN=EHI_051720 PE=4 SV=1;tr|C4M4T5|C4M4T5_ENTHI Transporter, major facilitator family OS=Entamoeba histolytica HM-1:IMSS OX=294381 GN=EHI_193310 PE=4 S
C4LYM9;C4M700;C4M423	C4LYM9	Protein kinase domain containing protein	EHI_118810	0.267743	0.468032	-1.25096	0.420169	20	22.7503	22.3656	20	20	21.3631		3	3	3	3	3	3	122.21	0.000757	2.2308	4	0	2	1	1	0	1	0	125990	96502	0	0	48166	0	7055600	5404100	0	0	2697300	597	tr|C4LYM9|C4LYM9_ENTHI Protein kinase domain containing protein OS=Entamoeba histolytica HM-1:IMSS OX=294381 GN=EHI_118810 PE=4 SV=1
C4LYN0	C4LYN0	Phospholipase B-like	EHI_118820	0.116517	0.278802	-1.59815	0.330299	22.4734	22.3211	20	20	20	20		3	3	3	8.3	8.3	8.3	63.756	0	13.415	4	1	1	2	0	0	0	264690	238180	0	0	0	0	5823100	5239900	0	0	0	0	598	tr|C4LYN0|C4LYN0_ENTHI Phospholipase B-like OS=Entamoeba histolytica HM-1:IMSS OX=294381 GN=EHI_118820 PE=3 SV=1
C4LYN8	C4LYN8	Vacuolar sorting protein VPS4, putative	EHI_118900	0.750837	0.830487	-0.597241	0.661017	20	24.5109	20	22.7191	20	20		3	3	3	8.4	8.4	8.4	46.959	0	4.4389	3	0	2	0	1	0	0	0	658060	0	265560	0	0	0	23906000	0	6904700	0	0	600	tr|C4LYN8|C4LYN8_ENTHI Vacuolar sorting protein VPS4, putative OS=Entamoeba histolytica HM-1:IMSS OX=294381 GN=EHI_118900 PE=3 SV=1
C4LYS7	C4LYS7	EH domain-containing protein	EHI_010300	0.771634	0.843994	0.53884	1.4528	20	22.7823	20	20	24.3988	20		3	3	3	8.4	8.4	8.4	74.993	0	17.169	4	0	2	0	0	2	0	0	240460	0	0	510180	0	0	7213800	0	0	22120000	0	607	tr|C4LYS7|C4LYS7_ENTHI EH domain-containing protein OS=Entamoeba histolytica HM-1:IMSS OX=294381 GN=EHI_010300 PE=4 SV=1
C4LZ64	C4LZ64	Hemagglutinin	EHI_104540	0.050586	0.16007	3.87705	14.6929	20	20	23.9849	26.1026	24.7925	24.7209		3	3	3	10	10	10	36.548	0	8.4245	8	0	1	2	2	2	1	0	0	1106800	4803700	1937300	1843500	0	0	16602000	72055000	29060000	27652000	632	tr|C4LZ64|C4LZ64_ENTHI Hemagglutinin OS=Entamoeba histolytica HM-1:IMSS OX=294381 GN=EHI_104540 PE=4 SV=1
C4LZG6	C4LZG6	B30.2/SPRY domain-containing protein	EHI_138060	0.117696	0.278802	-4.06376	0.0597979	20	26.48	25.7112	20	20	20		3	3	3	18	18	18	30.546	0	22.64	8	1	3	2	0	0	0	0	4552700	4225800	0	0	0	0	93602000	54936000	0	0	0	648	tr|C4LZG6|C4LZG6_ENTHI B30.2/SPRY domain-containing protein OS=Entamoeba histolytica HM-1:IMSS OX=294381 GN=EHI_138060 PE=4 SV=1
C4LZR0;B1N3N9	C4LZR0;B1N3N9	WD repeat protein;WD repeat protein 68, putative	EHI_038880;EHI_048300	0.342864	0.495969	-0.910735	0.531914	24.9432	25.4355	24.9953	25.8406	23.7089	23.0922		3	3	2	13	13	7.1	35.694	0	15.352	13	3	2	2	2	1	2	2304100	1994800	1381100	4292100	979410	638720	32258000	45378000	33445000	60090000	13712000	8942000	666	tr|C4LZR0|C4LZR0_ENTHI WD repeat protein OS=Entamoeba histolytica HM-1:IMSS OX=294381 GN=EHI_038880 PE=4 SV=1;tr|B1N3N9|B1N3N9_ENTHI WD repeat protein 68, putative OS=Entamoeba histolytica HM-1:IMSS OX=294381 GN=EHI_048300 PE=4 SV=1
C4M071;B1N2L9	C4M071	Signal recognition particle 54 kDa protein	EHI_004750	0.572447	0.677621	1.27268	2.4161	22.0524	20	20	25.8704	20	20		3	3	3	8.4	8.4	8.4	53.856	0	10.252	4	2	0	0	2	0	0	140300	0	0	784420	0	0	4349300	0	0	61343000	0	0	697	tr|C4M071|C4M071_ENTHI Signal recognition particle 54 kDa protein OS=Entamoeba histolytica HM-1:IMSS OX=294381 GN=EHI_004750 PE=3 SV=1
C4M0B9;C4MA43;C4M275;C4M4M4;C4M1S0;C4M3L3;C4M5X8;C4LVZ5	C4M0B9	Protein tyrosine kinase domain-containing protein	EHI_064500	0.373901	0.495969	-1.50084	0.353348	20	20	24.5025	20	20	20		5	3	3	4	2.4	2.4	133.17	0.00075188	2.1319	3	0	0	2	1	0	0	0	0	402850	0	0	0	0	0	23768000	0	0	0	707	tr|C4M0B9|C4M0B9_ENTHI Protein tyrosine kinase domain-containing protein OS=Entamoeba histolytica HM-1:IMSS OX=294381 GN=EHI_064500 PE=4 SV=1
C4M0E6	C4M0E6	Nucleoporin p58/p45	EHI_006730	0.375892	0.497634	-1.69083	0.309749	20	24.9975	22.7534	20	20	22.6784		3	3	3	11.1	11.1	11.1	41.788	0	32.7	4	0	3	1	0	0	1	0	3721700	785640	0	0	745840	0	33496000	7070700	0	0	6712500	712	tr|C4M0E6|C4M0E6_ENTHI Nucleoporin p58/p45 OS=Entamoeba histolytica HM-1:IMSS OX=294381 GN=EHI_006730 PE=4 SV=1
C4M0J3	C4M0J3	Memo-like protein	EHI_024510	0.119676	0.278802	-3.14151	0.113322	24.2657	25.1588	20	20	20	20		3	3	3	15.1	15.1	15.1	31.244	0	4.1449	3	1	2	0	0	0	0	1186500	2203500	0	0	0	0	20170000	37459000	0	0	0	0	724	tr|C4M0J3|C4M0J3_ENTHI Memo-like protein OS=Entamoeba histolytica HM-1:IMSS OX=294381 GN=EHI_024510 PE=3 SV=1
C4M0K1	C4M0K1	Sec7 domain protein	EHI_024590	0.994787	0.997737	-0.0159302	0.989019	20	24.8857	20	24.8379	20	20		3	3	3	2.8	2.8	2.8	165.99	0	7.0906	3	0	3	0	1	0	0	0	156370	0	365700	0	0	0	30998000	0	29988000	0	0	726	tr|C4M0K1|C4M0K1_ENTHI Sec7 domain protein OS=Entamoeba histolytica HM-1:IMSS OX=294381 GN=EHI_024590 PE=4 SV=1
C4M1C1	C4M1C1	NPL domain-containing protein	EHI_169990	0.0668562	0.197503	2.35062	5.10045	24.6132	26.6772	25.1496	29.1284	27.6765	26.687		3	3	3	30.9	30.9	30.9	17.038	0	20.541	26	2	3	2	3	3	3	1005400	6566300	3480700	38741000	7919900	10142000	25664000	107310000	37220000	586860032	214510000	108040000	766	tr|C4M1C1|C4M1C1_ENTHI NPL domain-containing protein OS=Entamoeba histolytica HM-1:IMSS OX=294381 GN=EHI_169990 PE=4 SV=1
C4M1J9	C4M1J9	4-alpha-glucanotransferase	EHI_084680	0.373901	0.495969	-1.44015	0.368529	20	20	24.3204	20	20	20		3	3	3	5.1	5.1	5.1	97.474	0.00075415	2.177	2	0	0	3	0	0	0	0	0	445750	0	0	0	0	0	20950000	0	0	0	782	tr|C4M1J9|C4M1J9_ENTHI 4-alpha-glucanotransferase OS=Entamoeba histolytica HM-1:IMSS OX=294381 GN=EHI_084680 PE=3 SV=1
C4M1T0;B1N2N3	C4M1T0;B1N2N3	Phosphopantothenoylcysteine decarboxylase/phosphopantothenate--cysteine ligase, putative	EHI_164490	0.46856	0.588091	-1.37177	0.386417	22.6552	23.2228	23.3425	25.1051	20	20		3	3	3	11.8	11.8	11.8	43.496	0	6.3234	6	1	1	1	2	0	0	300240	444960	483430	916660	0	0	6605300	9789200	10636000	36090000	0	0	793	tr|C4M1T0|C4M1T0_ENTHI Phosphopantothenoylcysteine decarboxylase/phosphopantothenate--cysteine ligase, putative OS=Entamoeba histolytica HM-1:IMSS OX=294381 GN=EHI_164490 PE=3 SV=1;tr|B1N2N3|B1N2N3_ENTHI Coenzyme A biosynthesis bifunctional protein coaBC,
C4M2D1	C4M2D1	Transmembrane domain-containing protein	EHI_158120	0.117508	0.278802	-3.21753	0.107505	20	24.5407	25.1119	20	20	20		3	3	3	7.2	7.2	7.2	58.702	0	7.4981	6	0	2	3	0	0	0	0	1220300	1813100	0	0	0	0	24405000	36261000	0	0	0	824	tr|C4M2D1|C4M2D1_ENTHI Transmembrane domain-containing protein OS=Entamoeba histolytica HM-1:IMSS OX=294381 GN=EHI_158120 PE=4 SV=1
C4M2K7	C4M2K7	Methionine--tRNA ligase	EHI_079860	0.713319	0.802262	0.956141	1.94011	23.5026	20	20	26.3711	20	20		12	3	3	20.4	4.5	4.5	85.102	0	14.212	3	2	0	0	3	0	0	258380	0	0	1886800	0	0	11885000	0	0	86792000	0	0	836	tr|C4M2K7|C4M2K7_ENTHI Methionine--tRNA ligase OS=Entamoeba histolytica HM-1:IMSS OX=294381 GN=EHI_079860 PE=3 SV=1
C4M2N9	C4M2N9	Serine/threonine-protein phosphatase	EHI_006050	0.50765	0.620461	-1.6557	0.317384	20	25.8896	23.5824	20	20	24.505		7	3	3	37.8	19.1	19.1	34.459	0	12.889	6	0	3	1	0	0	1	0	1181500	837380	0	0	1587300	0	62167000	12561000	0	0	23809000	840	tr|C4M2N9|C4M2N9_ENTHI Serine/threonine-protein phosphatase OS=Entamoeba histolytica HM-1:IMSS OX=294381 GN=EHI_006050 PE=3 SV=1
C4M2Q5	C4M2Q5	RGS domain-containing protein	EHI_160870	0.698267	0.78861	0.840375	1.79052	20	22.8273	20	25.3484	20	20		3	3	3	3.7	3.7	3.7	82.99	0	2.9841	3	0	1	0	2	0	0	0	195850	0	1124200	0	0	0	7442300	0	42721000	0	0	845	tr|C4M2Q5|C4M2Q5_ENTHI RGS domain-containing protein OS=Entamoeba histolytica HM-1:IMSS OX=294381 GN=EHI_160870 PE=4 SV=1
C4M3P6	C4M3P6	Sulfotransferase	EHI_140740	0.373901	0.495969	-1.59217	0.331672	24.7765	20	20	20	20	20		3	3	3	9	9	9	52.309	0	4.3341	2	3	0	0	0	0	0	1149600	0	0	0	0	0	28739000	0	0	0	0	0	912	tr|C4M3P6|C4M3P6_ENTHI Sulfotransferase OS=Entamoeba histolytica HM-1:IMSS OX=294381 GN=EHI_140740 PE=4 SV=1
C4M3R8	C4M3R8	DEAD/DEAH box helicase, putative	EHI_052790	0.104343	0.27736	3.00129	8.00714	20	24.2656	20	24.2344	24.2526	24.7825		3	3	3	6.4	6.4	6.4	57.124	0	6.4869	5	0	1	0	1	1	2	0	611170	0	598090	605710	874490	0	20169000	0	19737000	19988000	28858000	917	tr|C4M3R8|C4M3R8_ENTHI DEAD/DEAH box helicase, putative OS=Entamoeba histolytica HM-1:IMSS OX=294381 GN=EHI_052790 PE=4 SV=1
C4M3U1	C4M3U1	VPS9 domain-containing protein	EHI_163600	0.467085	0.587005	-1.36008	0.389559	20	23.9718	23.521	20	20	23.4125		3	3	3	5.4	5.4	5.4	71.444	0	6.808	5	0	2	2	0	0	1	0	470070	343920	0	0	318990	0	16452000	12037000	0	0	11165000	924	tr|C4M3U1|C4M3U1_ENTHI VPS9 domain-containing protein OS=Entamoeba histolytica HM-1:IMSS OX=294381 GN=EHI_163600 PE=4 SV=1
C4M417	C4M417	Endoplasmic reticulum transmembrane protein	EHI_195140	0.247997	0.439764	-2.73407	0.150301	26.3126	26.9385	26.4773	26.8149	24.7113	20		3	3	3	26.3	26.3	26.3	17.666	0	4.9138	7	1	1	2	1	1	0	13891000	2855400	15570000	19676000	4578100	0	83348000	128620000	93423000	118060000	27469000	0	942	tr|C4M417|C4M417_ENTHI Endoplasmic reticulum transmembrane protein OS=Entamoeba histolytica HM-1:IMSS OX=294381 GN=EHI_195140 PE=3 SV=1
C4M4D6	C4M4D6	Ipi1_N domain-containing protein	EHI_156360	0.373901	0.495969	2.03903	4.1097	20	20	20	26.1171	20	20		3	3	3	17.3	17.3	17.3	29.295	0	10.395	3	0	0	0	3	0	0	0	0	0	3166800	0	0	0	0	0	72783000	0	0	965	tr|C4M4D6|C4M4D6_ENTHI Ipi1_N domain-containing protein OS=Entamoeba histolytica HM-1:IMSS OX=294381 GN=EHI_156360 PE=4 SV=1
C4M4J1	C4M4J1	Secreted protein	EHI_139010	0.117329	0.278802	-3.27128	0.103573	23.3275	24.2722	26.3515	20	24.1374	20		3	3	3	18.6	18.6	18.6	18.527	0	8.2664	7	1	1	3	0	1	0	2631400	5065200	21406000	0	4613200	0	10526000	20261000	85625000	0	18453000	0	975	tr|C4M4J1|C4M4J1_ENTHI Secreted protein OS=Entamoeba histolytica HM-1:IMSS OX=294381 GN=EHI_139010 PE=4 SV=1
C4M4S0	C4M4S0	Uncharacterized protein	EHI_095070	0.131661	0.285815	2.44807	5.45684	20	20	20	20	22.9405	24.4037		3	3	3	14.4	14.4	14.4	32.157	0	3.2605	4	0	0	0	0	1	2	0	0	0	0	503090	430850	0	0	0	0	8049500	22195000	992	tr|C4M4S0|C4M4S0_ENTHI Uncharacterized protein OS=Entamoeba histolytica HM-1:IMSS OX=294381 GN=EHI_095070 PE=4 SV=1
C4M4Y7	C4M4Y7	Uncharacterized protein	EHI_035270	0.373901	0.495969	2.192	4.56939	20	20	20	26.576	20	20		3	3	3	20.6	20.6	20.6	24.568	0	10.516	4	0	0	0	3	0	0	0	0	0	3326000	0	0	0	0	0	100040000	0	0	1000	tr|C4M4Y7|C4M4Y7_ENTHI Uncharacterized protein OS=Entamoeba histolytica HM-1:IMSS OX=294381 GN=EHI_035270 PE=4 SV=1
C4M5A2	C4M5A2	Ser/thr protein phosphatase family protein	EHI_081340	0.373901	0.495969	1.90005	3.73226	20	20	20	25.7001	20	20		3	3	3	11.9	11.9	11.9	39.478	0	4.1798	2	0	0	0	3	0	0	0	0	0	1112500	0	0	0	0	0	54515000	0	0	1015	tr|C4M5A2|C4M5A2_ENTHI Ser/thr protein phosphatase family protein OS=Entamoeba histolytica HM-1:IMSS OX=294381 GN=EHI_081340 PE=4 SV=1
C4M5J9	C4M5J9	H/ACA ribonucleoprotein complex subunit 2-like protein, putative	EHI_001850	0.0589724	0.178195	5.50371	45.3714	20	26.0892	20	28.6202	26.8445	27.1357		3	3	3	43.9	43.9	43.9	15.512	0	32.877	9	0	1	0	3	1	2	0	17848000	0	75330000	30126000	30162000	0	71390000	0	412620000	120500000	147450000	1030	tr|C4M5J9|C4M5J9_ENTHI H/ACA ribonucleoprotein complex subunit 2-like protein, putative OS=Entamoeba histolytica HM-1:IMSS OX=294381 GN=EHI_001850 PE=4 SV=1
C4M5L6	C4M5L6	Clat_adaptor_s domain-containing protein	EHI_122850	0.0606042	0.182623	3.48061	11.1627	20	22.4622	20	26.3835	23.6348	22.8858		3	3	3	21.6	21.6	21.6	20.633	0	26.255	6	0	1	0	2	2	1	0	642040	0	2878100	1447200	861110	0	5778400	0	87546000	13025000	7750000	1034	tr|C4M5L6|C4M5L6_ENTHI Clat_adaptor_s domain-containing protein OS=Entamoeba histolytica HM-1:IMSS OX=294381 GN=EHI_122850 PE=3 SV=1
C4M5M8	C4M5M8	Sedlin, putative	EHI_122820	0.221475	0.407695	2.93806	7.66378	20	24.4331	20	27.0028	22.228	24.0164		3	3	3	29.2	29.2	29.2	15.954	0	9.8452	6	0	1	0	3	1	1	0	3235900	0	19212000	701780	2424100	0	22651000	0	134480000	4912500	16969000	1038	tr|C4M5M8|C4M5M8_ENTHI Sedlin, putative OS=Entamoeba histolytica HM-1:IMSS OX=294381 GN=EHI_122820 PE=4 SV=1
C4M5P4	C4M5P4	CNH domain-containing protein	EHI_040650	0.903454	0.935151	0.235928	1.17766	20	23.1335	24.1273	24.2593	20	23.7093		3	3	3	3.1	3.1	3.1	138.9	0	3.0846	6	0	2	2	1	0	1	0	141570	281930	308940	0	211010	0	9201800	18325000	20081000	0	13715000	1040	tr|C4M5P4|C4M5P4_ENTHI CNH domain-containing protein OS=Entamoeba histolytica HM-1:IMSS OX=294381 GN=EHI_040650 PE=4 SV=1
C4M5S0	C4M5S0	Protein kinase domain-containing protein	EHI_070680	0.116689	0.278802	-3.03468	0.122031	20	24.7247	24.3793	20	20	20		3	3	3	8	8	8	56.447	0	3.9542	3	0	2	1	0	0	0	0	820010	948820	0	0	0	0	27725000	21823000	0	0	0	1043	tr|C4M5S0|C4M5S0_ENTHI Protein kinase domain-containing protein OS=Entamoeba histolytica HM-1:IMSS OX=294381 GN=EHI_070680 PE=4 SV=1
C4M5T5	C4M5T5	ATPase, AAA family protein	EHI_081930	0.116718	0.278802	3.26131	9.58851	20	20	20	20	24.7017	25.0822		3	3	3	4	4	4	106.2	0.005117	1.8181	4	1	0	0	0	1	2	0	0	0	0	478710	623190	0	0	0	0	27287000	35522000	1050	tr|C4M5T5|C4M5T5_ENTHI ATPase, AAA family protein OS=Entamoeba histolytica HM-1:IMSS OX=294381 GN=EHI_081930 PE=4 SV=1
C4M5W5	C4M5W5	MPN domain-containing protein	EHI_026450	0.559377	0.667041	1.26192	2.39815	20	21.8669	20	25.6526	20	20		3	3	3	5.9	5.9	5.9	52.493	0.0086022	1.5974	3	0	1	0	2	0	0	0	127490	0	1758300	0	0	0	3824600	0	52749000	0	0	1055	tr|C4M5W5|C4M5W5_ENTHI MPN domain-containing protein OS=Entamoeba histolytica HM-1:IMSS OX=294381 GN=EHI_026450 PE=3 SV=1
C4M658	C4M658	Thioredoxin, putative	EHI_042900	0.0745763	0.212873	1.40474	2.6477	25.2661	24.0706	24.7282	26.7312	26.3791	25.1688		3	3	3	25	25	25	16.341	0	26.427	8	3	1	2	2	3	1	5043900	2202300	3474000	13925000	10910000	4715000	40351000	17619000	27792000	111400000	87278000	37720000	1074	tr|C4M658|C4M658_ENTHI Thioredoxin, putative OS=Entamoeba histolytica HM-1:IMSS OX=294381 GN=EHI_042900 PE=4 SV=1
C4M6J4	C4M6J4	Actin-like protein	EHI_060390	0.373901	0.495969	-1.64031	0.320787	20	24.9209	20	20	20	20		3	3	3	8.1	8.1	8.1	62.186	0.00076453	2.3132	2	0	3	0	0	0	0	0	371750	0	0	0	0	0	31765000	0	0	0	0	1100	tr|C4M6J4|C4M6J4_ENTHI Actin-like protein OS=Entamoeba histolytica HM-1:IMSS OX=294381 GN=EHI_060390 PE=4 SV=1
C4M730	C4M730	Nuclear pore protein, putative	EHI_183510	0.373901	0.495969	1.49076	2.81037	20	20	20	24.4723	20	20		3	3	3	2.4	2.4	2.4	185.87	0	5.7356	3	0	1	0	2	0	0	0	0	0	298390	0	0	0	0	0	23275000	0	0	1127	tr|C4M730|C4M730_ENTHI Nuclear pore protein, putative OS=Entamoeba histolytica HM-1:IMSS OX=294381 GN=EHI_183510 PE=3 SV=1
C4M767	C4M767	ATPase, AAA family protein	EHI_083420	0.373901	0.495969	1.93673	3.82837	20	20	20	25.8102	20	20		3	3	3	5.3	5.3	5.3	69.892	0	5.6085	4	0	0	0	3	0	1	0	0	0	1135100	0	0	0	0	0	58836000	0	0	1134	tr|C4M767|C4M767_ENTHI ATPase, AAA family protein OS=Entamoeba histolytica HM-1:IMSS OX=294381 GN=EHI_083420 PE=3 SV=1
C4M7D4	C4M7D4	Elongation factor 1-alpha	EHI_011210	0.21016	0.394378	1.38411	2.61011	32.0981	32.4015	31.206	34.9071	31.9987	32.9522		44	3	3	71.5	13.1	13.1	48.417	0	150.79	94	3	3	2	3	2	3	69555000	91765000	589040	473520000	828830	118350000	4597199872	5673099776	2477100032	32216000512	4291099904	8309799936	1149	tr|C4M7D4|C4M7D4_ENTHI Elongation factor 1-alpha OS=Entamoeba histolytica HM-1:IMSS OX=294381 GN=EHI_011210 PE=3 SV=1
C4M7G5	C4M7G5	Replication factor C subunit 1	EHI_158610	0.373901	0.495969	2.08298	4.23682	20	20	20	26.2489	20	20		3	3	3	5.3	5.3	5.3	80.992	0	7.0886	3	0	0	0	3	0	0	0	0	0	1455600	0	0	0	0	0	79748000	0	0	1156	tr|C4M7G5|C4M7G5_ENTHI Replication factor C subunit 1 OS=Entamoeba histolytica HM-1:IMSS OX=294381 GN=EHI_158610 PE=3 SV=1
C4M810	C4M810	COPI_C domain-containing protein	EHI_143640	0.288459	0.493406	2.06939	4.1971	20	25.3008	24.0132	24.0533	25.7953	25.6735		3	3	3	15.8	15.8	15.8	30.633	0	10.63	5	0	2	1	1	1	2	0	2583300	1058200	1088100	3639600	3344900	0	41332000	16932000	17409000	58233000	53518000	1178	tr|C4M810|C4M810_ENTHI COPI_C domain-containing protein OS=Entamoeba histolytica HM-1:IMSS OX=294381 GN=EHI_143640 PE=4 SV=1
C4M835	C4M835	LTXXQ motif family protein	EHI_108710	0.671916	0.765329	0.73546	1.66493	20	24.2836	25.2202	24.1556	23.7216	23.833		3	3	3	18.2	18.2	18.2	15.791	0	8.7095	7	0	1	3	1	1	1	0	2552800	449510	2336000	1729200	1867900	0	20422000	39087000	18688000	13833000	14943000	1185	tr|C4M835|C4M835_ENTHI LTXXQ motif family protein OS=Entamoeba histolytica HM-1:IMSS OX=294381 GN=EHI_108710 PE=4 SV=1
C4M847	C4M847	Protein kinase domain containing protein	EHI_052060	0.488462	0.603552	1.15668	2.22944	20	24.9187	23.6359	23.2857	24.4674	24.2714		3	3	3	12.1	12.1	12.1	39.498	0	23.216	7	0	2	1	1	1	1	0	787820	766750	601500	1364500	1191100	0	31715000	13035000	10226000	23197000	20250000	1188	tr|C4M847|C4M847_ENTHI Protein kinase domain containing protein OS=Entamoeba histolytica HM-1:IMSS OX=294381 GN=EHI_052060 PE=4 SV=1
C4M885	C4M885	Guanine nucleotide exchange factor	EHI_075850	0.373901	0.495969	1.70863	3.2685	20	20	20	25.1259	20	20		3	3	3	3.6	3.6	3.6	99.148	0.00076864	2.3611	2	0	0	0	3	0	0	0	0	0	288390	0	0	0	0	0	36614000	0	0	1194	tr|C4M885|C4M885_ENTHI Guanine nucleotide exchange factor OS=Entamoeba histolytica HM-1:IMSS OX=294381 GN=EHI_075850 PE=4 SV=1
C4M8H2	C4M8H2	Elongation factor-2 kinase, putative	EHI_090240	0.373901	0.495969	1.43377	2.70152	20	20	20	24.3013	20	20		3	3	3	9	9	9	46.084	0	3.1477	2	0	0	0	2	0	1	0	0	0	1216100	0	0	0	0	0	20674000	0	0	1212	tr|C4M8H2|C4M8H2_ENTHI Elongation factor-2 kinase, putative OS=Entamoeba histolytica HM-1:IMSS OX=294381 GN=EHI_090240 PE=4 SV=1
C4M8V1	C4M8V1	Cysteine--tRNA ligase	EHI_169700	0.435883	0.55742	2.1251	4.36234	23.0147	20	20	27.4761	21.914	20		3	3	3	5.4	5.4	5.4	80.198	0	12.788	7	1	0	0	3	1	0	235410	0	0	3416200	109760	0	8474700	0	0	186690000	3951500	0	1230	tr|C4M8V1|C4M8V1_ENTHI Cysteine--tRNA ligase OS=Entamoeba histolytica HM-1:IMSS OX=294381 GN=EHI_169700 PE=3 SV=1
C4M8V2	C4M8V2	Nucleoside transporter, putative	EHI_169580	0.366357	0.495969	-1.84181	0.278972	25.475	24.2856	26.1283	25.2295	20	25.134		3	3	3	8.2	8.2	8.2	42.764	0	35.267	10	2	2	3	1	0	1	5164200	3408400	8931100	6556500	0	6136800	46637000	20450000	73352000	39339000	0	36821000	1231	tr|C4M8V2|C4M8V2_ENTHI Nucleoside transporter, putative OS=Entamoeba histolytica HM-1:IMSS OX=294381 GN=EHI_169580 PE=3 SV=1
C4M8W3	C4M8W3	Glycerophosphoryl diester phosphodiesterase, putative	EHI_113970	0.0958916	0.25992	-2.86972	0.136813	23.5546	25.3503	23.0931	20	23.3889	20		3	3	3	9.7	9.7	9.7	43.575	0	12.842	6	1	3	1	0	1	0	947730	2034900	688300	0	844910	0	12321000	42777000	8947900	0	10984000	0	1232	tr|C4M8W3|C4M8W3_ENTHI Glycerophosphoryl diester phosphodiesterase, putative OS=Entamoeba histolytica HM-1:IMSS OX=294381 GN=EHI_113970 PE=4 SV=1
C4M9X8	C4M9X8	SRP9	EHI_179380	0.0961344	0.25992	4.04863	16.5485	20	24.5037	23.2216	29.2225	25.1751	25.4736		3	3	3	41	41	41	9.4078	0	9.0026	17	0	2	2	3	1	1	0	2760000	1956300	71859000	7577100	9318400	0	23788000	9781500	626409984	37885000	46592000	1288	tr|C4M9X8|C4M9X8_ENTHI SRP9 OS=Entamoeba histolytica HM-1:IMSS OX=294381 GN=EHI_179380 PE=4 SV=1
C4MAA9	C4MAA9	PH domain-containing protein	EHI_129520	0.116121	0.278802	-2.58059	0.167173	20	23.8584	23.8833	20	20	20		3	3	3	2.9	2.9	2.9	145.82	0	5.4505	2	0	2	2	0	0	0	0	237640	241780	0	0	0	0	15209000	15474000	0	0	0	1306	tr|C4MAA9|C4MAA9_ENTHI PH domain-containing protein OS=Entamoeba histolytica HM-1:IMSS OX=294381 GN=EHI_129520 PE=4 SV=1
C4MAU7	C4MAU7	Protein-synthesizing GTPase	EHI_132880	0.988032	0.993909	0.0389767	1.02738	20	23.6689	22.7527	26.5386	20	20		3	3	3	8.5	8.5	8.5	51.275	0	4.0281	3	0	1	1	2	0	0	0	635080	336540	2257400	0	0	0	13337000	7067300	97479000	0	0	1327	tr|C4MAU7|C4MAU7_ENTHI Protein-synthesizing GTPase OS=Entamoeba histolytica HM-1:IMSS OX=294381 GN=EHI_132880 PE=4 SV=1
C4MAV5;B1N4X4	C4MAV5	Sec1 family domain containing protein	EHI_085830	0.145641	0.301303	2.69468	6.47412	20	20	20	20	22.9234	25.1606		3	3	3	5.2	5.2	5.2	79.845	0	3.958	3	0	0	0	0	1	3	0	0	0	0	189400	194400	0	0	0	0	7955000	37506000	1328	tr|C4MAV5|C4MAV5_ENTHI Sec1 family domain containing protein OS=Entamoeba histolytica HM-1:IMSS OX=294381 GN=EHI_085830 PE=3 SV=1
C4MB90	C4MB90	Helix-turn-helix protein, putative	EHI_093330	0.0623008	0.185667	4.51301	22.8323	20	25.3551	24.981	28.6386	27.5818	27.6548		3	3	3	32.8	32.8	32.8	13.936	0	17.732	14	0	1	1	3	2	2	0	7153200	5519400	36593000	15592000	17364000	0	42919000	33116000	417910016	200880000	211310000	1349	tr|C4MB90|C4MB90_ENTHI Helix-turn-helix protein, putative OS=Entamoeba histolytica HM-1:IMSS OX=294381 GN=EHI_093330 PE=4 SV=1
A0A8U0WNZ9;C4LZJ5	A0A8U0WNZ9;C4LZJ5	Ras family GTPase	EHI_137700;EHI_124610	0.487881	0.603385	-1.52729	0.346928	24.5342	25.6008	24.4573	26.8094	23.2009	20		4	4	4	23.4	23.4	23.4	22.75	0	21.186	16	3	4	2	3	2	0	2024500	4240600	1919500	9800800	803500	0	24295000	50887000	23034000	117610000	9642000	0	6	tr|A0A8U0WNZ9|A0A8U0WNZ9_ENTHI Ras family GTPase OS=Entamoeba histolytica HM-1:IMSS OX=294381 GN=EHI_137700 PE=4 SV=1;tr|C4LZJ5|C4LZJ5_ENTHI Ras family GTPase OS=Entamoeba histolytica HM-1:IMSS OX=294381 GN=EHI_124610 PE=3 SV=1
A0A8U0WPA9	A0A8U0WPA9	Uncharacterized protein	EHI_023070	0.167721	0.333226	-3.93915	0.0651924	25.3922	32.6428	30.6686	27.2703	24.2019	25.414		4	4	4	21.3	21.3	21.3	25.317	0	21.399	14	2	2	3	2	1	2	2931200	609650000	153650000	4249700	1754300	1787200	44036000	6706200064	1706800000	161880000	19297000	44707000	20	tr|A0A8U0WPA9|A0A8U0WPA9_ENTHI Uncharacterized protein OS=Entamoeba histolytica HM-1:IMSS OX=294381 GN=EHI_023070 PE=4 SV=1
A0A8U0WPD1	A0A8U0WPD1	COP9 signalosome complex subunit 1, putative	EHI_182890	0.119051	0.278802	-2.38076	0.192008	23.264	23.8783	20	20	20	20		4	4	4	13.5	13.5	13.5	45.432	0	20.021	7	3	2	2	0	0	0	402930	404050	0	0	0	0	10073000	15420000	0	0	0	0	23	tr|A0A8U0WPD1|A0A8U0WPD1_ENTHI COP9 signalosome complex subunit 1, putative OS=Entamoeba histolytica HM-1:IMSS OX=294381 GN=EHI_182890 PE=4 SV=1
C4M2T1;A0A8U0WPD8;B1N3I5	C4M2T1;A0A8U0WPD8;B1N3I5	Cleavage and polyadenylation specificity factor subunit 5;Pre-mRNA cleavage factor I 25 kDa subunit, putative	EHI_077110	0.0657335	0.194611	4.834	28.522	20	20	20	28.2089	24.7417	21.5515		4	4	4	20.4	20.4	20.4	30.466	0	11.479	9	0	0	0	4	2	1	0	0	0	2708100	1801600	219540	0	0	0	310249984	28053000	3073600	25	tr|C4M2T1|C4M2T1_ENTHI Cleavage and polyadenylation specificity factor subunit 5 OS=Entamoeba histolytica HM-1:IMSS OX=294381 GN=EHI_077110 PE=3 SV=1;tr|A0A8U0WPD8|A0A8U0WPD8_ENTHI Pre-mRNA cleavage factor I 25 kDa subunit, putative OS=Entamoeba histolytic
A0A8U0WPF2	A0A8U0WPF2	Rab family GTPase	EHI_042250	0.14031	0.294989	-3.52183	0.0870608	25.7955	25.5054	24.9752	25.7106	20	20		4	4	4	27	27	27	22.207	0	12.015	11	3	3	2	2	0	0	3903200	3675000	3664700	3183100	0	0	58238000	47632000	32982000	54910000	0	0	26	tr|A0A8U0WPF2|A0A8U0WPF2_ENTHI Rab family GTPase OS=Entamoeba histolytica HM-1:IMSS OX=294381 GN=EHI_042250 PE=4 SV=1
A0A8U0WPK6	A0A8U0WPK6	Small GTPase Rab7A	EHI_192810	0.417686	0.539459	0.697093	1.62124	24.5314	25.9559	24.6649	26.9966	25.1363	25.1105		4	4	4	36.4	36.4	36.4	22.937	0	56.022	15	2	3	2	3	3	2	883720	1847000	1059800	2560500	1259500	2786600	24249000	65087000	26599000	133900000	36880000	36226000	32	tr|A0A8U0WPK6|A0A8U0WPK6_ENTHI Small GTPase Rab7A OS=Entamoeba histolytica HM-1:IMSS OX=294381 GN=EHI_192810 PE=4 SV=1
A0A8U0WPY4;C4LSV1	A0A8U0WPY4;C4LSV1	Malate dehydrogenase,cytoplasmic, putative;Malate dehydrogenase	EHI_030810;EHI_152670	0.640595	0.737638	-1.32511	0.399118	25.9453	20	23.924	25.8939	20	20		4	4	4	18.3	18.3	18.3	39.284	0	18.638	5	3	0	1	2	0	0	1199900	0	723460	847210	0	0	64610000	0	15916000	62350000	0	0	56	tr|A0A8U0WPY4|A0A8U0WPY4_ENTHI Malate dehydrogenase,cytoplasmic, putative OS=Entamoeba histolytica HM-1:IMSS OX=294381 GN=EHI_030810 PE=4 SV=1;tr|C4LSV1|C4LSV1_ENTHI Malate dehydrogenase OS=Entamoeba histolytica HM-1:IMSS OX=294381 GN=EHI_152670 PE=3 SV=1
A0A8U0WQ41;A0A8U0WPX5	A0A8U0WQ41;A0A8U0WPX5	Rab family GTPase	EHI_046390;EHI_067850	0.171084	0.338324	-2.4355	0.184859	20	22.2518	25.0547	20	20	20		4	4	4	31	31	31	23.78	0	10.901	3	0	1	3	0	0	0	0	332930	1371800	0	0	0	0	4994000	34852000	0	0	0	65	tr|A0A8U0WQ41|A0A8U0WQ41_ENTHI Rab family GTPase OS=Entamoeba histolytica HM-1:IMSS OX=294381 GN=EHI_046390 PE=4 SV=1;tr|A0A8U0WPX5|A0A8U0WPX5_ENTHI Rab family GTPase OS=Entamoeba histolytica HM-1:IMSS OX=294381 GN=EHI_067850 PE=4 SV=1
B1N2H8;C4LYH0	B1N2H8;C4LYH0	Dolichyl-diphosphooligosaccharide--protein glycosyltransferase subunit 1	EHI_045470	0.786874	0.857757	-0.322369	0.799756	24.0426	24.4731	23.6991	25.905	22.364	22.9787		4	4	4	10.6	10.6	10.6	42.355	0	5.5305	11	2	3	3	2	1	1	822840	541570	449720	2992000	257050	393600	17280000	23288000	13619000	62832000	5398000	8265700	72	tr|B1N2H8|B1N2H8_ENTHI Dolichyl-diphosphooligosaccharide--protein glycosyltransferase subunit 1 OS=Entamoeba histolytica HM-1:IMSS OX=294381 GN=EHI_045470 PE=3 SV=1;tr|C4LYH0|C4LYH0_ENTHI Dolichyl-diphosphooligosaccharide--protein glycosyltransferase subun
B1N2V3	B1N2V3	RING-type domain-containing protein	EHI_159840	0.116208	0.278802	3.63419	12.4165	20	20	20	20	25.3686	25.534		4	4	4	5.4	5.4	5.4	110.25	0	7.2355	7	0	0	0	0	4	3	0	0	0	0	558100	667790	0	0	0	0	43322000	48584000	88	tr|B1N2V3|B1N2V3_ENTHI RING-type domain-containing protein OS=Entamoeba histolytica HM-1:IMSS OX=294381 GN=EHI_159840 PE=4 SV=1
B1N2X4	B1N2X4	Myosin-2 heavy chain, putative	EHI_014010	0.476695	0.594883	-2.03154	0.244593	20	26.2643	25.9082	20	20.8781	25.1999		4	4	4	6.2	6.2	6.2	82.191	0	9.1832	8	0	4	4	0	1	2	0	1398300	1309300	0	60227	1204400	0	80603000	62973000	0	1927200	38540000	92	tr|B1N2X4|B1N2X4_ENTHI Myosin-2 heavy chain, putative OS=Entamoeba histolytica HM-1:IMSS OX=294381 GN=EHI_014010 PE=4 SV=1
B1N352	B1N352	DNA-directed RNA polymerase I subunit RPA43	EHI_124360	0.116721	0.278802	4.07601	16.8656	20	20	20	26.3524	20	25.8757		4	4	4	18.4	18.4	18.4	24.253	0	4.5873	4	0	0	0	2	0	2	0	0	0	6590300	0	4736000	0	0	0	85674000	0	61568000	100	tr|B1N352|B1N352_ENTHI DNA-directed RNA polymerase I subunit RPA43 OS=Entamoeba histolytica HM-1:IMSS OX=294381 GN=EHI_124360 PE=4 SV=1
B1N4P2	B1N4P2	Uncharacterized protein	EHI_075200	0.119213	0.278802	-3.21312	0.107834	20	24.3938	25.2455	20	20	20		4	4	4	29.2	29.2	29.2	28.19	0	18.461	5	0	1	4	0	0	0	0	2755400	4972500	0	0	0	0	22043000	39780000	0	0	0	157	tr|B1N4P2|B1N4P2_ENTHI Uncharacterized protein OS=Entamoeba histolytica HM-1:IMSS OX=294381 GN=EHI_075200 PE=4 SV=1
B1N539;C4LY26;B1N4I4;C4MB42;C4M6E2;B1N433	B1N539;C4LY26;B1N4I4;C4MB42;C4M6E2;B1N433	Aurora kinase	EHI_033850;EHI_177010	0.373901	0.495969	2.19125	4.56701	20	20	20	26.5737	20	20		4	4	4	16.6	16.6	16.6	34.823	0	9.7796	4	0	0	0	4	0	1	0	0	0	1825300	0	0	0	0	0	99884000	0	0	163	tr|B1N539|B1N539_ENTHI Aurora kinase OS=Entamoeba histolytica HM-1:IMSS OX=294381 GN=EHI_033850 PE=3 SV=1;tr|C4LY26|C4LY26_ENTHI Aurora kinase OS=Entamoeba histolytica HM-1:IMSS OX=294381 GN=EHI_177010 PE=3 SV=1;tr|B1N4I4|B1N4I4_ENTHI Aurora kinase OS=Enta
B1N5G5	B1N5G5	TPR_REGION domain-containing protein	EHI_018490	0.849494	0.9043	-0.574261	0.67163	20	25.8046	22.7868	26.8687	20	20		4	4	4	6.5	6.5	6.5	99.058	0	15.162	8	0	3	1	4	0	0	0	1542400	190430	3224800	0	0	0	58609000	7236400	122540000	0	0	169	tr|B1N5G5|B1N5G5_ENTHI TPR_REGION domain-containing protein OS=Entamoeba histolytica HM-1:IMSS OX=294381 GN=EHI_018490 PE=4 SV=1
C4LSF7	C4LSF7	Phosphatidylinositol-4-phosphate 5-kinase, putative	EHI_153770	0.202724	0.386862	2.88714	7.39804	20	25.3641	24.2865	27.9807	25.4908	24.8405		4	4	4	8.7	8.7	8.7	74.299	0	9.6174	13	0	2	2	4	2	2	0	1661000	787030	10187000	1813500	1155400	0	43186000	20463000	264870000	47152000	30042000	185	tr|C4LSF7|C4LSF7_ENTHI Phosphatidylinositol-4-phosphate 5-kinase, putative OS=Entamoeba histolytica HM-1:IMSS OX=294381 GN=EHI_153770 PE=4 SV=1
C4LSH1	C4LSH1	Portal protein	EHI_151280	0.747766	0.829285	0.892752	1.85671	20	23.9913	20	26.6695	20	20		4	4	4	9.3	9.3	9.3	68.778	0	19.491	5	0	1	0	3	0	0	0	450710	0	1721500	0	0	0	16676000	0	106740000	0	0	190	tr|C4LSH1|C4LSH1_ENTHI Portal protein OS=Entamoeba histolytica HM-1:IMSS OX=294381 GN=EHI_151280 PE=4 SV=1
C4LSW0	C4LSW0	WD domain containing protein	EHI_152770	0.946435	0.961101	0.182498	1.13485	20	24.0808	23.7595	27.1155	21.2724	20		4	4	4	13.1	13.1	13.1	45.448	0	6.893	7	0	1	1	3	1	0	0	887200	710070	3353000	126640	0	0	17744000	14201000	145400000	2532900	0	208	tr|C4LSW0|C4LSW0_ENTHI WD domain containing protein OS=Entamoeba histolytica HM-1:IMSS OX=294381 GN=EHI_152770 PE=4 SV=1
C4LT85	C4LT85	Protein kinase, putative	EHI_044640	0.717307	0.805408	0.306863	1.23701	23.3859	25.1755	22.5726	24.375	23.8054	23.8742		4	4	4	13.8	13.8	13.8	43.871	0	7.7111	6	1	3	1	1	1	1	730730	1528100	415850	1450500	977330	1025100	10961000	37894000	6237800	21757000	14660000	15376000	234	tr|C4LT85|C4LT85_ENTHI Protein kinase, putative OS=Entamoeba histolytica HM-1:IMSS OX=294381 GN=EHI_044640 PE=4 SV=1
C4LTE2	C4LTE2	Calpain family cysteine protease, putative	EHI_045290	0.479246	0.596148	2.41209	5.32247	20	26.2621	20	27.4373	26.061	20		4	4	4	13.1	13.1	13.1	53.103	0	32.734	7	0	2	0	3	2	0	0	4023800	0	6005400	3097600	0	0	80476000	0	181740000	70009000	0	244	tr|C4LTE2|C4LTE2_ENTHI Calpain family cysteine protease, putative OS=Entamoeba histolytica HM-1:IMSS OX=294381 GN=EHI_045290 PE=3 SV=1
C4LTT6	C4LTT6	Calponin-homology (CH) domain-containing protein	EHI_050660	0.722513	0.808146	0.846181	1.79774	20	25.1964	20	20	22.9707	24.7642		4	4	4	2.6	2.6	2.6	210.99	0	7.2809	5	0	3	0	1	1	1	0	373310	0	0	124550	431740	0	38448000	0	0	8220200	28495000	266	tr|C4LTT6|C4LTT6_ENTHI Calponin-homology (CH) domain-containing protein OS=Entamoeba histolytica HM-1:IMSS OX=294381 GN=EHI_050660 PE=4 SV=1
C4LTW8	C4LTW8	TFIIB domain-containing protein	EHI_050980	0.050754	0.16007	4.60483	24.3328	20	20	20	27.8933	22.4818	23.4394		4	4	4	13	13	13	32.636	0	9.5458	7	0	0	0	4	1	2	0	0	0	9655300	308280	598680	0	0	0	249300000	5857400	11375000	270	tr|C4LTW8|C4LTW8_ENTHI TFIIB domain-containing protein OS=Entamoeba histolytica HM-1:IMSS OX=294381 GN=EHI_050980 PE=4 SV=1
C4LU03;C4M7N4	C4LU03;C4M7N4	Serine carboxypeptidase (S28) family protein	EHI_068090;EHI	0.116907	0.278802	-2.91285	0.132784	20	24.1745	24.5641	20	20	20		4	4	4	14	14	14	54.072	0	24.775	5	0	2	3	0	0	0	0	362500	1240200	0	0	0	0	18934000	24804000	0	0	0	276	tr|C4LU03|C4LU03_ENTHI Serine carboxypeptidase (S28) family protein OS=Entamoeba histolytica HM-1:IMSS OX=294381 GN=EHI_068090 PE=3 SV=1;tr|C4M7N4|C4M7N4_ENTHI Serine carboxypeptidase (S28) family protein OS=Entamoeba histolytica HM-1:IMSS OX=294381 GN=EHI
C4LUC5	C4LUC5	TLDc domain-containing protein	EHI_110780	0.652302	0.749205	0.918846	1.8906	22.4779	20	20	25.1446	20.0899	20		4	4	4	10.3	10.3	10.3	50.846	0	8.4054	4	2	0	0	2	1	0	292080	0	0	1854500	55800	0	5841600	0	0	37091000	1116000	0	297	tr|C4LUC5|C4LUC5_ENTHI TLDc domain-containing protein OS=Entamoeba histolytica HM-1:IMSS OX=294381 GN=EHI_110780 PE=4 SV=1
C4LUG2	C4LUG2	Guanine nucleotide exchange factor	EHI_049610	0.625002	0.723377	-1.22518	0.427744	24.1359	24.8231	20	25.2834	20	20		4	4	4	7.3	7.3	7.3	72.556	0	6.9453	5	2	2	0	2	0	0	472660	761080	0	1047100	0	0	18434000	29682000	0	40838000	0	0	302	tr|C4LUG2|C4LUG2_ENTHI Guanine nucleotide exchange factor OS=Entamoeba histolytica HM-1:IMSS OX=294381 GN=EHI_049610 PE=4 SV=1
C4LUK1	C4LUK1	Autophagy protein 5	EHI_022880	0.667137	0.761076	-1.41577	0.374811	27.1393	23.8663	20	26.7582	20	20		4	4	4	16.3	16.3	16.3	33.479	0	10.668	8	1	2	0	4	0	0	13438000	1390200	0	10319000	0	0	147820000	15292000	0	113510000	0	0	308	tr|C4LUK1|C4LUK1_ENTHI Autophagy protein 5 OS=Entamoeba histolytica HM-1:IMSS OX=294381 GN=EHI_022880 PE=3 SV=1
C4LUY7	C4LUY7	RING-type domain-containing protein	EHI_092220	0.424219	0.545614	-1.39971	0.379006	20	23.7553	23.4742	20	20	23.0304		4	4	4	4.2	4.2	4.2	151.07	0	11.618	5	0	3	1	0	0	1	0	224760	184960	0	0	135990	0	14160000	11653000	0	0	8567200	332	tr|C4LUY7|C4LUY7_ENTHI RING-type domain-containing protein OS=Entamoeba histolytica HM-1:IMSS OX=294381 GN=EHI_092220 PE=4 SV=1
C4LV36	C4LV36	Vacuolar ATP synthase subunit E, putative	EHI_182550	0.344364	0.495969	-2.39991	0.189476	24.841	26.1035	20	20	20	23.7448		4	4	4	19.7	19.7	19.7	25.221	0	7.0358	4	2	3	0	0	0	1	2146600	5150100	0	0	0	1004100	30053000	72101000	0	0	0	14057000	341	tr|C4LV36|C4LV36_ENTHI Vacuolar ATP synthase subunit E, putative OS=Entamoeba histolytica HM-1:IMSS OX=294381 GN=EHI_182550 PE=3 SV=1
C4LV65	C4LV65	Uncharacterized protein	EHI_182860	0.358459	0.495969	-1.72933	0.301593	22.6274	25.7497	24.8169	20	24.6654	23.3407		4	4	4	13.4	13.4	13.4	47.16	0	13.953	7	1	2	2	0	1	1	359960	3134300	692580	0	1478200	590170	6479400	56418000	29556000	0	26608000	10623000	349	tr|C4LV65|C4LV65_ENTHI Uncharacterized protein OS=Entamoeba histolytica HM-1:IMSS OX=294381 GN=EHI_182860 PE=4 SV=1
C4LV77	C4LV77	Dolichyl-diphosphooligosaccharide--protein glycosyltransferase 48 kDa subunit	EHI_183010	0.40727	0.530352	1.97765	3.93851	23.9279	25.2877	20	27.916	23.5272	23.7054		4	4	4	12.2	12.2	12.2	43.412	0	19.55	10	1	2	0	4	1	2	938740	2409400	0	13237000	711130	804600	15959000	40960000	0	253250000	12089000	13678000	353	tr|C4LV77|C4LV77_ENTHI Dolichyl-diphosphooligosaccharide--protein glycosyltransferase 48 kDa subunit OS=Entamoeba histolytica HM-1:IMSS OX=294381 GN=EHI_183010 PE=3 SV=1
C4LV97	C4LV97	Leucine-rich repeat containing protein	EHI_183260	0.11617	0.278802	3.61825	12.2801	20	20	20	20	25.3646	25.4901		4	4	4	8.1	8.1	8.1	75.685	0	6.1364	6	0	0	0	1	2	3	0	0	0	0	810960	960150	0	0	0	0	43203000	47129000	355	tr|C4LV97|C4LV97_ENTHI Leucine-rich repeat containing protein OS=Entamoeba histolytica HM-1:IMSS OX=294381 GN=EHI_183260 PE=4 SV=1
C4LVA7	C4LVA7	AP-1 complex subunit gamma	EHI_196890	0.490944	0.606065	-0.603612	0.658104	24.3428	24.9161	25.337	25.7448	23.4403	23.6		4	4	4	6.7	6.7	6.7	93.565	0	8.4503	8	1	1	3	2	1	1	733700	1091700	1461500	578040	392480	438450	21277000	31658000	42384000	56227000	11382000	12715000	358	tr|C4LVA7|C4LVA7_ENTHI AP-1 complex subunit gamma OS=Entamoeba histolytica HM-1:IMSS OX=294381 GN=EHI_196890 PE=3 SV=1
C4LVG4	C4LVG4	Actophorin, putative	EHI_197480	0.15619	0.31541	-3.25813	0.104521	26.3958	23.8931	20	20	20.5145	20		4	4	4	42	42	42	15.702	0	13.688	9	4	2	0	0	1	0	8906000	2225500	0	0	213990	0	88294000	15579000	0	0	1497900	0	368	tr|C4LVG4|C4LVG4_ENTHI Actophorin, putative OS=Entamoeba histolytica HM-1:IMSS OX=294381 GN=EHI_197480 PE=3 SV=1
C4LVH2	C4LVH2	CCT-beta	EHI_103270	0.896522	0.930939	-0.311402	0.805858	23.2808	22.1305	22.1716	26.6487	20	20		4	4	4	11.4	11.4	11.4	58.28	0	15.945	4	1	1	1	2	0	0	351420	158330	162900	1425400	0	0	10191000	4591500	4724000	105210000	0	0	371	tr|C4LVH2|C4LVH2_ENTHI CCT-beta OS=Entamoeba histolytica HM-1:IMSS OX=294381 GN=EHI_103270 PE=3 SV=1
C4LVH8	C4LVH8	IGv domain-containing protein	EHI_103340	0.122302	0.27977	3.95082	15.4637	20	20	20	25.185	26.6675	20		4	4	4	55	55	55	12.524	0	9.8244	3	0	0	0	1	3	0	0	0	0	7628900	21318000	0	0	0	0	38144000	106590000	0	373	tr|C4LVH8|C4LVH8_ENTHI IGv domain-containing protein OS=Entamoeba histolytica HM-1:IMSS OX=294381 GN=EHI_103340 PE=4 SV=1
C4LVK6	C4LVK6	WD domain containing protein	EHI_103620	0.660815	0.756416	1.28991	2.44513	20	23.5159	20	27.3857	20	20		4	4	4	10.7	10.7	10.7	45.02	0	7.1708	6	0	1	0	3	1	1	0	599740	0	8767700	0	0	0	11995000	0	175350000	0	0	376	tr|C4LVK6|C4LVK6_ENTHI WD domain containing protein OS=Entamoeba histolytica HM-1:IMSS OX=294381 GN=EHI_103620 PE=3 SV=1
C4LVP4	C4LVP4	Actin-binding protein, cofilin/tropomyosin family	EHI_186770	0.118406	0.278802	2.98356	7.90936	20	20	20	20	24.1354	24.8153		4	4	4	14.6	14.6	14.6	38.321	0	6.5546	3	0	0	0	0	3	2	0	0	0	0	877510	1405800	0	0	0	0	18428000	29522000	385	tr|C4LVP4|C4LVP4_ENTHI Actin-binding protein, cofilin/tropomyosin family OS=Entamoeba histolytica HM-1:IMSS OX=294381 GN=EHI_186770 PE=3 SV=1
C4LW48	C4LW48	N-acetyltransferase	EHI_142030	0.193829	0.373577	3.12591	8.72959	20	20	20	26.8616	20	22.5161		4	4	4	15.8	15.8	15.8	45.384	0	13.082	6	0	0	0	4	0	2	0	0	0	5228900	0	315700	0	0	0	121940000	0	5998400	424	tr|C4LW48|C4LW48_ENTHI N-acetyltransferase OS=Entamoeba histolytica HM-1:IMSS OX=294381 GN=EHI_142030 PE=4 SV=1
C4LW75	C4LW75	T-complex protein 1 subunit alpha	EHI_155220	0.233764	0.422898	-2.58219	0.166988	25.3529	23.8676	23.8486	25.3225	20	20		4	4	4	9.6	9.6	9.6	59.106	0	18.75	6	2	1	3	1	0	0	568410	463810	457760	1271500	0	0	42852000	15306000	15106000	41960000	0	0	433	tr|C4LW75|C4LW75_ENTHI T-complex protein 1 subunit alpha OS=Entamoeba histolytica HM-1:IMSS OX=294381 GN=EHI_155220 PE=3 SV=1
C4LWJ2	C4LWJ2	Alpha-1,4 glucan phosphorylase	EHI_096830	0.720588	0.807083	0.894318	1.85873	20	23.7881	24.2022	20	24.1432	26.5301		4	4	2	6	6	3.8	101.8	0.0058267	1.7876	3	0	1	1	0	1	1	0	344880	459560	0	441140	2307200	0	14485000	19302000	0	18528000	96904000	454	tr|C4LWJ2|C4LWJ2_ENTHI Alpha-1,4 glucan phosphorylase OS=Entamoeba histolytica HM-1:IMSS OX=294381 GN=EHI_096830 PE=3 SV=1
C4LWP0	C4LWP0	Protein kinase domain containing protein	EHI_069520	0.479386	0.596148	1.74429	3.3503	20	24.5793	20	25.0483	20	24.7639		4	4	4	5.1	5.1	5.1	105.82	0	8.2962	5	0	2	0	1	0	2	0	582940	0	806900	0	257100	0	25067000	0	34697000	0	28488000	466	tr|C4LWP0|C4LWP0_ENTHI Protein kinase domain containing protein OS=Entamoeba histolytica HM-1:IMSS OX=294381 GN=EHI_069520 PE=4 SV=1
C4LX42	C4LX42	TolA protein, putative	EHI_159620	0.118916	0.278802	-3.74647	0.0745074	26.0918	25.1476	20	20	20	20		4	4	2	14.1	14.1	8	35.366	0	16.063	7	4	2	1	0	0	0	4206900	2186400	0	0	0	0	71517000	37170000	0	0	0	0	501	tr|C4LX42|C4LX42_ENTHI TolA protein, putative OS=Entamoeba histolytica HM-1:IMSS OX=294381 GN=EHI_159620 PE=4 SV=1
C4LX69	C4LX69	Dihydropyrimidine dehydrogenase (NADP(+))	EHI_012980	0.539734	0.648544	-1.45097	0.365776	25.6081	23.0572	20	24.3124	20	20		4	4	4	6.4	6.4	6.4	98.781	0	5.7118	5	4	1	0	1	0	0	432120	193950	0	462990	0	0	51146000	8728000	0	20834000	0	0	505	tr|C4LX69|C4LX69_ENTHI Dihydropyrimidine dehydrogenase (NADP(+)) OS=Entamoeba histolytica HM-1:IMSS OX=294381 GN=EHI_012980 PE=3 SV=1
C4LX84;B1N5L6	C4LX84	Dynamin-1-like protein, putative	EHI_013180	0.226743	0.414573	-1.82445	0.282349	23.2593	23.7348	20	20	21.5207	20		5	4	4	9.1	8.1	8.1	76.835	0.010021	1.5905	4	1	2	0	1	1	0	228190	317270	0	0	68379	0	10040000	13960000	0	0	3008700	0	506	tr|C4LX84|C4LX84_ENTHI Dynamin-1-like protein, putative OS=Entamoeba histolytica HM-1:IMSS OX=294381 GN=EHI_013180 PE=4 SV=1
C4LXA6	C4LXA6	Aminoacyl-tRNA hydrolase	EHI_098230	0.437503	0.558963	1.98557	3.96019	20	26.3257	24.088	28.2	24.0866	24.0838		4	4	4	43.8	43.8	43.8	17.726	0	85.047	11	0	4	1	2	1	1	0	2839400	2229000	16188000	2226800	2222500	0	84106000	17832000	308360000	17815000	17780000	511	tr|C4LXA6|C4LXA6_ENTHI Aminoacyl-tRNA hydrolase OS=Entamoeba histolytica HM-1:IMSS OX=294381 GN=EHI_098230 PE=4 SV=1
C4LXG8	C4LXG8	DUF1394 domain-containing protein	EHI_131000	0.0758776	0.214775	-3.63303	0.0806025	23.9626	26.0299	25.1171	20	20	24.2104		4	4	4	21.7	21.7	21.7	33.634	0	31.014	13	1	4	3	0	1	3	1257600	4105000	2799300	0	0	1493200	16348000	68512000	36391000	0	0	19412000	523	tr|C4LXG8|C4LXG8_ENTHI DUF1394 domain-containing protein OS=Entamoeba histolytica HM-1:IMSS OX=294381 GN=EHI_131000 PE=3 SV=1
C4LXH7	C4LXH7	Ubiquitin carboxyl-terminal hydrolase, putative	EHI_131090	0.121371	0.278802	4.12926	17.4997	20	20	20	26.9076	20	25.4802		4	4	4	17.5	17.5	17.5	39.302	0	14.459	7	0	0	0	4	0	2	0	0	0	2211700	0	1411900	0	0	0	125890000	0	46806000	526	tr|C4LXH7|C4LXH7_ENTHI Ubiquitin carboxyl-terminal hydrolase, putative OS=Entamoeba histolytica HM-1:IMSS OX=294381 GN=EHI_131090 PE=4 SV=1
C4LXL0	C4LXL0	Glycine--tRNA ligase	EHI_073460	0.155389	0.314263	-2.50288	0.176424	24.9596	22.549	20	20	20	20		4	4	4	8.1	8.1	8.1	70.658	0	9.3984	4	3	2	0	0	0	0	906330	170460	0	0	0	0	32628000	6136700	0	0	0	0	532	tr|C4LXL0|C4LXL0_ENTHI Glycine--tRNA ligase OS=Entamoeba histolytica HM-1:IMSS OX=294381 GN=EHI_073460 PE=3 SV=1
C4LY79	C4LY79	Beige/BEACH domain containing protein	EHI_051850	0.64145	0.737995	-1.0996	0.466646	20	20	25.9843	20	20	22.6855		4	4	4	1.2	1.2	1.2	421.48	0	43.755	3	0	0	1	0	1	2	0	0	356900	0	0	10162	0	0	66384000	0	0	6745700	569	tr|C4LY79|C4LY79_ENTHI Beige/BEACH domain containing protein OS=Entamoeba histolytica HM-1:IMSS OX=294381 GN=EHI_051850 PE=4 SV=1
C4LY80;C4LUV2	C4LY80;C4LUV2	Serine/threonine-protein phosphatase	EHI_051890;EHI_178880	0.137875	0.293289	2.95688	7.76444	20	20	20	20	25.4844	23.3863		4	4	4	18.1	18.1	18.1	34.886	0	9.3954	5	0	0	0	0	4	1	0	0	0	0	1287000	730930	0	0	0	0	46942000	10964000	570	tr|C4LY80|C4LY80_ENTHI Serine/threonine-protein phosphatase OS=Entamoeba histolytica HM-1:IMSS OX=294381 GN=EHI_051890 PE=3 SV=1;tr|C4LUV2|C4LUV2_ENTHI Serine/threonine-protein phosphatase OS=Entamoeba histolytica HM-1:IMSS OX=294381 GN=EHI_178880 PE=3 SV=
C4M760;C4LY85	C4M760;C4LY85	Ubiquitin, putative	EHI_083270;EHI_166800	0.0113632	0.0484999	1.18209	2.26906	28.147	28.6979	28.6386	29.7889	29.2857	29.9552		4	4	4	61	61	61	8.6979	0	27.745	39	3	3	3	4	3	3	61737000	86758000	86954000	188440000	126040000	231160000	297230016	435449984	417910016	927609984	654449984	1040899968	571	tr|C4M760|C4M760_ENTHI Ubiquitin, putative OS=Entamoeba histolytica HM-1:IMSS OX=294381 GN=EHI_083270 PE=1 SV=1;tr|C4LY85|C4LY85_ENTHI Ubiquitin, putative OS=Entamoeba histolytica HM-1:IMSS OX=294381 GN=EHI_166800 PE=4 SV=1
C4LYB5	C4LYB5	Replication factor C subunit 4, putative	EHI_167150	0.373901	0.495969	2.50169	5.66348	20	20	20	27.5051	20	20		4	4	4	19.1	19.1	19.1	36.889	0	12.779	3	0	0	0	4	1	0	0	0	0	8291400	0	0	0	0	0	190480000	0	0	578	tr|C4LYB5|C4LYB5_ENTHI Replication factor C subunit 4, putative OS=Entamoeba histolytica HM-1:IMSS OX=294381 GN=EHI_167150 PE=3 SV=1
C4LYH7	C4LYH7	MIT domain protein	EHI_093860	0.84163	0.899144	0.471919	1.38695	22.5056	25.2558	20	20	23.7078	25.4694		4	4	4	8.8	8.8	8.8	75.87	0	13.974	6	1	2	0	0	2	2	198490	1335500	0	0	456700	1548600	5954600	40065000	0	0	13701000	46457000	588	tr|C4LYH7|C4LYH7_ENTHI MIT domain protein OS=Entamoeba histolytica HM-1:IMSS OX=294381 GN=EHI_093860 PE=4 SV=1
C4LYT8	C4LYT8	PH domain-containing protein	EHI_010510	0.385496	0.507256	-1.81403	0.284395	24.3327	26.2304	24.5512	26.0795	23.5927	20		4	4	4	12.7	12.7	12.7	38.74	0	13.371	7	2	3	3	2	1	0	661780	5623500	591090	5065100	903640	0	21129000	78730000	24584000	70911000	12651000	0	609	tr|C4LYT8|C4LYT8_ENTHI PH domain-containing protein OS=Entamoeba histolytica HM-1:IMSS OX=294381 GN=EHI_010510 PE=4 SV=1
C4LZC2	C4LZC2	Pyrophosphate--fructose 6-phosphate 1-phosphotransferase	EHI_000730	0.776642	0.847416	0.689184	1.61237	25.6094	20	20	24.1027	23.5743	20		4	4	4	6.4	6.4	6.4	60.16	0	4.6043	5	4	0	0	1	1	0	1409400	0	0	667220	462580	0	51192000	0	0	18015000	12490000	0	644	sp|C4LZC2|PFP_ENTHI Pyrophosphate--fructose 6-phosphate 1-phosphotransferase OS=Entamoeba histolytica OX=5759 GN=EHI_000730 PE=1 SV=1
C4LZG8	C4LZG8	GOLD domain-containing protein	EHI_138080	0.343932	0.495969	-2.96086	0.128438	24.1888	26.8463	25.7993	27.9518	20	20		4	4	4	23.2	23.2	23.2	23.374	0	23.092	12	1	3	3	3	1	1	1912300	3649700	5839300	8874100	0	0	19123000	120650000	58393000	259610000	0	0	649	tr|C4LZG8|C4LZG8_ENTHI GOLD domain-containing protein OS=Entamoeba histolytica HM-1:IMSS OX=294381 GN=EHI_138080 PE=3 SV=1
C4LZM9	C4LZM9	Ricin B-type lectin domain-containing protein	EHI_175040	0.287095	0.491695	2.46994	5.54019	20	25.865	25.6505	27.4805	25.4702	25.9747		4	4	4	9.8	9.8	9.8	66.705	0	14.369	18	0	3	3	2	2	2	0	1789800	828640	2942500	833980	1079500	0	61113000	52671000	187260000	46482000	65940000	659	tr|C4LZM9|C4LZM9_ENTHI Ricin B-type lectin domain-containing protein OS=Entamoeba histolytica HM-1:IMSS OX=294381 GN=EHI_175040 PE=4 SV=1
C4LZV9	C4LZV9	VHS domain-containing protein	EHI_194470	0.0510147	0.160327	-3.51483	0.0874845	25.1044	25.266	23.6932	20	23.5191	20		4	4	4	9.6	9.6	9.6	44.738	0	12.76	9	2	2	1	2	2	0	1503000	1681100	565130	0	500890	0	36072000	40348000	13563000	0	12021000	0	674	tr|C4LZV9|C4LZV9_ENTHI VHS domain-containing protein OS=Entamoeba histolytica HM-1:IMSS OX=294381 GN=EHI_194470 PE=4 SV=1
C4LZW1	C4LZW1	Uncharacterized protein	EHI_194490	0.831238	0.891884	-0.72852	0.603523	20	25.5748	24.6972	28.0864	20	20		4	4	4	14.4	14.4	14.4	43.428	0	30.023	10	1	3	2	4	0	0	0	695980	545600	4424000	0	0	0	49978000	27201000	285000000	0	0	675	tr|C4LZW1|C4LZW1_ENTHI Uncharacterized protein OS=Entamoeba histolytica HM-1:IMSS OX=294381 GN=EHI_194490 PE=4 SV=1
C4M035	C4M035	Uncharacterized protein	EHI_021190	0.416822	0.539159	-1.68247	0.311548	23.886	26.4535	24.6908	20	24.4016	25.5813		4	4	4	12.8	12.8	12.8	39.4	0	4.4282	4	1	3	1	0	1	2	1107300	5074800	1934400	0	1583000	3586000	15503000	91895000	27081000	0	22162000	50204000	691	tr|C4M035|C4M035_ENTHI Uncharacterized protein OS=Entamoeba histolytica HM-1:IMSS OX=294381 GN=EHI_021190 PE=4 SV=1
C4M0A4	C4M0A4	Eukaryotic translation initiation factor 2 alpha subunit, putative	EHI_005100	0.859646	0.912952	0.470127	1.38523	20	24.6433	23.7953	27.3495	21.624	20.8755		4	4	4	17.7	17.7	17.7	33.505	0	20.645	8	0	2	1	4	1	1	0	1541500	856360	6064400	190120	113170	0	26205000	14558000	171010000	3232000	1923800	703	tr|C4M0A4|C4M0A4_ENTHI Eukaryotic translation initiation factor 2 alpha subunit, putative OS=Entamoeba histolytica HM-1:IMSS OX=294381 GN=EHI_005100 PE=3 SV=1
C4M0F3	C4M0F3	Casein kinase, putative	EHI_006800	0.140227	0.294989	3.16766	8.9859	20	24.6701	25.0528	27.5643	25.7189	25.9426		4	4	4	15.8	15.8	15.8	38.9	0	16.106	15	0	1	2	4	3	3	0	1906800	1607100	9158200	3457400	4606600	0	26695000	34806000	198470000	55229000	64492000	713	tr|C4M0F3|C4M0F3_ENTHI Casein kinase, putative OS=Entamoeba histolytica HM-1:IMSS OX=294381 GN=EHI_006800 PE=4 SV=1
C4M0G7	C4M0G7	EamA domain-containing protein	EHI_006940	0.47705	0.594883	-2.06978	0.238196	20	25.8175	25.7876	20	20	25.3957		4	4	4	10.1	10.1	10.1	41.208	0	4.2779	3	0	3	3	0	0	1	0	2227900	2170400	0	0	3678700	0	59136000	57920000	0	0	44145000	716	tr|C4M0G7|C4M0G7_ENTHI EamA domain-containing protein OS=Entamoeba histolytica HM-1:IMSS OX=294381 GN=EHI_006940 PE=4 SV=1
C4M4W4;C4M0Y0	C4M4W4;C4M0Y0	Rho family GTPase	EHI_029020;EHI_015440	0.052951	0.163568	4.71957	26.3471	20	20	23.7325	28.3792	24.8459	24.6661		4	4	4	29.8	29.8	29.8	23.767	0	10.546	6	0	0	1	4	2	1	0	0	871120	3811500	1884700	1663800	0	0	13938000	349129984	30156000	26622000	744	tr|C4M4W4|C4M4W4_ENTHI Rho family GTPase OS=Entamoeba histolytica HM-1:IMSS OX=294381 GN=EHI_029020 PE=1 SV=1;tr|C4M0Y0|C4M0Y0_ENTHI Rho family GTPase OS=Entamoeba histolytica HM-1:IMSS OX=294381 GN=EHI_015440 PE=3 SV=1
C4M0Z5	C4M0Z5	DUF2029 domain-containing protein	EHI_135090	0.244725	0.436825	-0.390247	0.762999	28.5363	29.2975	28.7767	28.7655	28.1539	28.5203		4	4	4	9.3	9.3	9.3	41.97	0	73.945	38	4	4	4	3	3	3	31099000	52184000	38429000	45632000	29866000	38501000	389289984	659809984	459889984	456320000	298660000	385009984	749	tr|C4M0Z5|C4M0Z5_ENTHI DUF2029 domain-containing protein OS=Entamoeba histolytica HM-1:IMSS OX=294381 GN=EHI_135090 PE=4 SV=1
C4M117	C4M117	Protein TRANSPARENT TESTA GLABRA	EHI_105120	0.459282	0.580214	-2.51179	0.175338	20	28.6582	24.2274	25.3502	20	20		4	4	4	16.6	16.6	16.6	36.666	0	14.346	6	0	4	1	2	0	0	0	25880000	1227600	2673400	0	0	0	423630016	19641000	42774000	0	0	752	tr|C4M117|C4M117_ENTHI Protein TRANSPARENT TESTA GLABRA OS=Entamoeba histolytica HM-1:IMSS OX=294381 GN=EHI_105120 PE=4 SV=1
C4M1L8	C4M1L8	DNA double-strand break repair Rad50 ATPase	EHI_133540	0.234609	0.422898	-2.24343	0.211184	24.4983	24.5006	26.4741	20	24.1379	24.6048		4	4	4	4	4	4	74.338	0	3.0136	7	2	1	2	0	1	1	1077200	1079000	4237100	0	839070	1159700	23698000	23737000	93216000	0	18460000	25514000	784	tr|C4M1L8|C4M1L8_ENTHI DNA double-strand break repair Rad50 ATPase OS=Entamoeba histolytica HM-1:IMSS OX=294381 GN=EHI_133540 PE=4 SV=1
C4M1M9	C4M1M9	Regulator of nonsense transcripts, putative	EHI_134000	0.219046	0.406542	2.39077	5.24438	20	20	20	25.5353	21.637	20		4	4	4	4.8	4.8	4.8	106.22	0	4.273	4	0	0	0	2	2	0	0	0	0	953530	63945	0	0	0	0	48630000	3261200	0	787	tr|C4M1M9|C4M1M9_ENTHI Regulator of nonsense transcripts, putative OS=Entamoeba histolytica HM-1:IMSS OX=294381 GN=EHI_134000 PE=4 SV=1
C4M1T1;B1N408	C4M1T1	Sec61 alpha subunit, putative	EHI_164500	0.370128	0.495969	-1.81929	0.28336	24.8969	26.0993	24.9936	25.0076	20	25.5244		4	4	4	18.6	18.6	18.6	37.495	0	57.571	10	1	2	2	1	0	3	2099000	8986200	4175800	4216300	0	3588600	31240000	71889000	33407000	33731000	0	48261000	794	tr|C4M1T1|C4M1T1_ENTHI Sec61 alpha subunit, putative OS=Entamoeba histolytica HM-1:IMSS OX=294381 GN=EHI_164500 PE=3 SV=1
C4M1Z3	C4M1Z3	DEAD/DEAH box helicase, putative	EHI_165110	0.175663	0.344952	3.18319	9.08316	20	20	20	26.6871	22.8625	20		4	4	4	9.9	9.9	9.9	63.756	0	11.357	5	0	0	0	4	1	0	0	0	0	859720	231080	0	0	0	0	108050000	7625800	0	805	tr|C4M1Z3|C4M1Z3_ENTHI DEAD/DEAH box helicase, putative OS=Entamoeba histolytica HM-1:IMSS OX=294381 GN=EHI_165110 PE=3 SV=1
C4M285	C4M285	26S protease regulatory subunit, putative	EHI_180350	0.200221	0.383709	-2.38158	0.191898	20	23.4043	25.0636	20	21.3232	20		4	4	4	11	11	11	46.304	0	2.8361	4	0	2	1	0	1	0	0	396490	1252400	0	93703	0	0	11102000	35067000	0	2623700	0	816	tr|C4M285|C4M285_ENTHI 26S protease regulatory subunit, putative OS=Entamoeba histolytica HM-1:IMSS OX=294381 GN=EHI_180350 PE=3 SV=1
C4M2X1	C4M2X1	Saposin B-type domain-containing protein	EHI_048580	0.111589	0.278802	2.67643	6.39274	20	23.8532	20	23.8479	23.5365	24.4981		4	4	4	4.4	4.4	4.4	104.75	0	5.8297	8	0	3	1	1	2	2	0	420960	0	419410	337960	658190	0	15154000	0	15099000	12167000	23695000	862	tr|C4M2X1|C4M2X1_ENTHI Saposin B-type domain-containing protein OS=Entamoeba histolytica HM-1:IMSS OX=294381 GN=EHI_048580 PE=4 SV=1
C4M2X6	C4M2X6	Actin, putative	EHI_048630	0.867506	0.916265	-0.44831	0.732901	22.8881	24.7716	20	26.3148	20	20		8	4	4	15.6	8	8	78.473	0	9.5955	7	1	2	0	3	0	0	323430	216530	0	1976200	0	0	7762400	28642000	0	83471000	0	0	863	tr|C4M2X6|C4M2X6_ENTHI Actin, putative OS=Entamoeba histolytica HM-1:IMSS OX=294381 GN=EHI_048630 PE=3 SV=1
C4M3N2;B1N510	C4M3N2;B1N510	CCT-theta;T-complex protein 1 subunitTheta, putative	EHI_140600;EHI_071600	0.0962453	0.25992	-2.69643	0.154274	24.4977	23.8851	23.2924	23.5859	20	20		4	4	4	10	10	10	58.949	0	15.379	5	2	2	2	1	0	0	444080	595900	395110	484280	0	0	23689000	15493000	10273000	12591000	0	0	907	tr|C4M3N2|C4M3N2_ENTHI CCT-theta OS=Entamoeba histolytica HM-1:IMSS OX=294381 GN=EHI_140600 PE=3 SV=1;tr|B1N510|B1N510_ENTHI T-complex protein 1 subunitTheta, putative OS=Entamoeba histolytica HM-1:IMSS OX=294381 GN=EHI_071600 PE=3 SV=1
C4M422;C4M3B2;C4M9Z7;B1N522	C4M422;C4M3B2;C4M9Z7	p-glycoprotein-1;p-glycoprotein-5	EHI_114150;EHI_175450	0.137708	0.293289	-2.79216	0.14437	20	23.2015	25.175	20	20	20		4	4	4	4.8	4.8	4.8	144.97	0	44.81	4	0	1	3	0	0	0	0	148400	345580	0	0	0	0	9646100	37881000	0	0	0	944	tr|C4M422|C4M422_ENTHI p-glycoprotein-1 OS=Entamoeba histolytica HM-1:IMSS OX=294381 GN=EHI_114150 PE=4 SV=1;tr|C4M3B2|C4M3B2_ENTHI p-glycoprotein-5 OS=Entamoeba histolytica HM-1:IMSS OX=294381 GN=EHI_175450 PE=4 SV=1;tr|C4M9Z7|C4M9Z7_ENTHI p-glycoprotein
C4M4B5	C4M4B5	Uncharacterized protein	EHI_048240	0.386172	0.507273	0.949385	1.93105	24.6925	26.5975	27.5207	27.9878	26.252	27.4191		4	4	4	25.4	25.4	25.4	19.99	0	12.79	14	1	1	3	3	1	2	3389300	12693000	24071000	26317000	9989500	22433000	27114000	101540000	192560000	266180000	79916000	179460000	962	tr|C4M4B5|C4M4B5_ENTHI Uncharacterized protein OS=Entamoeba histolytica HM-1:IMSS OX=294381 GN=EHI_048240 PE=4 SV=1
C4M4K7	C4M4K7	Signal peptidase, putative	EHI_031250	0.760949	0.837044	0.706192	1.63149	20	25.7694	26.5975	25.559	23.5781	25.3484		4	4	4	8.8	8.8	8.8	38.18	0	7.2092	10	0	3	3	1	1	2	0	5199700	9230700	4494000	1138500	3883600	0	57197000	101540000	49434000	12523000	42720000	978	tr|C4M4K7|C4M4K7_ENTHI Signal peptidase, putative OS=Entamoeba histolytica HM-1:IMSS OX=294381 GN=EHI_031250 PE=3 SV=1
C4M4P7	C4M4P7	WD domain containing protein	EHI_168370	0.354261	0.495969	2.02187	4.06111	20	22.2363	20	26.0953	22.2066	20		4	4	4	11.2	11.2	11.2	57.817	0	11.653	7	0	1	0	4	1	0	0	190040	0	2757400	186160	0	0	4940900	0	71693000	4840200	0	987	tr|C4M4P7|C4M4P7_ENTHI WD domain containing protein OS=Entamoeba histolytica HM-1:IMSS OX=294381 GN=EHI_168370 PE=4 SV=1
C4M534	C4M534	Activating signal cointegrator 1 complex subunit 1, putative	EHI_128160	0.37679	0.498102	2.26284	4.79936	20	20	24.0055	26.1128	24.6812	20		4	4	4	12.6	12.6	12.6	39.705	0	8.0809	6	0	0	1	4	1	0	0	0	765510	3298400	1222800	0	0	0	16841000	72566000	26902000	0	1005	tr|C4M534|C4M534_ENTHI Activating signal cointegrator 1 complex subunit 1, putative OS=Entamoeba histolytica HM-1:IMSS OX=294381 GN=EHI_128160 PE=4 SV=1
C4M5K9	C4M5K9	Heat shock protein 70 family	EHI_001950	0.532015	0.640976	0.328965	1.25611	24.0918	24.4558	23.7873	25.2362	23.7129	24.3725		4	4	4	8.2	8.2	8.2	73.98	0	9.5935	12	3	2	1	1	1	1	541790	311730	438700	1197700	416670	658180	17879000	23010000	14477000	39524000	13750000	21720000	1032	tr|C4M5K9|C4M5K9_ENTHI Heat shock protein 70 family OS=Entamoeba histolytica HM-1:IMSS OX=294381 GN=EHI_001950 PE=3 SV=1
C4M618	C4M618	DNA double-strand break repair Rad50 ATPase	EHI_125150	0.809506	0.874809	0.716159	1.6428	20	24.5008	25.6777	24.9125	20	27.4144		4	4	4	8.8	8.8	8.8	55.899	0	3.1226	5	0	1	1	1	0	2	0	989140	2236400	1315800	0	811140	0	23739000	53673000	31580000	0	178880000	1062	tr|C4M618|C4M618_ENTHI DNA double-strand break repair Rad50 ATPase OS=Entamoeba histolytica HM-1:IMSS OX=294381 GN=EHI_125150 PE=4 SV=1
C4M646	C4M646	CULLIN_2 domain-containing protein	EHI_179950	0.904049	0.935151	0.21741	1.16264	20	20	23.2517	20	20	23.9039		4	4	4	9.4	9.4	9.4	73.942	0	9.7373	5	0	1	1	0	0	3	0	0	262820	0	0	413060	0	0	9987300	0	0	15696000	1067	tr|C4M646|C4M646_ENTHI CULLIN_2 domain-containing protein OS=Entamoeba histolytica HM-1:IMSS OX=294381 GN=EHI_179950 PE=3 SV=1
C4M654	C4M654	SH3 domain-containing protein	EHI_180030	0.930388	0.950049	-0.178389	0.883689	22.3229	24.218	24.636	20	25.0286	25.6131		4	4	4	8	8	8	62.608	0	9.7543	13	1	2	3	1	2	2	194310	722750	965610	0	1267700	1900800	5246400	19514000	26072000	0	34227000	51323000	1071	tr|C4M654|C4M654_ENTHI SH3 domain-containing protein OS=Entamoeba histolytica HM-1:IMSS OX=294381 GN=EHI_180030 PE=4 SV=1
C4M666	C4M666	Initiation factor eIF-2B delta subunit, putative	EHI_042980	0.596331	0.699929	1.25885	2.39305	20	24.9254	20	20	24.3043	24.3977		4	4	4	10.6	10.6	10.6	56.858	0	43.454	7	1	3	1	1	1	1	0	381910	0	0	828670	884100	0	31864000	0	0	20717000	22102000	1077	tr|C4M666|C4M666_ENTHI Initiation factor eIF-2B delta subunit, putative OS=Entamoeba histolytica HM-1:IMSS OX=294381 GN=EHI_042980 PE=3 SV=1
C4M6S8	C4M6S8	CCR4-NOT transcription complex subunit 1	EHI_184570	0.0686528	0.200922	3.75423	13.4938	20	20	20	26.506	21.2697	23.487		4	4	4	4.4	4.4	4.4	158.75	0	11.889	7	0	0	0	4	1	2	0	0	0	203880	37735	175470	0	0	0	95301000	2528200	11757000	1113	tr|C4M6S8|C4M6S8_ENTHI CCR4-NOT transcription complex subunit 1 OS=Entamoeba histolytica HM-1:IMSS OX=294381 GN=EHI_184570 PE=4 SV=1
C4M6Z7	C4M6Z7	Triosephosphate isomerase	EHI_056480	0.119627	0.278802	-3.49734	0.0885513	25.7397	24.7524	20	20	20	20		4	4	4	19.5	19.5	19.5	28.098	0	6.8985	6	4	3	0	0	0	0	3112700	1570100	0	0	0	0	56029000	28262000	0	0	0	0	1120	tr|C4M6Z7|C4M6Z7_ENTHI Triosephosphate isomerase OS=Entamoeba histolytica HM-1:IMSS OX=294381 GN=EHI_056480 PE=3 SV=1
C4M769	C4M769	Axoneme-associated protein	EHI_199580	0.486867	0.603234	-1.50546	0.352217	23.1783	26.0581	25.7278	25.036	20	25.4118		4	4	4	16.9	16.9	16.9	27.454	0	5.9751	8	1	3	2	1	1	1	949210	6986800	2358600	3440300	0	4464000	9492100	69868000	55571000	34403000	0	44640000	1135	tr|C4M769|C4M769_ENTHI Axoneme-associated protein OS=Entamoeba histolytica HM-1:IMSS OX=294381 GN=EHI_199580 PE=4 SV=1
C4M7A6	C4M7A6	Zinc finger protein, putative	EHI_055640	0.634686	0.733331	1.26206	2.39837	20	24.8391	23.2031	26.5514	25.277	20		4	4	4	13.3	13.3	13.3	45.814	0	30.771	10	0	2	1	2	3	1	0	1765500	568040	5785100	2391700	0	0	30014000	9656700	98346000	40658000	0	1144	tr|C4M7A6|C4M7A6_ENTHI Zinc finger protein, putative OS=Entamoeba histolytica HM-1:IMSS OX=294381 GN=EHI_055640 PE=4 SV=1
C4M7C2	C4M7C2	Non-specific serine/threonine protein kinase	EHI_007280	0.0672995	0.19838	4.23973	18.8923	20	24.9606	20	26.329	25.0969	26.2539		4	4	4	11.8	11.8	11.8	56.776	0	20.516	10	0	2	0	2	2	4	0	1306000	0	3371900	1435400	2790700	0	32651000	0	84299000	35885000	80023000	1146	tr|C4M7C2|C4M7C2_ENTHI Non-specific serine/threonine protein kinase OS=Entamoeba histolytica HM-1:IMSS OX=294381 GN=EHI_007280 PE=4 SV=1
C4M7F5	C4M7F5	Alcohol dehydrogenase, putative	EHI_166490	0.150572	0.308206	-2.58718	0.16641	25.7596	25.7439	24.776	20	24.1569	24.361		5	4	4	16.5	14.8	14.8	46.614	0	24.422	15	3	3	2	0	3	3	1592200	1966800	795410	0	935230	1077400	56807000	56193000	28729000	0	18705000	21547000	1152	tr|C4M7F5|C4M7F5_ENTHI Alcohol dehydrogenase, putative OS=Entamoeba histolytica HM-1:IMSS OX=294381 GN=EHI_166490 PE=4 SV=1
C4M7I9	C4M7I9	WD domain containing protein	EHI_023870	0.373901	0.495969	2.26678	4.81247	20	20	20	26.8003	20	20		4	4	4	7.2	7.2	7.2	78.956	0	16.76	4	0	0	0	4	0	0	0	0	0	2207500	0	0	0	0	0	116870000	0	0	1158	tr|C4M7I9|C4M7I9_ENTHI WD domain containing protein OS=Entamoeba histolytica HM-1:IMSS OX=294381 GN=EHI_023870 PE=4 SV=1
C4M828	C4M828	Phenylalanine--tRNA ligase	EHI_002130	0.874356	0.919909	0.477556	1.39238	20	25.2525	20	26.6851	20	20		4	4	4	8.7	8.7	8.7	64.799	0	18.323	3	0	2	0	2	0	0	0	1289400	0	3480600	0	0	0	39971000	0	107900000	0	0	1183	tr|C4M828|C4M828_ENTHI Phenylalanine--tRNA ligase OS=Entamoeba histolytica HM-1:IMSS OX=294381 GN=EHI_002130 PE=3 SV=1
C4M849	C4M849	RING-type domain-containing protein	EHI_052080	0.134897	0.289707	4.09734	17.1168	20	20	20	27.4943	24.7977	20		4	4	4	9.2	9.2	9.2	58.407	0	14.952	7	0	0	0	4	2	1	0	0	0	3787100	1121700	0	0	0	0	189070000	29164000	0	1189	tr|C4M849|C4M849_ENTHI RING-type domain-containing protein OS=Entamoeba histolytica HM-1:IMSS OX=294381 GN=EHI_052080 PE=4 SV=1
C4M8A4	C4M8A4	Translation initiation factor eIF-2B beta subunit, putative	EHI_019170	0.117143	0.278802	-3.73624	0.0750375	20	25.8893	25.3195	20	20	20		4	4	4	15	15	15	43.08	0	30.802	6	0	4	2	0	0	0	0	2647900	1760700	0	0	0	0	62150000	41872000	0	0	0	1195	tr|C4M8A4|C4M8A4_ENTHI Translation initiation factor eIF-2B beta subunit, putative OS=Entamoeba histolytica HM-1:IMSS OX=294381 GN=EHI_019170 PE=3 SV=1
C4M8D9	C4M8D9	DUF148 domain-containing protein	EHI_115280	0.763746	0.838757	0.662123	1.58241	20	26.1485	26.1341	25.003	24.9264	24.3395		4	4	4	33.1	33.1	33.1	17.139	0	7.551	8	0	2	4	1	2	1	0	5325600	5260900	4803600	4555200	3032700	0	74383000	73648000	33625000	31886000	21229000	1206	tr|C4M8D9|C4M8D9_ENTHI DUF148 domain-containing protein OS=Entamoeba histolytica HM-1:IMSS OX=294381 GN=EHI_115280 PE=4 SV=1
C4M8R5	C4M8R5	Rhodanese domain-containing protein	EHI_181530	0.907473	0.93726	0.302936	1.23365	24.7181	20	20	25.6269	20	20		4	4	4	7.1	7.1	7.1	94.263	0	5.7959	5	2	0	0	3	0	0	641820	0	0	528530	0	0	27598000	0	0	51815000	0	0	1223	tr|C4M8R5|C4M8R5_ENTHI Rhodanese domain-containing protein OS=Entamoeba histolytica HM-1:IMSS OX=294381 GN=EHI_181530 PE=3 SV=1
C4M8T2	C4M8T2	Long-chain-fatty-acid--CoA ligase, putative	EHI_147010	0.67681	0.767862	0.714799	1.64125	20	23.7539	20	20	22.8339	23.0644		4	4	4	6.5	6.5	6.5	77.3	0	7.0919	3	0	2	0	1	1	1	0	456330	0	0	241170	282950	0	14146000	0	0	7476400	8771400	1227	tr|C4M8T2|C4M8T2_ENTHI Long-chain-fatty-acid--CoA ligase, putative OS=Entamoeba histolytica HM-1:IMSS OX=294381 GN=EHI_147010 PE=4 SV=1
C4M8X4	C4M8X4	VASt domain-containing protein	EHI_120630	0.138564	0.293392	-3.00488	0.124578	20	25.5906	23.4241	20	20	20		4	4	4	1.7	1.7	1.7	294.53	0	7.1804	5	0	4	1	0	0	0	0	179900	76563	0	0	0	0	50528000	11255000	0	0	0	1235	tr|C4M8X4|C4M8X4_ENTHI VASt domain-containing protein OS=Entamoeba histolytica HM-1:IMSS OX=294381 GN=EHI_120630 PE=3 SV=1
C4M916	C4M916	Copine, putative	EHI_192760	0.596466	0.699929	-1.23472	0.424924	20	24.2476	24.2902	20	20	24.8336		5	4	4	17.6	15	15	30.344	0	5.5278	3	0	1	1	0	0	2	0	1171600	1206800	0	0	1758800	0	19918000	20516000	0	0	29900000	1242	tr|C4M916|C4M916_ENTHI Copine, putative OS=Entamoeba histolytica HM-1:IMSS OX=294381 GN=EHI_192760 PE=4 SV=1
C4M937	C4M937	Trafficking protein particle complex subunit	EHI_025820	0.805171	0.871517	0.658685	1.57864	20	24.2215	20	26.1976	20	20		4	4	4	17.8	17.8	17.8	22.108	0	6.7941	5	0	3	0	1	0	0	0	832450	0	6413300	0	0	0	19562000	0	76960000	0	0	1246	tr|C4M937|C4M937_ENTHI Trafficking protein particle complex subunit OS=Entamoeba histolytica HM-1:IMSS OX=294381 GN=EHI_025820 PE=3 SV=1
C4M987	C4M987	Protein kinase domain containing protein	EHI_119930	0.130262	0.285648	-3.38067	0.09601	20	26.0341	24.1079	20	20	20		4	4	4	7.5	7.5	7.5	78.105	0	15.356	5	0	4	2	0	0	0	0	1244200	401780	0	0	0	0	68715000	18080000	0	0	0	1258	tr|C4M987|C4M987_ENTHI Protein kinase domain containing protein OS=Entamoeba histolytica HM-1:IMSS OX=294381 GN=EHI_119930 PE=4 SV=1
C4M9J1	C4M9J1	WW domain-containing protein	EHI_011550	0.518648	0.628229	1.30638	2.47319	20	25.6792	23.771	24.6973	22.9758	25.6963		4	4	4	8.3	8.3	8.3	69.969	0	12.274	10	0	3	1	1	1	3	0	2442300	650680	1236500	374950	2041100	0	53730000	14315000	27204000	8248800	54370000	1274	tr|C4M9J1|C4M9J1_ENTHI WW domain-containing protein OS=Entamoeba histolytica HM-1:IMSS OX=294381 GN=EHI_011550 PE=4 SV=1
C4M9Y2	C4M9Y2	Ribosome biogenesis protein Nop10	EHI_131470	0.701161	0.79056	1.09529	2.13656	20	20	26.293	20	24.2328	25.3461		4	4	4	69.5	69.5	69.5	6.8308	0	4.88	4	0	0	3	0	1	2	0	0	20555000	0	4928900	10663000	0	0	82221000	0	19715000	42651000	1290	tr|C4M9Y2|C4M9Y2_ENTHI Ribosome biogenesis protein Nop10 OS=Entamoeba histolytica HM-1:IMSS OX=294381 GN=EHI_131470 PE=3 SV=1
C4MA16	C4MA16	Transmembrane protein	EHI_088470	0.406156	0.529922	-2.174	0.221596	20	25.1512	25.769	20	20	24.3983		4	4	4	32.5	32.5	32.5	18.896	0	16.505	8	0	3	4	0	0	1	0	5323300	8168600	0	0	3158700	0	37263000	57180000	0	0	22111000	1296	tr|C4MA16|C4MA16_ENTHI Transmembrane protein OS=Entamoeba histolytica HM-1:IMSS OX=294381 GN=EHI_088470 PE=4 SV=1
C4MAP0	C4MAP0	Vacuolar protein sorting 26	EHI_162540	0.274961	0.47634	0.636288	1.55432	25.0881	26.042	24.3963	25.9358	25.4923	26.0071		4	4	4	11.3	11.3	11.3	55.911	0	38.199	16	2	3	2	2	3	3	1698400	3290000	1051500	1268200	1425600	2076900	35667000	69089000	22081000	64188000	47202000	67438000	1323	tr|C4MAP0|C4MAP0_ENTHI Vacuolar protein sorting 26 OS=Entamoeba histolytica HM-1:IMSS OX=294381 GN=EHI_162540 PE=4 SV=1
C4MAP1	C4MAP1	Vesicular integral membrane protein VIP36, putative	EHI_162550	0.10414	0.27736	3.70081	13.0033	20	20	22.4772	27.6449	23.0906	22.8441		4	4	4	14.4	14.4	14.4	47.002	0	15.355	9	0	1	1	4	1	1	0	0	307300	5608400	470120	396280	0	0	5838600	209870000	8932300	7529400	1324	tr|C4MAP1|C4MAP1_ENTHI Vesicular integral membrane protein VIP36, putative OS=Entamoeba histolytica HM-1:IMSS OX=294381 GN=EHI_162550 PE=4 SV=1
C4MBJ8;C4M0J1	C4MBJ8	Uncharacterized protein	EHI_163240	0.123187	0.27977	-4.67616	0.0391142	27.2121	27.9898	28.5358	27.8516	21.8575	20		4	4	4	24.3	24.3	24.3	25.851	0	11.16	13	1	2	3	2	1	0	19434000	33318000	47004000	30275000	474980	0	155470000	266550000	389150016	242200000	3799900	0	1364	tr|C4MBJ8|C4MBJ8_ENTHI Uncharacterized protein OS=Entamoeba histolytica HM-1:IMSS OX=294381 GN=EHI_163240 PE=3 SV=1
A0A8U0WP28	A0A8U0WP28	Uncharacterized protein	EHI_038590	0.869781	0.917235	0.180192	1.13303	26.2346	27.6551	26.8552	28.9867	26.1479	26.1508		5	5	5	33.7	33.7	33.7	22.326	0	51.058	27	2	4	4	4	2	2	4281100	15838000	12140000	44613000	7435500	7450500	78960000	211350000	121400000	531940000	74355000	74505000	10	tr|A0A8U0WP28|A0A8U0WP28_ENTHI Uncharacterized protein OS=Entamoeba histolytica HM-1:IMSS OX=294381 GN=EHI_038590 PE=4 SV=1
A0A8U0WPC9	A0A8U0WPC9	Coatomer beta subunit, putative	EHI_027720	0.305894	0.495969	-1.95308	0.258264	25.3257	24.8029	25.2634	25.5808	23.9519	20		5	5	5	7.7	7.7	7.7	94.791	0	13.342	7	3	2	3	2	1	0	378980	239130	395600	871810	368790	0	42052000	29269000	40275000	50186000	16227000	0	22	tr|A0A8U0WPC9|A0A8U0WPC9_ENTHI Coatomer beta subunit, putative OS=Entamoeba histolytica HM-1:IMSS OX=294381 GN=EHI_027720 PE=4 SV=1
A0A8U0WPG2	A0A8U0WPG2	Rab family GTPase	EHI_108610	0.39914	0.522784	-0.798452	0.574966	26.0818	24.998	25.9552	26.4058	23.8848	24.3489		5	5	5	26.3	26.3	26.3	22.896	0	12.415	14	4	3	3	2	1	1	5073000	1502200	2508500	2136600	1106400	1526300	71022000	33507000	65059000	88909000	15490000	21368000	27	tr|A0A8U0WPG2|A0A8U0WPG2_ENTHI Rab family GTPase OS=Entamoeba histolytica HM-1:IMSS OX=294381 GN=EHI_108610 PE=4 SV=1
A0A8U0WPX4	A0A8U0WPX4	Chaperonin 10 Kd subunit, putative	EHI_188880	0.0559953	0.170634	6.26373	76.8371	20	27.0302	20	28.6151	28.3271	28.8792		5	5	5	87.4	87.4	87.4	9.6621	0	26.168	26	0	3	0	2	4	4	0	15340000	0	38608000	33700000	5353800	0	137060000	0	411150016	336750016	493760000	53	tr|A0A8U0WPX4|A0A8U0WPX4_ENTHI Chaperonin 10 Kd subunit, putative OS=Entamoeba histolytica HM-1:IMSS OX=294381 GN=EHI_188880 PE=4 SV=1
B1N3J3	B1N3J3	EF-hand domain-containing protein	EHI_106260	0.537345	0.646247	-1.6396	0.320945	20	25.1079	25.0525	25.2416	20	20		5	5	5	2.4	2.4	2.4	294.34	0	10.928	5	0	3	4	2	0	0	0	104070	175670	88249	0	0	0	36159000	34799000	39671000	0	0	113	tr|B1N3J3|B1N3J3_ENTHI EF-hand domain-containing protein OS=Entamoeba histolytica HM-1:IMSS OX=294381 GN=EHI_106260 PE=3 SV=1
C4LWN4;B1N5X0;B1N3F9	C4LWN4;B1N5X0	WD_REPEATS_REGION domain-containing protein	EHI_069460;EHI_0	0.13749	0.293289	3.62866	12.369	20	20	20	26.7187	20	24.1673		5	5	5	9.2	9.2	9.2	80.027	0	16.039	5	0	0	0	4	0	3	0	0	0	2831700	0	483070	0	0	0	110440000	0	18840000	172	tr|C4LWN4|C4LWN4_ENTHI WD_REPEATS_REGION domain-containing protein OS=Entamoeba histolytica HM-1:IMSS OX=294381 GN=EHI_069460 PE=4 SV=1;tr|B1N5X0|B1N5X0_ENTHI WD_REPEATS_REGION domain-containing protein OS=Entamoeba histolytica HM-1:IMSS OX=294381 GN=EHI_0
C4LSA8;B1N2E2	C4LSA8	Transmembrane protein	EHI_153160	0.65881	0.754823	-0.858384	0.55157	23.0855	25.2013	23.2908	25.7798	23.2227	20		5	5	5	8.9	8.9	8.9	67.86	0	4.8186	7	1	3	1	1	1	0	317890	819550	366520	2057500	349590	0	8900900	38579000	10262000	57610000	9788600	0	176	tr|C4LSA8|C4LSA8_ENTHI Transmembrane protein OS=Entamoeba histolytica HM-1:IMSS OX=294381 GN=EHI_153160 PE=4 SV=1
C4LSG5	C4LSG5	CPSF_A domain-containing protein	EHI_151220	0.568071	0.67362	1.25499	2.38665	24.1598	23.374	20	26.8811	22.4925	21.9251		5	5	5	7.4	7.4	7.4	87.348	0	8.1444	8	2	1	0	3	1	1	165000	339720	0	3862500	184400	124440	18742000	10871000	0	123600000	5900800	3982200	187	tr|C4LSG5|C4LSG5_ENTHI CPSF_A domain-containing protein OS=Entamoeba histolytica HM-1:IMSS OX=294381 GN=EHI_151220 PE=3 SV=1
C4LSH0	C4LSH0	Rap/Ran GTPase activating protein, putative	EHI_151270	0.529915	0.639585	-1.24271	0.422578	24.6809	25.3187	24.0487	25.8959	24.4242	20		9	5	5	13.3	9.4	9.4	91.553	0	6.7627	9	2	2	1	3	1	0	391590	652300	403570	541160	523530	0	26896000	41848000	17353000	62437000	22512000	0	189	tr|C4LSH0|C4LSH0_ENTHI Rap/Ran GTPase activating protein, putative OS=Entamoeba histolytica HM-1:IMSS OX=294381 GN=EHI_151270 PE=4 SV=1
C4LSR0;B1N3E9	C4LSR0	Pept_C1 domain-containing protein	EHI_152220	0.548845	0.658322	-1.36774	0.387498	24.1736	25.3396	26.46	20	25.66	26.21		5	5	5	10.2	10.2	10.2	58.087	0	12.973	14	1	3	3	0	3	4	901110	2021900	995850	0	2524700	3696300	18923000	42459000	92309000	0	53018000	77623000	200	tr|C4LSR0|C4LSR0_ENTHI Pept_C1 domain-containing protein OS=Entamoeba histolytica HM-1:IMSS OX=294381 GN=EHI_152220 PE=4 SV=1
C4LSZ4	C4LSZ4	Conserved secreted protein	EHI_148240	0.83891	0.897979	-0.154868	0.898215	27.2755	28.5639	28.544	26.8329	28.4435	28.6424		5	5	5	33.6	33.6	33.6	14.629	0	23.982	28	4	4	5	1	3	3	25097000	60533000	56762000	23908000	53158000	57258000	162460000	396830016	391390016	119540000	365049984	419020000	216	tr|C4LSZ4|C4LSZ4_ENTHI Conserved secreted protein OS=Entamoeba histolytica HM-1:IMSS OX=294381 GN=EHI_148240 PE=4 SV=1
C4LUK8	C4LUK8	DnaJ family protein	EHI_022950	0.731859	0.816327	-1.17476	0.442957	24.871	26.3329	20	27.6796	20	20		5	5	5	19.1	19.1	19.1	41.399	0	22.766	14	2	3	2	3	2	2	1232400	1763100	0	3115900	0	0	30684000	84528000	0	214980000	0	0	309	tr|C4LUK8|C4LUK8_ENTHI DnaJ family protein OS=Entamoeba histolytica HM-1:IMSS OX=294381 GN=EHI_022950 PE=3 SV=1
C4LUR3	C4LUR3	Uncharacterized protein	EHI_178470	0.307773	0.495969	-2.40244	0.189145	25.9549	24.3522	20	20	20	23.0998		5	5	5	6.5	6.5	6.5	97.82	0	18.747	8	2	3	1	0	0	1	1010100	648960	0	0	0	272410	65044000	21416000	0	0	0	8989400	319	tr|C4LUR3|C4LUR3_ENTHI Uncharacterized protein OS=Entamoeba histolytica HM-1:IMSS OX=294381 GN=EHI_178470 PE=4 SV=1
C4LV33	C4LV33	DNAJ homolog subfamily A member 1, putative	EHI_182520	0.233015	0.422839	-0.759694	0.590622	25.0592	25.7116	25.6631	25.6871	24.4399	24.0279		5	5	5	15.6	15.6	15.6	39.327	0	14.853	12	2	3	2	2	1	2	1664800	885400	1146000	2572500	1083700	814550	34961000	54949000	53133000	54023000	22758000	17105000	340	tr|C4LV33|C4LV33_ENTHI DNAJ homolog subfamily A member 1, putative OS=Entamoeba histolytica HM-1:IMSS OX=294381 GN=EHI_182520 PE=4 SV=1
C4LVC1	C4LVC1	Phorbol-ester/DAG-type domain-containing protein	EHI_197040	0.122547	0.27977	-3.53981	0.0859826	20	24.6325	25.987	20	20	20		5	5	5	5.1	5.1	5.1	99.706	0	4.5242	5	0	1	5	0	0	0	0	541830	1037800	0	0	0	0	26008000	66506000	0	0	0	365	tr|C4LVC1|C4LVC1_ENTHI Phorbol-ester/DAG-type domain-containing protein OS=Entamoeba histolytica HM-1:IMSS OX=294381 GN=EHI_197040 PE=4 SV=1
C4LVK5	C4LVK5	Protein kinase, putative	EHI_103610	0.722732	0.808146	-0.833055	0.561339	23.3498	26.3627	24.0772	26.7699	20	24.5207		7	5	5	10.3	7.3	7.3	69.897	0	5.5746	9	1	3	1	3	0	1	314420	942680	520600	2343300	0	707920	10690000	86292000	17700000	114430000	0	24069000	375	tr|C4LVK5|C4LVK5_ENTHI Protein kinase, putative OS=Entamoeba histolytica HM-1:IMSS OX=294381 GN=EHI_103610 PE=4 SV=1
C4LVP9	C4LVP9	Protein kinase domain containing protein	EHI_186820	0.515163	0.625126	1.93179	3.81529	24.9439	25.0168	24.1749	32.0341	23.8841	24.0128		5	5	5	16.9	16.9	16.9	47.469	0	22.927	10	2	2	1	4	1	1	1698700	1786700	996830	226010000	814860	890920	32275000	33948000	18940000	4397799936	15482000	16927000	388	tr|C4LVP9|C4LVP9_ENTHI Protein kinase domain containing protein OS=Entamoeba histolytica HM-1:IMSS OX=294381 GN=EHI_186820 PE=3 SV=1
C4LW54	C4LW54	RNA polymerase subunit Rpb5, putative	EHI_142090	0.156852	0.316275	3.94295	15.3797	20	25.1622	20	28.5141	23.5827	24.8942		5	5	5	25.5	25.5	25.5	23.684	0	20.547	9	0	2	0	4	1	1	0	4171800	0	14134000	1395900	3464700	0	37546000	0	383360000	12563000	31182000	426	tr|C4LW54|C4LW54_ENTHI RNA polymerase subunit Rpb5, putative OS=Entamoeba histolytica HM-1:IMSS OX=294381 GN=EHI_142090 PE=3 SV=1
C4LW78	C4LW78	Armadillo-type protein	EHI_155250	0.160387	0.322441	2.41407	5.32976	23.6822	20	23.7373	24.8931	26.0312	23.7373		5	5	5	16.5	16.5	16.5	41.204	0	8.4865	9	1	0	1	1	4	2	640940	0	665930	1483800	2707000	665900	13460000	0	13984000	31159000	68578000	13984000	434	tr|C4LW78|C4LW78_ENTHI Armadillo-type protein OS=Entamoeba histolytica HM-1:IMSS OX=294381 GN=EHI_155250 PE=4 SV=1
C4LWE8	C4LWE8	Axoneme-associated protein mst101(2)-like	EHI_096350	0.791106	0.860424	0.660303	1.58041	20	24.6422	24.1876	20	25.2455	25.5652		5	5	5	8.5	8.5	8.5	59.287	0	6.5612	7	0	1	2	1	2	1	0	1540300	325560	0	2340000	2920400	0	26185000	19107000	0	39780000	49647000	445	tr|C4LWE8|C4LWE8_ENTHI Axoneme-associated protein mst101(2)-like OS=Entamoeba histolytica HM-1:IMSS OX=294381 GN=EHI_096350 PE=4 SV=1
C4LWI9	C4LWI9	VWFA domain-containing protein	EHI_096790	0.0772998	0.217436	1.96659	3.90842	23.1818	24.7546	25.6023	27.2964	25.813	26.329		6	5	5	31.9	31.9	31.9	29.092	0	24.648	15	1	3	2	4	3	2	634340	1288100	1198600	3180800	1223300	1769600	9515200	28305000	50939000	164830000	58949000	84299000	453	tr|C4LWI9|C4LWI9_ENTHI VWFA domain-containing protein OS=Entamoeba histolytica HM-1:IMSS OX=294381 GN=EHI_096790 PE=4 SV=1
C4LWM0	C4LWM0	C2 domain containing protein	EHI_069320	0.947436	0.961101	-0.0388292	0.973445	29.2521	30.3478	29.7843	30.6162	29.0736	29.5778		5	5	5	32.4	32.4	32.4	20.664	0	56.278	59	4	5	5	5	4	5	106560000	183180000	126960000	221670000	90976000	118950000	639360000	1366499968	924600000	1645900032	564979968	801320000	460	tr|C4LWM0|C4LWM0_ENTHI C2 domain containing protein OS=Entamoeba histolytica HM-1:IMSS OX=294381 GN=EHI_069320 PE=4 SV=1
C4LX88	C4LX88	Eukaryotic translation initiation factor 4E, putative	EHI_013220	0.0693471	0.201778	4.53502	23.1835	20	24.1275	20	28.3542	24.6544	24.724		5	5	5	33.7	33.7	33.7	20.717	0	27.825	11	0	1	0	5	1	1	0	1666100	0	27918000	2400500	2519200	0	18327000	0	343140000	26406000	27711000	508	tr|C4LX88|C4LX88_ENTHI Eukaryotic translation initiation factor 4E, putative OS=Entamoeba histolytica HM-1:IMSS OX=294381 GN=EHI_013220 PE=3 SV=1
C4LYI8	C4LYI8	Pept_C1 domain-containing protein	EHI_093970	0.266747	0.466893	-2.62786	0.161784	25.4029	26.7889	27.2554	20	25.1587	26.4049		5	5	5	12.3	12.3	12.3	68.804	0	15.977	17	2	3	5	0	1	2	1643100	3940500	4942700	0	1387300	2894900	44363000	115950000	160210000	0	37457000	88850000	591	tr|C4LYI8|C4LYI8_ENTHI Pept_C1 domain-containing protein OS=Entamoeba histolytica HM-1:IMSS OX=294381 GN=EHI_093970 PE=4 SV=1
C4LYT1;B1N312	C4LYT1	Pept_C1 domain-containing protein	EHI_010340	0.0911098	0.250552	-4.26282	0.052091	24.6061	26.8714	26.6618	20	20	25.3508		5	5	5	10.3	10.3	10.3	64.06	0	14.391	11	2	4	3	0	0	2	773170	5676400	4262100	0	0	2377300	25537000	122770000	106170000	0	0	42791000	608	tr|C4LYT1|C4LYT1_ENTHI Pept_C1 domain-containing protein OS=Entamoeba histolytica HM-1:IMSS OX=294381 GN=EHI_010340 PE=4 SV=1
C4LZI8	C4LZI8	HEAT repeat domain containing protein	EHI_124530	0.746557	0.828624	-1.01998	0.493124	20	27.4161	26.4381	25.1146	25.6797	20		5	5	5	25.3	25.3	25.3	34.272	0	32.697	11	1	4	3	1	3	0	0	6002100	4323200	2018300	2077500	0	0	179090000	90920000	36329000	53746000	0	654	tr|C4LZI8|C4LZI8_ENTHI HEAT repeat domain containing protein OS=Entamoeba histolytica HM-1:IMSS OX=294381 GN=EHI_124530 PE=4 SV=1
C4LZW4	C4LZW4	LIM zinc finger domain containing protein	EHI_194520	0.125025	0.28133	-3.04155	0.121451	26.9226	25.641	25.5226	20	24.8173	24.1444		5	5	5	47.3	47.3	47.3	15.952	0	17.211	19	5	3	3	0	2	1	9560800	4228900	6025500	0	3695300	2317900	127210000	52326000	48204000	0	29563000	18543000	676	tr|C4LZW4|C4LZW4_ENTHI LIM zinc finger domain containing protein OS=Entamoeba histolytica HM-1:IMSS OX=294381 GN=EHI_194520 PE=4 SV=1
C4M0Y9	C4M0Y9	Mediator complex subunit 15	EHI_135020	0.116332	0.278802	-4.02369	0.0614822	20	25.895	26.176	20	20	20		5	5	5	20.3	20.3	20.3	40.046	0	17.166	10	0	3	4	0	1	1	0	2601600	1453400	0	0	0	0	62400000	75817000	0	0	0	746	tr|C4M0Y9|C4M0Y9_ENTHI Mediator complex subunit 15 OS=Entamoeba histolytica HM-1:IMSS OX=294381 GN=EHI_135020 PE=3 SV=1
C4M129	C4M129	Ras GTPase-activating protein, putative	EHI_105250	0.24637	0.438604	-2.25315	0.209766	25.8931	24.8453	25.0479	25.597	23.4299	20		5	5	5	7.6	7.6	7.6	82.399	0	5.3155	9	2	1	1	3	1	1	1416300	685070	788360	446640	256840	0	62317000	30143000	34688000	50753000	11301000	0	756	tr|C4M129|C4M129_ENTHI Ras GTPase-activating protein, putative OS=Entamoeba histolytica HM-1:IMSS OX=294381 GN=EHI_105250 PE=4 SV=1
C4M1U3	C4M1U3	Thioredoxin, putative	EHI_027550	0.0740538	0.211828	1.32514	2.50558	24.691	24.1418	23.6808	26.3391	24.7239	25.4261		5	5	5	27	27	27	35.196	0	28.356	13	3	2	1	3	3	3	451570	1156900	840450	5305500	1731800	2817800	27086000	18510000	13447000	84888000	27709000	45085000	795	tr|C4M1U3|C4M1U3_ENTHI Thioredoxin, putative OS=Entamoeba histolytica HM-1:IMSS OX=294381 GN=EHI_027550 PE=4 SV=1
C4M1V6	C4M1V6	Molybdopterin cofactor sulfurase, putative	EHI_027700	0.105323	0.278802	3.77352	13.6754	20	25.0389	20	26.7961	24.7331	24.8302		5	5	5	14.6	14.6	14.6	53.372	0	11.229	11	0	3	0	4	2	2	0	1378800	0	943360	663810	875270	0	34471000	0	116530000	27887000	29829000	798	tr|C4M1V6|C4M1V6_ENTHI Molybdopterin cofactor sulfurase, putative OS=Entamoeba histolytica HM-1:IMSS OX=294381 GN=EHI_027700 PE=4 SV=1
C4M2E1	C4M2E1	Zinc finger, C2H2 type family protein	EHI_158220	0.280665	0.484362	-0.974318	0.50898	24.9134	27.2136	26.9131	24.7763	25.6098	25.731		5	5	5	14.8	14.8	14.8	42.193	0	10.907	14	2	4	5	1	2	2	844460	2369100	2003900	1596400	814460	1280600	31599000	155640000	126370000	28735000	51207000	55693000	826	tr|C4M2E1|C4M2E1_ENTHI Zinc finger, C2H2 type family protein OS=Entamoeba histolytica HM-1:IMSS OX=294381 GN=EHI_158220 PE=4 SV=1
C4M2Y7	C4M2Y7	Purine nucleoside phosphorylase, putative	EHI_048740	0.27263	0.474734	-2.5154	0.1749	24.592	25.7252	20	20	22.771	20		5	5	5	22.5	22.5	22.5	35.129	0	12.597	8	3	4	0	0	1	0	929760	1949200	0	0	421030	0	25289000	55471000	0	0	7157600	0	864	tr|C4M2Y7|C4M2Y7_ENTHI Purine nucleoside phosphorylase, putative OS=Entamoeba histolytica HM-1:IMSS OX=294381 GN=EHI_048740 PE=4 SV=1
C4M2Z1	C4M2Z1	V-type proton ATPase subunit a	EHI_074020	0.207577	0.391158	-2.54109	0.171813	20	24.1688	25.1981	20	20	21.7436		5	5	5	9.1	9.1	9.1	92.694	0	12.743	8	0	1	3	0	0	4	0	608380	1241700	0	0	113270	0	18860000	38492000	0	0	3511400	865	tr|C4M2Z1|C4M2Z1_ENTHI V-type proton ATPase subunit a OS=Entamoeba histolytica HM-1:IMSS OX=294381 GN=EHI_074020 PE=3 SV=1
C4M3C0;B1N363	C4M3C0	26S protease regulatory subunit, putative	EHI_053020	0.510376	0.62304	-1.55176	0.341093	24.428	24.7506	20	24.5234	20	20		6	5	5	15.6	12.8	12.8	47.368	0	5.4265	4	2	3	0	1	0	0	836010	1045500	0	893100	0	0	22572000	28228000	0	24114000	0	0	884	tr|C4M3C0|C4M3C0_ENTHI 26S protease regulatory subunit, putative OS=Entamoeba histolytica HM-1:IMSS OX=294381 GN=EHI_053020 PE=3 SV=1
C4M3G1;C4LU44	C4M3G1;C4LU44	EF-hand domain-containing protein;Rho-GAP domain-containing protein	EHI_017560;EHI_068530	0.470072	0.588584	-2.06346	0.239242	20	26.8558	26.5919	20	22.8339	24.4235		6	5	5	24.1	21.8	21.8	40.747	0	34.838	19	0	5	4	0	1	2	0	6066700	5483700	0	498410	1500000	0	121450000	101150000	0	7476100	22501000	894	tr|C4M3G1|C4M3G1_ENTHI EF-hand domain-containing protein OS=Entamoeba histolytica HM-1:IMSS OX=294381 GN=EHI_017560 PE=4 SV=1;tr|C4LU44|C4LU44_ENTHI Rho-GAP domain-containing protein OS=Entamoeba histolytica HM-1:IMSS OX=294381 GN=EHI_068530 PE=4 SV=1
C4M3K5	C4M3K5	FACT complex subunit	EHI_109860	0.72528	0.810325	-0.0362422	0.975192	29.6595	29.3808	29.4246	29.4443	29.5281	29.3838		5	5	5	6.8	6.8	6.8	92.989	0	11.305	28	1	1	1	5	3	4	2874900	2722100	2681200	2403600	1335000	317920	848030016	699030016	720600000	730520000	774160000	700499968	901	tr|C4M3K5|C4M3K5_ENTHI FACT complex subunit OS=Entamoeba histolytica HM-1:IMSS OX=294381 GN=EHI_109860 PE=3 SV=1
C4M3M8	C4M3M8	Ras GTPase-activating protein, putative	EHI_140560	0.15323	0.311291	2.69233	6.46354	20	20	20	20	25.2972	22.7798		5	5	5	13.4	13.4	13.4	47.29	0	6.6162	6	0	0	0	0	4	2	0	0	0	0	1256300	276970	0	0	0	0	41230000	7201100	906	tr|C4M3M8|C4M3M8_ENTHI Ras GTPase-activating protein, putative OS=Entamoeba histolytica HM-1:IMSS OX=294381 GN=EHI_140560 PE=4 SV=1
C4M3N7	C4M3N7	Putative transcription enhancer protein	EHI_140650	0.553447	0.662081	0.833476	1.78197	22.1864	24.0892	22.9052	25.915	21.8801	23.886		5	5	5	6.7	6.7	6.7	132.2	0	28.606	12	2	3	1	2	1	2	75759	283290	124680	691230	61268	38596	4772800	17847000	7854900	63269000	3859900	15503000	910	tr|C4M3N7|C4M3N7_ENTHI Putative transcription enhancer protein OS=Entamoeba histolytica HM-1:IMSS OX=294381 GN=EHI_140650 PE=3 SV=1
[truncated: 374 more rows]

## Sheet: Sheet1
.Legend
.Myc-1, -2,- 3 are biological repetitions of MycDUF overexpression transfectant of E. histolytica
.control-1, -2, -3 are biological repetitions of empty vector transfectant of E. histolytica
p-value < 0.05 & Difference > 1.6 (ratio > 3) are labeled in blue
q-value < 0.05 are labeled in red font
[truncated: 1 more rows]
