# Supplementary material for: Exploring the Interactome of the Queuine Salvage Protein DUF2419 in Entamoeba histolytica
Source: Cells. 2024 Nov 18;13(22):1900. doi: 10.3390/cells13221900 (PMC11592518; doi:10.3390/cells13221900)
Supplement: Supplementary file 1 [file cells-13-01900-s001.zip › Table S2 STRING enrichment and cluster analysis of 335 proteins interaction.xlsx]

## Sheet: enrichment.all
#category	term ID	term description	observed gene count	background gene count	strength	false discovery rate	matching proteins in your network (IDs)	matching proteins in your network (labels)
GO Process	GO:0010467	Gene expression	194	723	0.8	1.37e-99	5759.A0A175JXH6,5759.A7UFC2,5759.B1N2I3,5759.B1N2I7,5759.B1N2Z3,5759.B1N316,5759.B1N384,5759.B1N3F8,5759.B1N3K9,5759.B1N3N6,5759.B1N3V4,5759.B1N4V3,5759.C4LS99,5759.C4LSA0,5759.C4LSB9,5759.C4LSC4,5759.C4LSE9,5759.C4LSR1,5759.C4LSU3,5759.C4LSV8,5759.C4LSZ3,5759.C4LT02,5759.C4LT77,5759.C4LT81,5759.C4LT83,5759.C4LT96,5759.C4LTA0,5759.C4LTA2,5759.C4LTE3,5759.C4LTL2,5759.C4LTQ0,5759.C4LTQ5,5759.C4LTU4…	EHI_008650,trf1,EHI_012360,EHI_012480,EHI_090400,EHI_008010,EHI_064710,EHI_069490,EHI_140540,EHI_097980,EHI_129760,EHI_014110,EHI_092120,EHI_030760,EHI_153280,EHI_153330,EHI_153670,EHI_152230,EHI_152570,EHI_152750,EHI_148230,EHI_146340,EHI_044550,EHI_044590,EHI_044610,EHI_044770,EHI_044810,EHI_044830,EHI_045300,EHI_012190,EHI_050130,EHI_050280,EHI_050740,EHI_050990,EHI_068200,EHI_006860,EHI_06868…
GO Process	GO:0006412	Translation	132	242	1.11	7.74e-93	5759.A0A175JXH6,5759.B1N2I3,5759.B1N2I7,5759.B1N2Z3,5759.B1N316,5759.B1N384,5759.B1N3F8,5759.B1N3K9,5759.B1N4V3,5759.C4LS99,5759.C4LSA0,5759.C4LSC4,5759.C4LSR1,5759.C4LSU3,5759.C4LSV8,5759.C4LSZ3,5759.C4LT02,5759.C4LT77,5759.C4LT81,5759.C4LT96,5759.C4LTA0,5759.C4LTA2,5759.C4LTE3,5759.C4LTQ0,5759.C4LTQ5,5759.C4LTU4,5759.C4LU13,5759.C4LU56,5759.C4LU92,5759.C4LUN3,5759.C4LUV3,5759.C4LV05,5759.C4LV09…	EHI_008650,EHI_012360,EHI_012480,EHI_090400,EHI_008010,EHI_064710,EHI_069490,EHI_140540,EHI_014110,EHI_092120,EHI_030760,EHI_153330,EHI_152230,EHI_152570,EHI_152750,EHI_148230,EHI_146340,EHI_044550,EHI_044590,EHI_044770,EHI_044810,EHI_044830,EHI_045300,EHI_050130,EHI_050280,EHI_050740,EHI_068200,EHI_006860,EHI_110400,EHI_023220,EHI_178890,EHI_092430,EHI_092470,EHI_182670,EHI_182850,EHI_161180,EHI…
GO Process	GO:0034641	Cellular nitrogen compound metabolic process	207	1047	0.67	5.06e-87	5759.A0A175JXH6,5759.A7UFC2,5759.B1N2I3,5759.B1N2I7,5759.B1N2Z3,5759.B1N316,5759.B1N384,5759.B1N3F8,5759.B1N3K9,5759.B1N3N6,5759.B1N3V4,5759.B1N4V3,5759.C4LS99,5759.C4LSA0,5759.C4LSB9,5759.C4LSC4,5759.C4LSE9,5759.C4LSR1,5759.C4LSU3,5759.C4LSV8,5759.C4LSZ3,5759.C4LT02,5759.C4LT37,5759.C4LT77,5759.C4LT81,5759.C4LT83,5759.C4LT96,5759.C4LTA0,5759.C4LTA2,5759.C4LTE3,5759.C4LTL2,5759.C4LTQ0,5759.C4LTQ5…	EHI_008650,trf1,EHI_012360,EHI_012480,EHI_090400,EHI_008010,EHI_064710,EHI_069490,EHI_140540,EHI_097980,EHI_129760,EHI_014110,EHI_092120,EHI_030760,EHI_153280,EHI_153330,EHI_153670,EHI_152230,EHI_152570,EHI_152750,EHI_148230,EHI_146340,EHI_148670,EHI_044550,EHI_044590,EHI_044610,EHI_044770,EHI_044810,EHI_044830,EHI_045300,EHI_012190,EHI_050130,EHI_050280,EHI_050740,EHI_050990,EHI_068200,EHI_00686…
GO Process	GO:0034645	Cellular macromolecule biosynthetic process	133	329	0.98	4.78e-81	5759.A0A175JXH6,5759.B1N2I3,5759.B1N2I7,5759.B1N2Z3,5759.B1N316,5759.B1N384,5759.B1N3F8,5759.B1N3K9,5759.B1N4V3,5759.C4LS99,5759.C4LSA0,5759.C4LSC4,5759.C4LSR1,5759.C4LSU3,5759.C4LSV8,5759.C4LSZ3,5759.C4LT02,5759.C4LT77,5759.C4LT81,5759.C4LT96,5759.C4LTA0,5759.C4LTA2,5759.C4LTE3,5759.C4LTQ0,5759.C4LTQ5,5759.C4LTU4,5759.C4LU13,5759.C4LU56,5759.C4LU92,5759.C4LUN3,5759.C4LUV3,5759.C4LV05,5759.C4LV09…	EHI_008650,EHI_012360,EHI_012480,EHI_090400,EHI_008010,EHI_064710,EHI_069490,EHI_140540,EHI_014110,EHI_092120,EHI_030760,EHI_153330,EHI_152230,EHI_152570,EHI_152750,EHI_148230,EHI_146340,EHI_044550,EHI_044590,EHI_044770,EHI_044810,EHI_044830,EHI_045300,EHI_050130,EHI_050280,EHI_050740,EHI_068200,EHI_006860,EHI_110400,EHI_023220,EHI_178890,EHI_092430,EHI_092470,EHI_182670,EHI_182850,EHI_161180,EHI…
GO Process	GO:0044271	Cellular nitrogen compound biosynthetic process	136	405	0.9	1.09e-74	5759.A0A175JXH6,5759.A7UFC2,5759.B1N2I3,5759.B1N2I7,5759.B1N2Z3,5759.B1N316,5759.B1N384,5759.B1N3F8,5759.B1N3K9,5759.B1N4V3,5759.C4LS99,5759.C4LSA0,5759.C4LSC4,5759.C4LSR1,5759.C4LSU3,5759.C4LSV8,5759.C4LSZ3,5759.C4LT02,5759.C4LT77,5759.C4LT81,5759.C4LT96,5759.C4LTA0,5759.C4LTA2,5759.C4LTE3,5759.C4LTQ0,5759.C4LTQ5,5759.C4LTU4,5759.C4LU13,5759.C4LU56,5759.C4LU92,5759.C4LUN3,5759.C4LUV3,5759.C4LV05…	EHI_008650,trf1,EHI_012360,EHI_012480,EHI_090400,EHI_008010,EHI_064710,EHI_069490,EHI_140540,EHI_014110,EHI_092120,EHI_030760,EHI_153330,EHI_152230,EHI_152570,EHI_152750,EHI_148230,EHI_146340,EHI_044550,EHI_044590,EHI_044770,EHI_044810,EHI_044830,EHI_045300,EHI_050130,EHI_050280,EHI_050740,EHI_068200,EHI_006860,EHI_110400,EHI_023220,EHI_178890,EHI_092430,EHI_092470,EHI_182670,EHI_182850,EHI_16118…
GO Process	GO:0009059	Macromolecule biosynthetic process	137	422	0.89	8.29e-74	5759.A0A175JXH6,5759.A7UFC2,5759.B1N2I3,5759.B1N2I7,5759.B1N2Z3,5759.B1N316,5759.B1N384,5759.B1N3F8,5759.B1N3K9,5759.B1N4V3,5759.C4LS99,5759.C4LSA0,5759.C4LSC4,5759.C4LSR1,5759.C4LSU3,5759.C4LSV8,5759.C4LSZ3,5759.C4LT02,5759.C4LT77,5759.C4LT81,5759.C4LT96,5759.C4LTA0,5759.C4LTA2,5759.C4LTE3,5759.C4LTQ0,5759.C4LTQ5,5759.C4LTU4,5759.C4LU13,5759.C4LU56,5759.C4LU92,5759.C4LUN3,5759.C4LUV3,5759.C4LV05…	EHI_008650,trf1,EHI_012360,EHI_012480,EHI_090400,EHI_008010,EHI_064710,EHI_069490,EHI_140540,EHI_014110,EHI_092120,EHI_030760,EHI_153330,EHI_152230,EHI_152570,EHI_152750,EHI_148230,EHI_146340,EHI_044550,EHI_044590,EHI_044770,EHI_044810,EHI_044830,EHI_045300,EHI_050130,EHI_050280,EHI_050740,EHI_068200,EHI_006860,EHI_110400,EHI_023220,EHI_178890,EHI_092430,EHI_092470,EHI_182670,EHI_182850,EHI_16118…
GO Process	GO:1901566	Organonitrogen compound biosynthetic process	133	429	0.87	3.27e-69	5759.A0A175JXH6,5759.B1N2I3,5759.B1N2I7,5759.B1N2Z3,5759.B1N316,5759.B1N384,5759.B1N3F8,5759.B1N3K9,5759.B1N4V3,5759.C4LS99,5759.C4LSA0,5759.C4LSC4,5759.C4LSR1,5759.C4LSU3,5759.C4LSV8,5759.C4LSZ3,5759.C4LT02,5759.C4LT77,5759.C4LT81,5759.C4LT96,5759.C4LTA0,5759.C4LTA2,5759.C4LTE3,5759.C4LTQ0,5759.C4LTQ5,5759.C4LTU4,5759.C4LU13,5759.C4LU56,5759.C4LU92,5759.C4LUN3,5759.C4LUV3,5759.C4LV05,5759.C4LV09…	EHI_008650,EHI_012360,EHI_012480,EHI_090400,EHI_008010,EHI_064710,EHI_069490,EHI_140540,EHI_014110,EHI_092120,EHI_030760,EHI_153330,EHI_152230,EHI_152570,EHI_152750,EHI_148230,EHI_146340,EHI_044550,EHI_044590,EHI_044770,EHI_044810,EHI_044830,EHI_045300,EHI_050130,EHI_050280,EHI_050740,EHI_068200,EHI_006860,EHI_110400,EHI_023220,EHI_178890,EHI_092430,EHI_092470,EHI_182670,EHI_182850,EHI_161180,EHI…
GO Process	GO:0022613	Ribonucleoprotein complex biogenesis	103	267	0.96	4.92e-59	5759.B1N2I3,5759.B1N2I7,5759.B1N2Z3,5759.B1N316,5759.B1N3K9,5759.B1N3N6,5759.B1N4V3,5759.B1N5A1,5759.C4LSB9,5759.C4LSR1,5759.C4LSU3,5759.C4LT81,5759.C4LT83,5759.C4LTA0,5759.C4LTE3,5759.C4LTL2,5759.C4LTQ0,5759.C4LTW9,5759.C4LU56,5759.C4LU58,5759.C4LUV3,5759.C4LUX0,5759.C4LV48,5759.C4LV64,5759.C4LVH6,5759.C4LVZ6,5759.C4LW22,5759.C4LW44,5759.C4LW47,5759.C4LW50,5759.C4LWB7,5759.C4LWM9,5759.C4LWR5,575…	EHI_012360,EHI_012480,EHI_090400,EHI_008010,EHI_140540,EHI_097980,EHI_014110,EHI_017890,EHI_153280,EHI_152230,EHI_152570,EHI_044590,EHI_044610,EHI_044810,EHI_045300,EHI_012190,EHI_050130,EHI_050990,EHI_006860,EHI_068680,EHI_178890,EHI_179100,EHI_182670,EHI_182850,EHI_103310,EHI_126110,EHI_141370,EHI_141990,EHI_142020,EHI_142050,EHI_155660,EHI_069410,EHI_198690,EHI_198880,EHI_126870,EHI_013870,EHI…
GO Process	GO:0044260	Cellular macromolecule metabolic process	154	798	0.66	1.75e-57	5759.A0A175JXH6,5759.B1N2I3,5759.B1N2I7,5759.B1N2Z3,5759.B1N316,5759.B1N384,5759.B1N3F8,5759.B1N3K9,5759.B1N4V3,5759.C4LS99,5759.C4LSA0,5759.C4LSC4,5759.C4LSR1,5759.C4LSU3,5759.C4LSV8,5759.C4LSZ3,5759.C4LT02,5759.C4LT77,5759.C4LT81,5759.C4LT83,5759.C4LT96,5759.C4LTA0,5759.C4LTA2,5759.C4LTE3,5759.C4LTQ0,5759.C4LTQ5,5759.C4LTU4,5759.C4LU13,5759.C4LU56,5759.C4LU92,5759.C4LUN3,5759.C4LUV3,5759.C4LV05…	EHI_008650,EHI_012360,EHI_012480,EHI_090400,EHI_008010,EHI_064710,EHI_069490,EHI_140540,EHI_014110,EHI_092120,EHI_030760,EHI_153330,EHI_152230,EHI_152570,EHI_152750,EHI_148230,EHI_146340,EHI_044550,EHI_044590,EHI_044610,EHI_044770,EHI_044810,EHI_044830,EHI_045300,EHI_050130,EHI_050280,EHI_050740,EHI_068200,EHI_006860,EHI_110400,EHI_023220,EHI_178890,EHI_092430,EHI_092470,EHI_182670,EHI_182850,EHI…
GO Process	GO:0044249	Cellular biosynthetic process	138	620	0.72	8.81e-57	5759.A0A175JXH6,5759.A7UFC2,5759.B1N2I3,5759.B1N2I7,5759.B1N2Z3,5759.B1N316,5759.B1N384,5759.B1N3F8,5759.B1N3K9,5759.B1N4V3,5759.C4LS99,5759.C4LSA0,5759.C4LSC4,5759.C4LSR1,5759.C4LSU3,5759.C4LSV8,5759.C4LSZ3,5759.C4LT02,5759.C4LT77,5759.C4LT81,5759.C4LT96,5759.C4LTA0,5759.C4LTA2,5759.C4LTE3,5759.C4LTQ0,5759.C4LTQ5,5759.C4LTU4,5759.C4LU13,5759.C4LU56,5759.C4LU92,5759.C4LUN3,5759.C4LUV3,5759.C4LV05…	EHI_008650,trf1,EHI_012360,EHI_012480,EHI_090400,EHI_008010,EHI_064710,EHI_069490,EHI_140540,EHI_014110,EHI_092120,EHI_030760,EHI_153330,EHI_152230,EHI_152570,EHI_152750,EHI_148230,EHI_146340,EHI_044550,EHI_044590,EHI_044770,EHI_044810,EHI_044830,EHI_045300,EHI_050130,EHI_050280,EHI_050740,EHI_068200,EHI_006860,EHI_110400,EHI_023220,EHI_178890,EHI_092430,EHI_092470,EHI_182670,EHI_182850,EHI_16118…
GO Process	GO:1901576	Organic substance biosynthetic process	138	636	0.71	1.29e-55	5759.A0A175JXH6,5759.A7UFC2,5759.B1N2I3,5759.B1N2I7,5759.B1N2Z3,5759.B1N316,5759.B1N384,5759.B1N3F8,5759.B1N3K9,5759.B1N4V3,5759.C4LS99,5759.C4LSA0,5759.C4LSC4,5759.C4LSR1,5759.C4LSU3,5759.C4LSV8,5759.C4LSZ3,5759.C4LT02,5759.C4LT77,5759.C4LT81,5759.C4LT96,5759.C4LTA0,5759.C4LTA2,5759.C4LTE3,5759.C4LTQ0,5759.C4LTQ5,5759.C4LTU4,5759.C4LU13,5759.C4LU56,5759.C4LU92,5759.C4LUN3,5759.C4LUV3,5759.C4LV05…	EHI_008650,trf1,EHI_012360,EHI_012480,EHI_090400,EHI_008010,EHI_064710,EHI_069490,EHI_140540,EHI_014110,EHI_092120,EHI_030760,EHI_153330,EHI_152230,EHI_152570,EHI_152750,EHI_148230,EHI_146340,EHI_044550,EHI_044590,EHI_044770,EHI_044810,EHI_044830,EHI_045300,EHI_050130,EHI_050280,EHI_050740,EHI_068200,EHI_006860,EHI_110400,EHI_023220,EHI_178890,EHI_092430,EHI_092470,EHI_182670,EHI_182850,EHI_16118…
GO Process	GO:0043170	Macromolecule metabolic process	217	1819	0.45	5.81e-55	5759.A0A175JXH6,5759.A7UFC2,5759.B1N2I3,5759.B1N2I7,5759.B1N2Z3,5759.B1N316,5759.B1N384,5759.B1N3F8,5759.B1N3K9,5759.B1N3N6,5759.B1N3V4,5759.B1N4V3,5759.C4LS99,5759.C4LSA0,5759.C4LSB9,5759.C4LSC4,5759.C4LSE9,5759.C4LSR1,5759.C4LSU3,5759.C4LSV8,5759.C4LSZ3,5759.C4LT02,5759.C4LT37,5759.C4LT77,5759.C4LT81,5759.C4LT83,5759.C4LT96,5759.C4LTA0,5759.C4LTA2,5759.C4LTE3,5759.C4LTL2,5759.C4LTQ0,5759.C4LTQ5…	EHI_008650,trf1,EHI_012360,EHI_012480,EHI_090400,EHI_008010,EHI_064710,EHI_069490,EHI_140540,EHI_097980,EHI_129760,EHI_014110,EHI_092120,EHI_030760,EHI_153280,EHI_153330,EHI_153670,EHI_152230,EHI_152570,EHI_152750,EHI_148230,EHI_146340,EHI_148670,EHI_044550,EHI_044590,EHI_044610,EHI_044770,EHI_044810,EHI_044830,EHI_045300,EHI_012190,EHI_050130,EHI_050280,EHI_050740,EHI_050990,EHI_068200,EHI_00686…
GO Process	GO:0042254	Ribosome biogenesis	92	222	0.99	2.2e-54	5759.B1N2I3,5759.B1N2I7,5759.B1N2Z3,5759.B1N316,5759.B1N3K9,5759.B1N3N6,5759.B1N4V3,5759.B1N5A1,5759.C4LSB9,5759.C4LSR1,5759.C4LSU3,5759.C4LT81,5759.C4LT83,5759.C4LTA0,5759.C4LTE3,5759.C4LTL2,5759.C4LTQ0,5759.C4LTW9,5759.C4LU56,5759.C4LU58,5759.C4LUX0,5759.C4LV64,5759.C4LVH6,5759.C4LVZ6,5759.C4LW22,5759.C4LW44,5759.C4LW47,5759.C4LW50,5759.C4LWB7,5759.C4LWM9,5759.C4LWR5,5759.C4LWT4,5759.C4LWW3,575…	EHI_012360,EHI_012480,EHI_090400,EHI_008010,EHI_140540,EHI_097980,EHI_014110,EHI_017890,EHI_153280,EHI_152230,EHI_152570,EHI_044590,EHI_044610,EHI_044810,EHI_045300,EHI_012190,EHI_050130,EHI_050990,EHI_006860,EHI_068680,EHI_179100,EHI_182850,EHI_103310,EHI_126110,EHI_141370,EHI_141990,EHI_142020,EHI_142050,EHI_155660,EHI_069410,EHI_198690,EHI_198880,EHI_126870,EHI_013870,EHI_087710,EHI_093580,EHI…
GO Process	GO:0006807	Nitrogen compound metabolic process	215	1978	0.41	1.78e-47	5759.A0A175JXH6,5759.A7UFC2,5759.B1N2I3,5759.B1N2I7,5759.B1N2Z3,5759.B1N316,5759.B1N384,5759.B1N3F8,5759.B1N3K9,5759.B1N3N6,5759.B1N3V4,5759.B1N4V3,5759.C4LS99,5759.C4LSA0,5759.C4LSB9,5759.C4LSC4,5759.C4LSE9,5759.C4LSR1,5759.C4LSU3,5759.C4LSV8,5759.C4LSZ3,5759.C4LT02,5759.C4LT37,5759.C4LT77,5759.C4LT81,5759.C4LT83,5759.C4LT96,5759.C4LTA0,5759.C4LTA2,5759.C4LTE3,5759.C4LTL2,5759.C4LTQ0,5759.C4LTQ5…	EHI_008650,trf1,EHI_012360,EHI_012480,EHI_090400,EHI_008010,EHI_064710,EHI_069490,EHI_140540,EHI_097980,EHI_129760,EHI_014110,EHI_092120,EHI_030760,EHI_153280,EHI_153330,EHI_153670,EHI_152230,EHI_152570,EHI_152750,EHI_148230,EHI_146340,EHI_148670,EHI_044550,EHI_044590,EHI_044610,EHI_044770,EHI_044810,EHI_044830,EHI_045300,EHI_012190,EHI_050130,EHI_050280,EHI_050740,EHI_050990,EHI_068200,EHI_00686…
GO Process	GO:0044085	Cellular component biogenesis	109	456	0.75	1.34e-45	5759.B1N2I3,5759.B1N2I7,5759.B1N2Z3,5759.B1N316,5759.B1N3K9,5759.B1N3N6,5759.B1N4V3,5759.B1N5A1,5759.C4LSB9,5759.C4LSR1,5759.C4LSU3,5759.C4LT81,5759.C4LT83,5759.C4LTA0,5759.C4LTE3,5759.C4LTL2,5759.C4LTQ0,5759.C4LTW9,5759.C4LU56,5759.C4LU58,5759.C4LUC7,5759.C4LUV3,5759.C4LUX0,5759.C4LV48,5759.C4LV64,5759.C4LV75,5759.C4LVH6,5759.C4LVZ6,5759.C4LW22,5759.C4LW44,5759.C4LW47,5759.C4LW50,5759.C4LWB7,575…	EHI_012360,EHI_012480,EHI_090400,EHI_008010,EHI_140540,EHI_097980,EHI_014110,EHI_017890,EHI_153280,EHI_152230,EHI_152570,EHI_044590,EHI_044610,EHI_044810,EHI_045300,EHI_012190,EHI_050130,EHI_050990,EHI_006860,EHI_068680,EHI_110810,EHI_178890,EHI_179100,EHI_182670,EHI_182850,EHI_182990,EHI_103310,EHI_126110,EHI_141370,EHI_141990,EHI_142020,EHI_142050,EHI_155660,EHI_069410,EHI_198690,EHI_198880,EHI…
GO Process	GO:0044237	Cellular metabolic process	216	2071	0.39	6.37e-45	5759.A0A175JXH6,5759.A7UFC2,5759.B1N2I3,5759.B1N2I7,5759.B1N2Z3,5759.B1N316,5759.B1N384,5759.B1N3F8,5759.B1N3K9,5759.B1N3N6,5759.B1N3V4,5759.B1N4V3,5759.C4LS99,5759.C4LSA0,5759.C4LSB9,5759.C4LSC4,5759.C4LSE9,5759.C4LSR1,5759.C4LSU3,5759.C4LSV8,5759.C4LSZ3,5759.C4LT02,5759.C4LT37,5759.C4LT77,5759.C4LT81,5759.C4LT83,5759.C4LT96,5759.C4LTA0,5759.C4LTA2,5759.C4LTE3,5759.C4LTL2,5759.C4LTQ0,5759.C4LTQ5…	EHI_008650,trf1,EHI_012360,EHI_012480,EHI_090400,EHI_008010,EHI_064710,EHI_069490,EHI_140540,EHI_097980,EHI_129760,EHI_014110,EHI_092120,EHI_030760,EHI_153280,EHI_153330,EHI_153670,EHI_152230,EHI_152570,EHI_152750,EHI_148230,EHI_146340,EHI_148670,EHI_044550,EHI_044590,EHI_044610,EHI_044770,EHI_044810,EHI_044830,EHI_045300,EHI_012190,EHI_050130,EHI_050280,EHI_050740,EHI_050990,EHI_068200,EHI_00686…
GO Process	GO:0044238	Primary metabolic process	217	2212	0.37	6.21e-41	5759.A0A175JXH6,5759.A7UFC2,5759.B1N2I3,5759.B1N2I7,5759.B1N2Z3,5759.B1N316,5759.B1N384,5759.B1N3F8,5759.B1N3K9,5759.B1N3N6,5759.B1N3V4,5759.B1N4V3,5759.C4LS99,5759.C4LSA0,5759.C4LSB9,5759.C4LSC4,5759.C4LSE9,5759.C4LSR1,5759.C4LSU3,5759.C4LSV8,5759.C4LSZ3,5759.C4LT02,5759.C4LT37,5759.C4LT77,5759.C4LT81,5759.C4LT83,5759.C4LT96,5759.C4LTA0,5759.C4LTA2,5759.C4LTE3,5759.C4LTL2,5759.C4LTQ0,5759.C4LTQ5…	EHI_008650,trf1,EHI_012360,EHI_012480,EHI_090400,EHI_008010,EHI_064710,EHI_069490,EHI_140540,EHI_097980,EHI_129760,EHI_014110,EHI_092120,EHI_030760,EHI_153280,EHI_153330,EHI_153670,EHI_152230,EHI_152570,EHI_152750,EHI_148230,EHI_146340,EHI_148670,EHI_044550,EHI_044590,EHI_044610,EHI_044770,EHI_044810,EHI_044830,EHI_045300,EHI_012190,EHI_050130,EHI_050280,EHI_050740,EHI_050990,EHI_068200,EHI_00686…
GO Process	GO:0071704	Organic substance metabolic process	218	2302	0.35	8.7e-39	5759.A0A175JXH6,5759.A7UFC2,5759.B1N2I3,5759.B1N2I7,5759.B1N2Z3,5759.B1N316,5759.B1N384,5759.B1N3F8,5759.B1N3K9,5759.B1N3N6,5759.B1N3V4,5759.B1N4V3,5759.C4LS99,5759.C4LSA0,5759.C4LSB9,5759.C4LSC4,5759.C4LSE9,5759.C4LSR1,5759.C4LSU3,5759.C4LSV8,5759.C4LSZ3,5759.C4LT02,5759.C4LT37,5759.C4LT77,5759.C4LT81,5759.C4LT83,5759.C4LT96,5759.C4LTA0,5759.C4LTA2,5759.C4LTE3,5759.C4LTL2,5759.C4LTQ0,5759.C4LTQ5…	EHI_008650,trf1,EHI_012360,EHI_012480,EHI_090400,EHI_008010,EHI_064710,EHI_069490,EHI_140540,EHI_097980,EHI_129760,EHI_014110,EHI_092120,EHI_030760,EHI_153280,EHI_153330,EHI_153670,EHI_152230,EHI_152570,EHI_152750,EHI_148230,EHI_146340,EHI_148670,EHI_044550,EHI_044590,EHI_044610,EHI_044770,EHI_044810,EHI_044830,EHI_045300,EHI_012190,EHI_050130,EHI_050280,EHI_050740,EHI_050990,EHI_068200,EHI_00686…
GO Process	GO:0008152	Metabolic process	220	2396	0.34	3.03e-37	5759.A0A175JXH6,5759.A7UFC2,5759.B1N2I3,5759.B1N2I7,5759.B1N2Z3,5759.B1N316,5759.B1N384,5759.B1N3F8,5759.B1N3K9,5759.B1N3N6,5759.B1N3V4,5759.B1N4V3,5759.C4LS99,5759.C4LSA0,5759.C4LSB9,5759.C4LSC4,5759.C4LSE9,5759.C4LSR1,5759.C4LSU3,5759.C4LSV8,5759.C4LSZ3,5759.C4LT02,5759.C4LT37,5759.C4LT77,5759.C4LT81,5759.C4LT83,5759.C4LT96,5759.C4LTA0,5759.C4LTA2,5759.C4LTE3,5759.C4LTL2,5759.C4LTQ0,5759.C4LTQ5…	EHI_008650,trf1,EHI_012360,EHI_012480,EHI_090400,EHI_008010,EHI_064710,EHI_069490,EHI_140540,EHI_097980,EHI_129760,EHI_014110,EHI_092120,EHI_030760,EHI_153280,EHI_153330,EHI_153670,EHI_152230,EHI_152570,EHI_152750,EHI_148230,EHI_146340,EHI_148670,EHI_044550,EHI_044590,EHI_044610,EHI_044770,EHI_044810,EHI_044830,EHI_045300,EHI_012190,EHI_050130,EHI_050280,EHI_050740,EHI_050990,EHI_068200,EHI_00686…
GO Process	GO:0009987	Cellular process	271	3719	0.24	1.2e-34	5759.A0A175JXH6,5759.A7UFC2,5759.B1N2I3,5759.B1N2I7,5759.B1N2Z3,5759.B1N316,5759.B1N384,5759.B1N3F8,5759.B1N3K9,5759.B1N3N6,5759.B1N3V4,5759.B1N4V3,5759.B1N5A1,5759.C4LS99,5759.C4LSA0,5759.C4LSB9,5759.C4LSC4,5759.C4LSE9,5759.C4LSN8,5759.C4LSR1,5759.C4LSU3,5759.C4LSV8,5759.C4LSZ3,5759.C4LT02,5759.C4LT37,5759.C4LT77,5759.C4LT81,5759.C4LT83,5759.C4LT96,5759.C4LTA0,5759.C4LTA2,5759.C4LTB2,5759.C4LTE3…	EHI_008650,trf1,EHI_012360,EHI_012480,EHI_090400,EHI_008010,EHI_064710,EHI_069490,EHI_140540,EHI_097980,EHI_129760,EHI_014110,EHI_017890,EHI_092120,EHI_030760,EHI_153280,EHI_153330,EHI_153670,EHI_151990,EHI_152230,EHI_152570,EHI_152750,EHI_148230,EHI_146340,EHI_148670,EHI_044550,EHI_044590,EHI_044610,EHI_044770,EHI_044810,EHI_044830,EHI_044930,EHI_045300,EHI_012190,EHI_050130,EHI_050280,EHI_05074…
GO Process	GO:0019538	Protein metabolic process	141	1152	0.46	9.19e-31	5759.A0A175JXH6,5759.B1N2I3,5759.B1N2I7,5759.B1N2Z3,5759.B1N316,5759.B1N384,5759.B1N3F8,5759.B1N3K9,5759.B1N4V3,5759.C4LS99,5759.C4LSA0,5759.C4LSC4,5759.C4LSR1,5759.C4LSU3,5759.C4LSV8,5759.C4LSZ3,5759.C4LT02,5759.C4LT77,5759.C4LT81,5759.C4LT96,5759.C4LTA0,5759.C4LTA2,5759.C4LTE3,5759.C4LTQ0,5759.C4LTQ5,5759.C4LTU4,5759.C4LTW9,5759.C4LU13,5759.C4LU56,5759.C4LU92,5759.C4LUN3,5759.C4LUV3,5759.C4LV05…	EHI_008650,EHI_012360,EHI_012480,EHI_090400,EHI_008010,EHI_064710,EHI_069490,EHI_140540,EHI_014110,EHI_092120,EHI_030760,EHI_153330,EHI_152230,EHI_152570,EHI_152750,EHI_148230,EHI_146340,EHI_044550,EHI_044590,EHI_044770,EHI_044810,EHI_044830,EHI_045300,EHI_050130,EHI_050280,EHI_050740,EHI_050990,EHI_068200,EHI_006860,EHI_110400,EHI_023220,EHI_178890,EHI_092430,EHI_092470,EHI_182670,EHI_182850,EHI…
GO Process	GO:0071840	Cellular component organization or biogenesis	123	907	0.51	1e-29	5759.B1N2I3,5759.B1N2I7,5759.B1N2Z3,5759.B1N316,5759.B1N3K9,5759.B1N3N6,5759.B1N4V3,5759.B1N5A1,5759.C4LSB9,5759.C4LSN8,5759.C4LSR1,5759.C4LSU3,5759.C4LSV8,5759.C4LT81,5759.C4LT83,5759.C4LTA0,5759.C4LTE3,5759.C4LTL2,5759.C4LTQ0,5759.C4LTW9,5759.C4LU56,5759.C4LU58,5759.C4LUC7,5759.C4LUV3,5759.C4LUX0,5759.C4LUX3,5759.C4LV48,5759.C4LV64,5759.C4LV75,5759.C4LVH6,5759.C4LVZ6,5759.C4LW22,5759.C4LW44,575…	EHI_012360,EHI_012480,EHI_090400,EHI_008010,EHI_140540,EHI_097980,EHI_014110,EHI_017890,EHI_153280,EHI_151990,EHI_152230,EHI_152570,EHI_152750,EHI_044590,EHI_044610,EHI_044810,EHI_045300,EHI_012190,EHI_050130,EHI_050990,EHI_006860,EHI_068680,EHI_110810,EHI_178890,EHI_179100,EHI_092080,EHI_182670,EHI_182850,EHI_182990,EHI_103310,EHI_126110,EHI_141370,EHI_141990,EHI_142020,EHI_142050,EHI_155660,EHI…
GO Process	GO:0016072	rRNA metabolic process	57	163	0.92	2.38e-29	5759.B1N2I3,5759.B1N2I7,5759.B1N316,5759.B1N3K9,5759.B1N3N6,5759.C4LSB9,5759.C4LT83,5759.C4LTL2,5759.C4LTW9,5759.C4LU58,5759.C4LUX0,5759.C4LVH6,5759.C4LW22,5759.C4LW44,5759.C4LW47,5759.C4LWM9,5759.C4LWR5,5759.C4LWT4,5759.C4LWW3,5759.C4LXN0,5759.C4LXV1,5759.C4LYN2,5759.C4LYV2,5759.C4LZ69,5759.C4LZN4,5759.C4LZQ8,5759.C4LZT0,5759.C4M059,5759.C4M085,5759.C4M0L5,5759.C4M0Q1,5759.C4M0Q2,5759.C4M2Q1,575…	EHI_012360,EHI_012480,EHI_008010,EHI_140540,EHI_097980,EHI_153280,EHI_044610,EHI_012190,EHI_050990,EHI_068680,EHI_179100,EHI_103310,EHI_141370,EHI_141990,EHI_142020,EHI_069410,EHI_198690,EHI_198880,EHI_126870,EHI_013870,EHI_087710,EHI_118840,EHI_010650,EHI_104600,EHI_175090,EHI_038860,EHI_194040,EHI_021450,EHI_004900,EHI_008390,EHI_009860,EHI_009870,EIF6,EHI_077270,EHI_053080,EHI_163740,EHI_03375…
GO Process	GO:0006364	rRNA processing	56	157	0.93	3.52e-29	5759.B1N2I3,5759.B1N2I7,5759.B1N316,5759.B1N3K9,5759.B1N3N6,5759.C4LSB9,5759.C4LT83,5759.C4LTL2,5759.C4LTW9,5759.C4LU58,5759.C4LUX0,5759.C4LVH6,5759.C4LW22,5759.C4LW44,5759.C4LW47,5759.C4LWM9,5759.C4LWR5,5759.C4LWT4,5759.C4LWW3,5759.C4LXN0,5759.C4LXV1,5759.C4LYN2,5759.C4LYV2,5759.C4LZ69,5759.C4LZN4,5759.C4LZQ8,5759.C4LZT0,5759.C4M059,5759.C4M085,5759.C4M0L5,5759.C4M0Q1,5759.C4M0Q2,5759.C4M2Q1,575…	EHI_012360,EHI_012480,EHI_008010,EHI_140540,EHI_097980,EHI_153280,EHI_044610,EHI_012190,EHI_050990,EHI_068680,EHI_179100,EHI_103310,EHI_141370,EHI_141990,EHI_142020,EHI_069410,EHI_198690,EHI_198880,EHI_126870,EHI_013870,EHI_087710,EHI_118840,EHI_010650,EHI_104600,EHI_175090,EHI_038860,EHI_194040,EHI_021450,EHI_004900,EHI_008390,EHI_009860,EHI_009870,EIF6,EHI_077270,EHI_053080,EHI_163740,EHI_03375…
GO Process	GO:0002181	Cytoplasmic translation	36	46	1.27	3.32e-27	5759.B1N2Z3,5759.B1N4V3,5759.C4LSA0,5759.C4LSU3,5759.C4LSV8,5759.C4LTE3,5759.C4LU13,5759.C4LUN3,5759.C4LUV3,5759.C4LV48,5759.C4LVQ0,5759.C4LVZ9,5759.C4LW40,5759.C4LWZ3,5759.C4LX05,5759.C4LYF9,5759.C4LYM0,5759.C4LZ75,5759.C4LZH1,5759.C4LZZ9,5759.C4M0M6,5759.C4M2J3,5759.C4M3N3,5759.C4M3W8,5759.C4M4I3,5759.C4M4M5,5759.C4M569,5759.C4M5A0,5759.C4M5Q8,5759.C4M649,5759.C4M660,5759.C4M7U2,5759.C4M8A9,575…	EHI_090400,EHI_014110,EHI_030760,EHI_152570,EHI_152750,EHI_045300,EHI_068200,EHI_023220,EHI_178890,EHI_182670,EHI_186830,EHI_126140,EHI_141940,EHI_127200,EHI_127330,EHI_093580,EHI_118720,EHI_104660,EHI_124330,EHI_065830,EHI_008620,EHI_054740,EHI_140610,EHI_016460,EHI_138770,EHI_189410,EHI_111570,EHI_081410,EHI_129770,EHI_179980,EHI_042920,EHI_020300,EHI_058080,EHI_193080,EHI_067520,EHI_017030
GO Process	GO:0042273	Ribosomal large subunit biogenesis	40	69	1.14	1.08e-26	5759.B1N2I7,5759.B1N2Z3,5759.B1N4V3,5759.B1N5A1,5759.C4LSU3,5759.C4LTA0,5759.C4LTE3,5759.C4LTL2,5759.C4LTQ0,5759.C4LU56,5759.C4LU58,5759.C4LV64,5759.C4LVH6,5759.C4LW44,5759.C4LWR5,5759.C4LWT4,5759.C4LYF9,5759.C4LYV2,5759.C4LZ30,5759.C4LZ69,5759.C4LZA3,5759.C4LZL9,5759.C4LZM1,5759.C4LZN4,5759.C4M0Q1,5759.C4M2Q1,5759.C4M3C6,5759.C4M3V4,5759.C4M569,5759.C4M6H0,5759.C4M6R5,5759.C4M883,5759.C4M8Q0,575…	EHI_012480,EHI_090400,EHI_014110,EHI_017890,EHI_152570,EHI_044810,EHI_045300,EHI_012190,EHI_050130,EHI_006860,EHI_068680,EHI_182850,EHI_103310,EHI_141990,EHI_198690,EHI_198880,EHI_093580,EHI_010650,EHI_009540,EHI_104600,EHI_000520,EHI_174940,EHI_174960,EHI_175090,EHI_009860,EIF6,EHI_053080,EHI_163740,EHI_111570,EHI_099760,EHI_088070,EHI_098810,EHI_132370,EHI_025830,EHI_067520,EHI_105790,EHI_14653…
GO Process	GO:0034660	ncRNA metabolic process	63	271	0.74	2.86e-24	5759.B1N2I3,5759.B1N2I7,5759.B1N316,5759.B1N3K9,5759.B1N3N6,5759.C4LSB9,5759.C4LT83,5759.C4LTL2,5759.C4LTW9,5759.C4LU58,5759.C4LUX0,5759.C4LVH6,5759.C4LVM5,5759.C4LW22,5759.C4LW44,5759.C4LW47,5759.C4LWM9,5759.C4LWR5,5759.C4LWT4,5759.C4LWW3,5759.C4LXA2,5759.C4LXN0,5759.C4LXV1,5759.C4LY19,5759.C4LYN2,5759.C4LYV2,5759.C4LZ69,5759.C4LZN4,5759.C4LZQ8,5759.C4LZT0,5759.C4M059,5759.C4M085,5759.C4M0L5,575…	EHI_012360,EHI_012480,EHI_008010,EHI_140540,EHI_097980,EHI_153280,EHI_044610,EHI_012190,EHI_050990,EHI_068680,EHI_179100,EHI_103310,EHI_103830,EHI_141370,EHI_141990,EHI_142020,EHI_069410,EHI_198690,EHI_198880,EHI_126870,EHI_098190,EHI_013870,EHI_087710,EHI_177660,EHI_118840,EHI_010650,EHI_104600,EHI_175090,EHI_038860,EHI_194040,EHI_021450,EHI_004900,EHI_008390,EHI_009860,EHI_009870,EIF6,EHI_07727…
GO Process	GO:0034470	ncRNA processing	59	236	0.77	5.16e-24	5759.B1N2I3,5759.B1N2I7,5759.B1N316,5759.B1N3K9,5759.B1N3N6,5759.C4LSB9,5759.C4LT83,5759.C4LTL2,5759.C4LTW9,5759.C4LU58,5759.C4LUX0,5759.C4LVH6,5759.C4LVM5,5759.C4LW22,5759.C4LW44,5759.C4LW47,5759.C4LWM9,5759.C4LWR5,5759.C4LWT4,5759.C4LWW3,5759.C4LXA2,5759.C4LXN0,5759.C4LXV1,5759.C4LYN2,5759.C4LYV2,5759.C4LZ69,5759.C4LZN4,5759.C4LZQ8,5759.C4LZT0,5759.C4M059,5759.C4M085,5759.C4M0L5,5759.C4M0Q1,575…	EHI_012360,EHI_012480,EHI_008010,EHI_140540,EHI_097980,EHI_153280,EHI_044610,EHI_012190,EHI_050990,EHI_068680,EHI_179100,EHI_103310,EHI_103830,EHI_141370,EHI_141990,EHI_142020,EHI_069410,EHI_198690,EHI_198880,EHI_126870,EHI_098190,EHI_013870,EHI_087710,EHI_118840,EHI_010650,EHI_104600,EHI_175090,EHI_038860,EHI_194040,EHI_021450,EHI_004900,EHI_008390,EHI_009860,EHI_009870,EIF6,EHI_077270,EHI_05308…
GO Process	GO:0016070	RNA metabolic process	84	542	0.57	2.25e-22	5759.A7UFC2,5759.B1N2I3,5759.B1N2I7,5759.B1N316,5759.B1N3K9,5759.B1N3N6,5759.B1N3V4,5759.C4LSB9,5759.C4LSE9,5759.C4LT83,5759.C4LTL2,5759.C4LTW9,5759.C4LU58,5759.C4LUX0,5759.C4LV12,5759.C4LVH6,5759.C4LVM5,5759.C4LVV2,5759.C4LW22,5759.C4LW44,5759.C4LW47,5759.C4LWM9,5759.C4LWR5,5759.C4LWT4,5759.C4LWW3,5759.C4LXA2,5759.C4LXN0,5759.C4LXV1,5759.C4LY19,5759.C4LYF8,5759.C4LYN2,5759.C4LYV2,5759.C4LZ69,575…	trf1,EHI_012360,EHI_012480,EHI_008010,EHI_140540,EHI_097980,EHI_129760,EHI_153280,EHI_153670,EHI_044610,EHI_012190,EHI_050990,EHI_068680,EHI_179100,EHI_092500,EHI_103310,EHI_103830,EHI_125650,EHI_141370,EHI_141990,EHI_142020,EHI_069410,EHI_198690,EHI_198880,EHI_126870,EHI_098190,EHI_013870,EHI_087710,EHI_177660,EHI_093570,EHI_118840,EHI_010650,EHI_104600,EHI_175090,EHI_038860,EHI_194040,EHI_02145…
GO Process	GO:0022618	Ribonucleoprotein complex assembly	36	82	1.02	8.6e-21	5759.B1N2I3,5759.B1N2Z3,5759.C4LSR1,5759.C4LT81,5759.C4LTA0,5759.C4LTE3,5759.C4LTL2,5759.C4LU56,5759.C4LUV3,5759.C4LV48,5759.C4LV64,5759.C4LVZ6,5759.C4LYF9,5759.C4LYM0,5759.C4LYP4,5759.C4LZN4,5759.C4LZQ8,5759.C4LZZ9,5759.C4M059,5759.C4M2Q1,5759.C4M3N3,5759.C4M3V1,5759.C4M3W8,5759.C4M4M5,5759.C4M5A0,5759.C4M5Q8,5759.C4M6F9,5759.C4M7A5,5759.C4M7H3,5759.C4M883,5759.C4M8Q0,5759.C4M9F8,5759.C4MA13,575…	EHI_012360,EHI_090400,EHI_152230,EHI_044590,EHI_044810,EHI_045300,EHI_012190,EHI_006860,EHI_178890,EHI_182670,EHI_182850,EHI_126110,EHI_093580,EHI_118720,EHI_004200,EHI_175090,EHI_038860,EHI_065830,EHI_021450,EIF6,EHI_140610,EHI_163710,EHI_016460,EHI_189410,EHI_081410,EHI_129770,EHI_099790,EHI_046690,EHI_111980,EHI_098810,EHI_132370,EHI_067520,EHI_146570,EHI_017030,EHI_029200,EHI_102940
GO Process	GO:0006396	RNA processing	67	386	0.62	9.79e-20	5759.B1N2I3,5759.B1N2I7,5759.B1N316,5759.B1N3K9,5759.B1N3N6,5759.B1N3V4,5759.C4LSB9,5759.C4LSE9,5759.C4LT83,5759.C4LTL2,5759.C4LTW9,5759.C4LU58,5759.C4LUX0,5759.C4LV12,5759.C4LVH6,5759.C4LVM5,5759.C4LW22,5759.C4LW44,5759.C4LW47,5759.C4LWM9,5759.C4LWR5,5759.C4LWT4,5759.C4LWW3,5759.C4LXA2,5759.C4LXN0,5759.C4LXV1,5759.C4LYN2,5759.C4LYV2,5759.C4LZ69,5759.C4LZN4,5759.C4LZQ8,5759.C4LZT0,5759.C4M059,575…	EHI_012360,EHI_012480,EHI_008010,EHI_140540,EHI_097980,EHI_129760,EHI_153280,EHI_153670,EHI_044610,EHI_012190,EHI_050990,EHI_068680,EHI_179100,EHI_092500,EHI_103310,EHI_103830,EHI_141370,EHI_141990,EHI_142020,EHI_069410,EHI_198690,EHI_198880,EHI_126870,EHI_098190,EHI_013870,EHI_087710,EHI_118840,EHI_010650,EHI_104600,EHI_175090,EHI_038860,EHI_194040,EHI_021450,EHI_004900,EHI_008390,EHI_009860,EHI…
GO Process	GO:0042255	Ribosome assembly	27	42	1.18	1.12e-18	5759.B1N2I3,5759.B1N2Z3,5759.B1N5A1,5759.C4LSR1,5759.C4LT81,5759.C4LTA0,5759.C4LTE3,5759.C4LTL2,5759.C4LU56,5759.C4LV64,5759.C4LVZ6,5759.C4LWB7,5759.C4LYF9,5759.C4LYP4,5759.C4LZN4,5759.C4LZQ8,5759.C4M059,5759.C4M2Q1,5759.C4M5A0,5759.C4M7A5,5759.C4M7H3,5759.C4M883,5759.C4M8Q0,5759.C4M9F8,5759.C4MA13,5759.C4MAW7,5759.C4MAY8	EHI_012360,EHI_090400,EHI_017890,EHI_152230,EHI_044590,EHI_044810,EHI_045300,EHI_012190,EHI_006860,EHI_182850,EHI_126110,EHI_155660,EHI_093580,EHI_004200,EHI_175090,EHI_038860,EHI_021450,EIF6,EHI_081410,EHI_046690,EHI_111980,EHI_098810,EHI_132370,EHI_067520,EHI_146570,EHI_029200,EHI_102940
GO Process	GO:0090304	Nucleic acid metabolic process	87	690	0.48	6.93e-18	5759.A7UFC2,5759.B1N2I3,5759.B1N2I7,5759.B1N316,5759.B1N3K9,5759.B1N3N6,5759.B1N3V4,5759.C4LSB9,5759.C4LSE9,5759.C4LT37,5759.C4LT83,5759.C4LTL2,5759.C4LTW9,5759.C4LU58,5759.C4LUX0,5759.C4LV12,5759.C4LVH6,5759.C4LVM5,5759.C4LVV2,5759.C4LW22,5759.C4LW44,5759.C4LW47,5759.C4LWM9,5759.C4LWR5,5759.C4LWT4,5759.C4LWW3,5759.C4LXA2,5759.C4LXH6,5759.C4LXN0,5759.C4LXV1,5759.C4LY19,5759.C4LYF8,5759.C4LYN2,575…	trf1,EHI_012360,EHI_012480,EHI_008010,EHI_140540,EHI_097980,EHI_129760,EHI_153280,EHI_153670,EHI_148670,EHI_044610,EHI_012190,EHI_050990,EHI_068680,EHI_179100,EHI_092500,EHI_103310,EHI_103830,EHI_125650,EHI_141370,EHI_141990,EHI_142020,EHI_069410,EHI_198690,EHI_198880,EHI_126870,EHI_098190,EHI_131080,EHI_013870,EHI_087710,EHI_177660,EHI_093570,EHI_118840,EHI_010650,EHI_104600,EHI_175090,EHI_03886…
GO Process	GO:0042274	Ribosomal small subunit biogenesis	29	58	1.07	7.46e-18	5759.B1N2I3,5759.B1N316,5759.B1N3K9,5759.C4LSB9,5759.C4LSR1,5759.C4LT81,5759.C4LT83,5759.C4LTW9,5759.C4LVZ6,5759.C4LW22,5759.C4LWW3,5759.C4LXV1,5759.C4LYP4,5759.C4LZ69,5759.C4LZQ8,5759.C4M059,5759.C4M0L5,5759.C4M0Q2,5759.C4M438,5759.C4M5A0,5759.C4M7A5,5759.C4M7H3,5759.C4M7J5,5759.C4M883,5759.C4M8N6,5759.C4M8Y8,5759.C4M9F9,5759.C4M9R3,5759.C4MA13	EHI_012360,EHI_008010,EHI_140540,EHI_153280,EHI_152230,EHI_044590,EHI_044610,EHI_050990,EHI_126110,EHI_141370,EHI_126870,EHI_087710,EHI_004200,EHI_104600,EHI_038860,EHI_021450,EHI_008390,EHI_009870,EHI_033750,EHI_081410,EHI_046690,EHI_111980,EHI_170330,EHI_098810,EHI_077640,EHI_086510,EHI_067530,EHI_196410,EHI_146570
GO Process	GO:0065003	Protein-containing complex assembly	40	168	0.75	2.52e-15	5759.B1N2I3,5759.B1N2Z3,5759.C4LSR1,5759.C4LT81,5759.C4LTA0,5759.C4LTE3,5759.C4LTL2,5759.C4LU56,5759.C4LUV3,5759.C4LV48,5759.C4LV64,5759.C4LV75,5759.C4LVZ6,5759.C4LYF9,5759.C4LYM0,5759.C4LYP4,5759.C4LZL6,5759.C4LZN4,5759.C4LZQ8,5759.C4LZZ9,5759.C4M059,5759.C4M2Q0,5759.C4M2Q1,5759.C4M3N3,5759.C4M3V1,5759.C4M3W8,5759.C4M4M5,5759.C4M5A0,5759.C4M5Q8,5759.C4M6F9,5759.C4M6X1,5759.C4M7A5,5759.C4M7H3,575…	EHI_012360,EHI_090400,EHI_152230,EHI_044590,EHI_044810,EHI_045300,EHI_012190,EHI_006860,EHI_178890,EHI_182670,EHI_182850,EHI_182990,EHI_126110,EHI_093580,EHI_118720,EHI_004200,EHI_174910,EHI_175090,EHI_038860,EHI_065830,EHI_021450,EHI_006160,EIF6,EHI_140610,EHI_163710,EHI_016460,EHI_189410,EHI_081410,EHI_129770,EHI_099790,EHI_139460,EHI_046690,EHI_111980,EHI_098810,EHI_132370,EHI_067520,EHI_14657…
GO Process	GO:0043933	Protein-containing complex organization	42	194	0.71	7.31e-15	5759.B1N2I3,5759.B1N2Z3,5759.C4LSR1,5759.C4LSV8,5759.C4LT81,5759.C4LTA0,5759.C4LTE3,5759.C4LTL2,5759.C4LU56,5759.C4LUV3,5759.C4LV48,5759.C4LV64,5759.C4LV75,5759.C4LVZ6,5759.C4LYF9,5759.C4LYM0,5759.C4LYP4,5759.C4LYP7,5759.C4LZL6,5759.C4LZN4,5759.C4LZQ8,5759.C4LZZ9,5759.C4M059,5759.C4M2Q0,5759.C4M2Q1,5759.C4M3N3,5759.C4M3V1,5759.C4M3W8,5759.C4M4M5,5759.C4M5A0,5759.C4M5Q8,5759.C4M6F9,5759.C4M6X1,575…	EHI_012360,EHI_090400,EHI_152230,EHI_152750,EHI_044590,EHI_044810,EHI_045300,EHI_012190,EHI_006860,EHI_178890,EHI_182670,EHI_182850,EHI_182990,EHI_126110,EHI_093580,EHI_118720,EHI_004200,EHI_004230,EHI_174910,EHI_175090,EHI_038860,EHI_065830,EHI_021450,EHI_006160,EIF6,EHI_140610,EHI_163710,EHI_016460,EHI_189410,EHI_081410,EHI_129770,EHI_099790,EHI_139460,EHI_046690,EHI_111980,EHI_098810,EHI_13237…
GO Process	GO:0000470	Maturation of LSU-rRNA	18	32	1.13	1.26e-11	5759.B1N2I7,5759.C4LU58,5759.C4LVH6,5759.C4LW44,5759.C4LWR5,5759.C4LWT4,5759.C4LYV2,5759.C4LZ69,5759.C4M0Q1,5759.C4M2Q1,5759.C4M3C6,5759.C4M3V4,5759.C4M6H0,5759.C4M6R5,5759.C4M938,5759.C4MA09,5759.C4MAW7,5759.C4MB46	EHI_012480,EHI_068680,EHI_103310,EHI_141990,EHI_198690,EHI_198880,EHI_010650,EHI_104600,EHI_009860,EIF6,EHI_053080,EHI_163740,EHI_099760,EHI_088070,EHI_025830,EHI_146530,EHI_029200,EHI_042720
GO Process	GO:0022607	Cellular component assembly	44	277	0.58	2.05e-11	5759.B1N2I3,5759.B1N2Z3,5759.B1N5A1,5759.C4LSR1,5759.C4LT81,5759.C4LTA0,5759.C4LTE3,5759.C4LTL2,5759.C4LU56,5759.C4LUC7,5759.C4LUV3,5759.C4LV48,5759.C4LV64,5759.C4LV75,5759.C4LVZ6,5759.C4LWB7,5759.C4LYF9,5759.C4LYM0,5759.C4LYP4,5759.C4LZL6,5759.C4LZN4,5759.C4LZQ8,5759.C4LZZ9,5759.C4M059,5759.C4M0H3,5759.C4M2Q0,5759.C4M2Q1,5759.C4M3N3,5759.C4M3V1,5759.C4M3W8,5759.C4M4M5,5759.C4M5A0,5759.C4M5Q8,575…	EHI_012360,EHI_090400,EHI_017890,EHI_152230,EHI_044590,EHI_044810,EHI_045300,EHI_012190,EHI_006860,EHI_110810,EHI_178890,EHI_182670,EHI_182850,EHI_182990,EHI_126110,EHI_155660,EHI_093580,EHI_118720,EHI_004200,EHI_174910,EHI_175090,EHI_038860,EHI_065830,EHI_021450,EHI_007000,EHI_006160,EIF6,EHI_140610,EHI_163710,EHI_016460,EHI_189410,EHI_081410,EHI_129770,EHI_099790,EHI_139460,EHI_046690,EHI_11198…
GO Process	GO:0010608	Post-transcriptional regulation of gene expression	28	109	0.79	2.72e-11	5759.B1N459,5759.C4LSV8,5759.C4LUV3,5759.C4LVH5,5759.C4LVV2,5759.C4LX06,5759.C4LYF8,5759.C4LYM0,5759.C4LYP7,5759.C4LZ52,5759.C4LZZ9,5759.C4M1V1,5759.C4M2Q1,5759.C4M3B1,5759.C4M3F3,5759.C4M3N3,5759.C4M3Y6,5759.C4M4M5,5759.C4M5C4,5759.C4M5Q8,5759.C4M6Y8,5759.C4M785,5759.C4M7Y3,5759.C4M8M3,5759.C4M9X9,5759.C4MAK5,5759.O15612,5759.Q56AY2	EHI_047760,EHI_152750,EHI_178890,EHI_103300,EHI_125650,EHI_127340,EHI_093570,EHI_118720,EHI_004230,EHI_104410,EHI_065830,EHI_027650,EIF6,EHI_175440,EHI_017700,EHI_140610,EHI_200810,EHI_189410,EHI_121780,EHI_129770,EHI_056380,EHI_044230,EHI_119550,EHI_095610,EHI_179390,EHI_017030,11.t00056,EHI_048150
GO Process	GO:0006417	Regulation of translation	27	103	0.79	4.68e-11	5759.B1N459,5759.C4LSV8,5759.C4LUV3,5759.C4LVH5,5759.C4LX06,5759.C4LYF8,5759.C4LYM0,5759.C4LYP7,5759.C4LZ52,5759.C4LZZ9,5759.C4M1V1,5759.C4M2Q1,5759.C4M3B1,5759.C4M3F3,5759.C4M3N3,5759.C4M3Y6,5759.C4M4M5,5759.C4M5C4,5759.C4M5Q8,5759.C4M6Y8,5759.C4M785,5759.C4M7Y3,5759.C4M8M3,5759.C4M9X9,5759.C4MAK5,5759.O15612,5759.Q56AY2	EHI_047760,EHI_152750,EHI_178890,EHI_103300,EHI_127340,EHI_093570,EHI_118720,EHI_004230,EHI_104410,EHI_065830,EHI_027650,EIF6,EHI_175440,EHI_017700,EHI_140610,EHI_200810,EHI_189410,EHI_121780,EHI_129770,EHI_056380,EHI_044230,EHI_119550,EHI_095610,EHI_179390,EHI_017030,11.t00056,EHI_048150
GO Process	GO:0030490	Maturation of SSU-rRNA	18	43	1	5.45e-10	5759.B1N2I3,5759.B1N316,5759.C4LSB9,5759.C4LTW9,5759.C4LW22,5759.C4LWW3,5759.C4LXV1,5759.C4LZ69,5759.C4LZQ8,5759.C4M059,5759.C4M0L5,5759.C4M0Q2,5759.C4M438,5759.C4M7J5,5759.C4M883,5759.C4M8N6,5759.C4M8Y8,5759.C4M9R3	EHI_012360,EHI_008010,EHI_153280,EHI_050990,EHI_141370,EHI_126870,EHI_087710,EHI_104600,EHI_038860,EHI_021450,EHI_008390,EHI_009870,EHI_033750,EHI_170330,EHI_098810,EHI_077640,EHI_086510,EHI_196410
GO Process	GO:0000027	Ribosomal large subunit assembly	13	18	1.23	2.47e-09	5759.B1N2Z3,5759.C4LTA0,5759.C4LTE3,5759.C4LTL2,5759.C4LU56,5759.C4LV64,5759.C4LYF9,5759.C4LZN4,5759.C4M883,5759.C4M8Q0,5759.C4M9F8,5759.C4MAW7,5759.C4MAY8	EHI_090400,EHI_044810,EHI_045300,EHI_012190,EHI_006860,EHI_182850,EHI_093580,EHI_175090,EHI_098810,EHI_132370,EHI_067520,EHI_029200,EHI_102940
GO Process	GO:0051246	Regulation of protein metabolic process	32	204	0.57	4.57e-08	5759.B1N459,5759.C4LSV8,5759.C4LU92,5759.C4LUV3,5759.C4LVH5,5759.C4LX06,5759.C4LYF8,5759.C4LYM0,5759.C4LYP7,5759.C4LZ52,5759.C4LZ75,5759.C4LZZ9,5759.C4M1D5,5759.C4M1V1,5759.C4M2Q1,5759.C4M3B1,5759.C4M3F3,5759.C4M3N3,5759.C4M3Y6,5759.C4M4M5,5759.C4M5C4,5759.C4M5Q8,5759.C4M660,5759.C4M6P6,5759.C4M6Y8,5759.C4M785,5759.C4M7Y3,5759.C4M8M3,5759.C4M9X9,5759.C4MAK5,5759.O15612,5759.Q56AY2	EHI_047760,EHI_152750,EHI_110400,EHI_178890,EHI_103300,EHI_127340,EHI_093570,EHI_118720,EHI_004230,EHI_104410,EHI_104660,EHI_065830,EHI_170130,EHI_027650,EIF6,EHI_175440,EHI_017700,EHI_140610,EHI_200810,EHI_189410,EHI_121780,EHI_129770,EHI_042920,EHI_171280,EHI_056380,EHI_044230,EHI_119550,EHI_095610,EHI_179390,EHI_017030,11.t00056,EHI_048150
GO Process	GO:0000028	Ribosomal small subunit assembly	11	16	1.21	1.07e-07	5759.B1N2I3,5759.C4LSR1,5759.C4LT81,5759.C4LVZ6,5759.C4LYP4,5759.C4LZQ8,5759.C4M059,5759.C4M5A0,5759.C4M7A5,5759.C4M7H3,5759.C4MA13	EHI_012360,EHI_152230,EHI_044590,EHI_126110,EHI_004200,EHI_038860,EHI_021450,EHI_081410,EHI_046690,EHI_111980,EHI_146570
GO Process	GO:0006414	Translational elongation	12	25	1.06	4.19e-07	5759.C4LU92,5759.C4LVQ0,5759.C4LXH6,5759.C4LZ75,5759.C4M4I3,5759.C4M649,5759.C4M660,5759.C4M6P6,5759.C4M785,5759.C4M7C7,5759.C4M9T6,5759.C4MAN3	EHI_110400,EHI_186830,EHI_131080,EHI_104660,EHI_138770,EHI_179980,EHI_042920,EHI_171280,EHI_044230,EHI_007320,EHI_190430,EHI_020100
GO Process	GO:0010468	Regulation of gene expression	41	350	0.44	4.85e-07	5759.A7UFC2,5759.B1N459,5759.C4LSE9,5759.C4LSV8,5759.C4LUV3,5759.C4LV26,5759.C4LVH5,5759.C4LVV2,5759.C4LX06,5759.C4LYF8,5759.C4LYM0,5759.C4LYP7,5759.C4LZ52,5759.C4LZB9,5759.C4LZZ9,5759.C4M0A8,5759.C4M1D5,5759.C4M1H2,5759.C4M1V1,5759.C4M236,5759.C4M2Q1,5759.C4M3B1,5759.C4M3F3,5759.C4M3N3,5759.C4M3Y6,5759.C4M4M5,5759.C4M5C4,5759.C4M5Q8,5759.C4M5S7,5759.C4M620,5759.C4M6Y8,5759.C4M785,5759.C4M7Y3,575…	trf1,EHI_047760,EHI_153670,EHI_152750,EHI_178890,EHI_092660,EHI_103300,EHI_125650,EHI_127340,EHI_093570,EHI_118720,EHI_004230,EHI_104410,EHI_000700,EHI_065830,EHI_005150,EHI_170130,EHI_192520,EHI_027650,EHI_169070,EIF6,EHI_175440,EHI_017700,EHI_140610,EHI_200810,EHI_189410,EHI_121780,EHI_129770,EHI_070810,EHI_125170,EHI_056380,EHI_044230,EHI_119550,EHI_095610,EHI_179390,EHI_019600,EHI_017030,EHI_…
GO Process	GO:0000463	Maturation of LSU-rRNA from tricistronic rRNA transcript (SSU-rRNA, 5.8S rRNA, LSU-rRNA)	11	20	1.12	5.71e-07	5759.C4LU58,5759.C4LW44,5759.C4LYV2,5759.C4M0Q1,5759.C4M3C6,5759.C4M3V4,5759.C4M6R5,5759.C4M938,5759.C4MA09,5759.C4MAW7,5759.C4MB46	EHI_068680,EHI_141990,EHI_010650,EHI_009860,EHI_053080,EHI_163740,EHI_088070,EHI_025830,EHI_146530,EHI_029200,EHI_042720
GO Process	GO:0010556	Regulation of macromolecule biosynthetic process	33	250	0.5	1.07e-06	5759.A7UFC2,5759.B1N459,5759.C4LSV8,5759.C4LUV3,5759.C4LV26,5759.C4LVH5,5759.C4LX06,5759.C4LYF8,5759.C4LYM0,5759.C4LYP7,5759.C4LZ52,5759.C4LZB9,5759.C4LZZ9,5759.C4M1D5,5759.C4M1H2,5759.C4M1V1,5759.C4M236,5759.C4M2Q1,5759.C4M3B1,5759.C4M3F3,5759.C4M3N3,5759.C4M3Y6,5759.C4M4M5,5759.C4M5C4,5759.C4M5Q8,5759.C4M6Y8,5759.C4M785,5759.C4M7Y3,5759.C4M8M3,5759.C4M9X9,5759.C4MAK5,5759.O15612,5759.Q56AY2	trf1,EHI_047760,EHI_152750,EHI_178890,EHI_092660,EHI_103300,EHI_127340,EHI_093570,EHI_118720,EHI_004230,EHI_104410,EHI_000700,EHI_065830,EHI_170130,EHI_192520,EHI_027650,EHI_169070,EIF6,EHI_175440,EHI_017700,EHI_140610,EHI_200810,EHI_189410,EHI_121780,EHI_129770,EHI_056380,EHI_044230,EHI_119550,EHI_095610,EHI_179390,EHI_017030,11.t00056,EHI_048150
GO Process	GO:0031326	Regulation of cellular biosynthetic process	33	254	0.49	1.49e-06	5759.A7UFC2,5759.B1N459,5759.C4LSV8,5759.C4LUV3,5759.C4LV26,5759.C4LVH5,5759.C4LX06,5759.C4LYF8,5759.C4LYM0,5759.C4LYP7,5759.C4LZ52,5759.C4LZB9,5759.C4LZZ9,5759.C4M1D5,5759.C4M1H2,5759.C4M1V1,5759.C4M236,5759.C4M2Q1,5759.C4M3B1,5759.C4M3F3,5759.C4M3N3,5759.C4M3Y6,5759.C4M4M5,5759.C4M5C4,5759.C4M5Q8,5759.C4M6Y8,5759.C4M785,5759.C4M7Y3,5759.C4M8M3,5759.C4M9X9,5759.C4MAK5,5759.O15612,5759.Q56AY2	trf1,EHI_047760,EHI_152750,EHI_178890,EHI_092660,EHI_103300,EHI_127340,EHI_093570,EHI_118720,EHI_004230,EHI_104410,EHI_000700,EHI_065830,EHI_170130,EHI_192520,EHI_027650,EHI_169070,EIF6,EHI_175440,EHI_017700,EHI_140610,EHI_200810,EHI_189410,EHI_121780,EHI_129770,EHI_056380,EHI_044230,EHI_119550,EHI_095610,EHI_179390,EHI_017030,11.t00056,EHI_048150
GO Process	GO:0002183	Cytoplasmic translational initiation	9	14	1.18	4.2e-06	5759.C4LUV3,5759.C4LV48,5759.C4LYM0,5759.C4LZZ9,5759.C4M3N3,5759.C4M3W8,5759.C4M4M5,5759.C4M5Q8,5759.C4MAK5	EHI_178890,EHI_182670,EHI_118720,EHI_065830,EHI_140610,EHI_016460,EHI_189410,EHI_129770,EHI_017030
GO Process	GO:0000462	Maturation of SSU-rRNA from tricistronic rRNA transcript (SSU-rRNA, 5.8S rRNA, LSU-rRNA)	11	30	0.94	1.37e-05	5759.B1N2I3,5759.B1N316,5759.C4LSB9,5759.C4LW22,5759.C4LWW3,5759.C4M0L5,5759.C4M0Q2,5759.C4M883,5759.C4M8N6,5759.C4M8Y8,5759.C4M9R3	EHI_012360,EHI_008010,EHI_153280,EHI_141370,EHI_126870,EHI_008390,EHI_009870,EHI_098810,EHI_077640,EHI_086510,EHI_196410
GO Process	GO:0060255	Regulation of macromolecule metabolic process	45	465	0.36	1.44e-05	5759.A7UFC2,5759.B1N459,5759.C4LSE9,5759.C4LSV8,5759.C4LU92,5759.C4LUV3,5759.C4LV26,5759.C4LVH5,5759.C4LVV2,5759.C4LX06,5759.C4LYF8,5759.C4LYM0,5759.C4LYP7,5759.C4LZ52,5759.C4LZ75,5759.C4LZB9,5759.C4LZZ9,5759.C4M0A8,5759.C4M1D5,5759.C4M1H2,5759.C4M1V1,5759.C4M236,5759.C4M2Q1,5759.C4M3B1,5759.C4M3F3,5759.C4M3N3,5759.C4M3Y6,5759.C4M4M5,5759.C4M5C4,5759.C4M5Q8,5759.C4M5S7,5759.C4M620,5759.C4M660,575…	trf1,EHI_047760,EHI_153670,EHI_152750,EHI_110400,EHI_178890,EHI_092660,EHI_103300,EHI_125650,EHI_127340,EHI_093570,EHI_118720,EHI_004230,EHI_104410,EHI_104660,EHI_000700,EHI_065830,EHI_005150,EHI_170130,EHI_192520,EHI_027650,EHI_169070,EIF6,EHI_175440,EHI_017700,EHI_140610,EHI_200810,EHI_189410,EHI_121780,EHI_129770,EHI_070810,EHI_125170,EHI_042920,EHI_171280,EHI_056380,EHI_044230,EHI_119550,EHI_…
GO Process	GO:0006413	Translational initiation	13	47	0.82	1.76e-05	5759.C4LUV3,5759.C4LV48,5759.C4LVH5,5759.C4LX06,5759.C4LYM0,5759.C4LZZ9,5759.C4M2Q1,5759.C4M3N3,5759.C4M3W8,5759.C4M4M5,5759.C4M5Q8,5759.C4M9X9,5759.C4MAK5	EHI_178890,EHI_182670,EHI_103300,EHI_127340,EHI_118720,EHI_065830,EIF6,EHI_140610,EHI_016460,EHI_189410,EHI_129770,EHI_179390,EHI_017030
GO Process	GO:0051171	Regulation of nitrogen compound metabolic process	38	375	0.38	4.34e-05	5759.A7UFC2,5759.B1N459,5759.C4LSE9,5759.C4LSV8,5759.C4LU92,5759.C4LUV3,5759.C4LV26,5759.C4LVH5,5759.C4LX06,5759.C4LYF8,5759.C4LYM0,5759.C4LYP7,5759.C4LZ52,5759.C4LZ75,5759.C4LZB9,5759.C4LZZ9,5759.C4M1D5,5759.C4M1H2,5759.C4M1V1,5759.C4M236,5759.C4M2Q1,5759.C4M3B1,5759.C4M3F3,5759.C4M3N3,5759.C4M3Y6,5759.C4M4M5,5759.C4M5C4,5759.C4M5Q8,5759.C4M660,5759.C4M6P6,5759.C4M6Y8,5759.C4M785,5759.C4M7Y3,575…	trf1,EHI_047760,EHI_153670,EHI_152750,EHI_110400,EHI_178890,EHI_092660,EHI_103300,EHI_127340,EHI_093570,EHI_118720,EHI_004230,EHI_104410,EHI_104660,EHI_000700,EHI_065830,EHI_170130,EHI_192520,EHI_027650,EHI_169070,EIF6,EHI_175440,EHI_017700,EHI_140610,EHI_200810,EHI_189410,EHI_121780,EHI_129770,EHI_042920,EHI_171280,EHI_056380,EHI_044230,EHI_119550,EHI_095610,EHI_179390,EHI_017030,11.t00056,EHI_0…
GO Process	GO:0080090	Regulation of primary metabolic process	38	376	0.38	4.54e-05	5759.A7UFC2,5759.B1N459,5759.C4LSE9,5759.C4LSV8,5759.C4LU92,5759.C4LUV3,5759.C4LV26,5759.C4LVH5,5759.C4LX06,5759.C4LYF8,5759.C4LYM0,5759.C4LYP7,5759.C4LZ52,5759.C4LZ75,5759.C4LZB9,5759.C4LZZ9,5759.C4M1D5,5759.C4M1H2,5759.C4M1V1,5759.C4M236,5759.C4M2Q1,5759.C4M3B1,5759.C4M3F3,5759.C4M3N3,5759.C4M3Y6,5759.C4M4M5,5759.C4M5C4,5759.C4M5Q8,5759.C4M660,5759.C4M6P6,5759.C4M6Y8,5759.C4M785,5759.C4M7Y3,575…	trf1,EHI_047760,EHI_153670,EHI_152750,EHI_110400,EHI_178890,EHI_092660,EHI_103300,EHI_127340,EHI_093570,EHI_118720,EHI_004230,EHI_104410,EHI_104660,EHI_000700,EHI_065830,EHI_170130,EHI_192520,EHI_027650,EHI_169070,EIF6,EHI_175440,EHI_017700,EHI_140610,EHI_200810,EHI_189410,EHI_121780,EHI_129770,EHI_042920,EHI_171280,EHI_056380,EHI_044230,EHI_119550,EHI_095610,EHI_179390,EHI_017030,11.t00056,EHI_0…
GO Process	GO:0031323	Regulation of cellular metabolic process	38	381	0.37	5.93e-05	5759.A7UFC2,5759.B1N459,5759.C4LSE9,5759.C4LSV8,5759.C4LU92,5759.C4LUV3,5759.C4LV26,5759.C4LVH5,5759.C4LX06,5759.C4LYF8,5759.C4LYM0,5759.C4LYP7,5759.C4LZ52,5759.C4LZ75,5759.C4LZB9,5759.C4LZZ9,5759.C4M1D5,5759.C4M1H2,5759.C4M1V1,5759.C4M236,5759.C4M2Q1,5759.C4M3B1,5759.C4M3F3,5759.C4M3N3,5759.C4M3Y6,5759.C4M4M5,5759.C4M5C4,5759.C4M5Q8,5759.C4M660,5759.C4M6P6,5759.C4M6Y8,5759.C4M785,5759.C4M7Y3,575…	trf1,EHI_047760,EHI_153670,EHI_152750,EHI_110400,EHI_178890,EHI_092660,EHI_103300,EHI_127340,EHI_093570,EHI_118720,EHI_004230,EHI_104410,EHI_104660,EHI_000700,EHI_065830,EHI_170130,EHI_192520,EHI_027650,EHI_169070,EIF6,EHI_175440,EHI_017700,EHI_140610,EHI_200810,EHI_189410,EHI_121780,EHI_129770,EHI_042920,EHI_171280,EHI_056380,EHI_044230,EHI_119550,EHI_095610,EHI_179390,EHI_017030,11.t00056,EHI_0…
GO Process	GO:0072344	Rescue of stalled ribosome	6	7	1.31	0.00016	5759.C4LU92,5759.C4LXH6,5759.C4M6P6,5759.C4M7C7,5759.C4M9T6,5759.C4MAN3	EHI_110400,EHI_131080,EHI_171280,EHI_007320,EHI_190430,EHI_020100
GO Process	GO:0001732	Formation of cytoplasmic translation initiation complex	6	8	1.25	0.00027	5759.C4LUV3,5759.C4LYM0,5759.C4M3N3,5759.C4M4M5,5759.C4M5Q8,5759.C4MAK5	EHI_178890,EHI_118720,EHI_140610,EHI_189410,EHI_129770,EHI_017030
GO Process	GO:0006402	mRNA catabolic process	11	46	0.75	0.00039	5759.C4LYF8,5759.C4M0A8,5759.C4M1V1,5759.C4M3Y6,5759.C4M5S7,5759.C4M620,5759.C4M7Y3,5759.C4MA46,5759.C4MAY8,5759.C4MB93,5759.Q56AY2	EHI_093570,EHI_005150,EHI_027650,EHI_200810,EHI_070810,EHI_125170,EHI_119550,EHI_019600,EHI_102940,EHI_093360,EHI_048150
GO Process	GO:0016043	Cellular component organization	55	725	0.26	0.00069	5759.B1N2I3,5759.B1N2Z3,5759.B1N5A1,5759.C4LSR1,5759.C4LSV8,5759.C4LT81,5759.C4LTA0,5759.C4LTE3,5759.C4LTL2,5759.C4LU56,5759.C4LUC7,5759.C4LUV3,5759.C4LUX3,5759.C4LV48,5759.C4LV64,5759.C4LV75,5759.C4LVZ6,5759.C4LWB7,5759.C4LXH6,5759.C4LYF4,5759.C4LYF9,5759.C4LYM0,5759.C4LYP4,5759.C4LYP7,5759.C4LZ32,5759.C4LZL6,5759.C4LZN4,5759.C4LZQ8,5759.C4LZZ9,5759.C4M059,5759.C4M0H3,5759.C4M2Q0,5759.C4M2Q1,575…	EHI_012360,EHI_090400,EHI_017890,EHI_152230,EHI_152750,EHI_044590,EHI_044810,EHI_045300,EHI_012190,EHI_006860,EHI_110810,EHI_178890,EHI_092080,EHI_182670,EHI_182850,EHI_182990,EHI_126110,EHI_155660,EHI_131080,EHI_003940,EHI_093580,EHI_118720,EHI_004200,EHI_004230,EHI_009570,EHI_174910,EHI_175090,EHI_038860,EHI_065830,EHI_021450,EHI_007000,EHI_006160,EIF6,EHI_188950,EHI_140610,EHI_163710,EHI_01646…
GO Process	GO:0000154	rRNA modification	7	19	0.94	0.0016	5759.C4LT83,5759.C4LWT4,5759.C4LXN0,5759.C4LYN2,5759.C4LZT0,5759.C4M438,5759.C4M6R5	EHI_044610,EHI_198880,EHI_013870,EHI_118840,EHI_194040,EHI_033750,EHI_088070
GO Process	GO:0010629	Negative regulation of gene expression	14	91	0.56	0.0021	5759.C4LVV2,5759.C4LYF8,5759.C4M0A8,5759.C4M1V1,5759.C4M3F3,5759.C4M3Y6,5759.C4M5S7,5759.C4M620,5759.C4M7Y3,5759.C4M8M3,5759.C4MA46,5759.C4MAY8,5759.C4MB93,5759.Q56AY2	EHI_125650,EHI_093570,EHI_005150,EHI_027650,EHI_017700,EHI_200810,EHI_070810,EHI_125170,EHI_119550,EHI_095610,EHI_019600,EHI_102940,EHI_093360,EHI_048150
GO Process	GO:0006996	Organelle organization	42	537	0.27	0.0036	5759.B1N2I3,5759.B1N2Z3,5759.B1N5A1,5759.C4LSR1,5759.C4LT81,5759.C4LTA0,5759.C4LTE3,5759.C4LTL2,5759.C4LU56,5759.C4LUC7,5759.C4LUX3,5759.C4LV48,5759.C4LV64,5759.C4LV75,5759.C4LVZ6,5759.C4LWB7,5759.C4LXH6,5759.C4LYF4,5759.C4LYF9,5759.C4LYP4,5759.C4LZ32,5759.C4LZL6,5759.C4LZN4,5759.C4LZQ8,5759.C4M059,5759.C4M0H3,5759.C4M2Q1,5759.C4M2W2,5759.C4M5A0,5759.C4M5S7,5759.C4M6X1,5759.C4M7A5,5759.C4M7H3,575…	EHI_012360,EHI_090400,EHI_017890,EHI_152230,EHI_044590,EHI_044810,EHI_045300,EHI_012190,EHI_006860,EHI_110810,EHI_092080,EHI_182670,EHI_182850,EHI_182990,EHI_126110,EHI_155660,EHI_131080,EHI_003940,EHI_093580,EHI_004200,EHI_009570,EHI_174910,EHI_175090,EHI_038860,EHI_021450,EHI_007000,EIF6,EHI_188950,EHI_081410,EHI_070810,EHI_139460,EHI_046690,EHI_111980,EHI_098810,EHI_132370,EHI_193090,EHI_06752…
GO Process	GO:0000460	Maturation of 5.8S rRNA	7	23	0.86	0.0039	5759.C4LWR5,5759.C4LWW3,5759.C4M0Q1,5759.C4M2Q1,5759.C4M6H0,5759.C4M6R5,5759.C4M883	EHI_198690,EHI_126870,EHI_009860,EIF6,EHI_099760,EHI_088070,EHI_098810
GO Process	GO:0010605	Negative regulation of macromolecule metabolic process	16	128	0.47	0.0057	5759.C4LVV2,5759.C4LYF8,5759.C4LZB9,5759.C4M0A8,5759.C4M1V1,5759.C4M236,5759.C4M3F3,5759.C4M3Y6,5759.C4M5S7,5759.C4M620,5759.C4M7Y3,5759.C4M8M3,5759.C4MA46,5759.C4MAY8,5759.C4MB93,5759.Q56AY2	EHI_125650,EHI_093570,EHI_000700,EHI_005150,EHI_027650,EHI_169070,EHI_017700,EHI_200810,EHI_070810,EHI_125170,EHI_119550,EHI_095610,EHI_019600,EHI_102940,EHI_093360,EHI_048150
GO Process	GO:0017148	Negative regulation of translation	7	26	0.81	0.0072	5759.C4LYF8,5759.C4M1V1,5759.C4M3F3,5759.C4M3Y6,5759.C4M7Y3,5759.C4M8M3,5759.Q56AY2	EHI_093570,EHI_027650,EHI_017700,EHI_200810,EHI_119550,EHI_095610,EHI_048150
GO Process	GO:0000479	Endonucleolytic cleavage of tricistronic rRNA transcript (SSU-rRNA, 5.8S rRNA, LSU-rRNA)	5	11	1.03	0.0077	5759.C4LWW3,5759.C4M0L5,5759.C4M883,5759.C4M8E8,5759.C4M9R3	EHI_126870,EHI_008390,EHI_098810,EHI_115370,EHI_196410
GO Process	GO:0010558	Negative regulation of macromolecule biosynthetic process	9	48	0.65	0.01	5759.C4LYF8,5759.C4LZB9,5759.C4M1V1,5759.C4M236,5759.C4M3F3,5759.C4M3Y6,5759.C4M7Y3,5759.C4M8M3,5759.Q56AY2	EHI_093570,EHI_000700,EHI_027650,EHI_169070,EHI_017700,EHI_200810,EHI_119550,EHI_095610,EHI_048150
GO Process	GO:0000054	Ribosomal subunit export from nucleus	5	12	1	0.0102	5759.C4LYM8,5759.C4LZ30,5759.C4LZ57,5759.C4M2Q1,5759.C4M883	EHI_118800,EHI_009540,EHI_083120,EIF6,EHI_098810
GO Process	GO:0001731	Formation of translation preinitiation complex	4	6	1.2	0.0105	5759.C4LV48,5759.C4LZZ9,5759.C4M3W8,5759.C4M5Q8	EHI_182670,EHI_065830,EHI_016460,EHI_129770
GO Process	GO:0031327	Negative regulation of cellular biosynthetic process	9	51	0.62	0.0139	5759.C4LYF8,5759.C4LZB9,5759.C4M1V1,5759.C4M236,5759.C4M3F3,5759.C4M3Y6,5759.C4M7Y3,5759.C4M8M3,5759.Q56AY2	EHI_093570,EHI_000700,EHI_027650,EHI_169070,EHI_017700,EHI_200810,EHI_119550,EHI_095610,EHI_048150
GO Process	GO:0000956	Nuclear-transcribed mRNA catabolic process	8	42	0.66	0.0176	5759.C4M3Y6,5759.C4M5S7,5759.C4M620,5759.C4M7Y3,5759.C4MA46,5759.C4MAY8,5759.C4MB93,5759.Q56AY2	EHI_200810,EHI_070810,EHI_125170,EHI_119550,EHI_019600,EHI_102940,EHI_093360,EHI_048150
GO Process	GO:0002182	Cytoplasmic translational elongation	3	3	1.38	0.026	5759.C4LVQ0,5759.C4M4I3,5759.C4M649	EHI_186830,EHI_138770,EHI_179980
GO Process	GO:1990116	Ribosome-associated ubiquitin-dependent protein catabolic process	3	3	1.38	0.026	5759.C4LXH6,5759.C4M7C7,5759.C4M9T6	EHI_131080,EHI_007320,EHI_190430
GO Process	GO:0051656	Establishment of organelle localization	6	27	0.72	0.0368	5759.C4LUC7,5759.C4LYM8,5759.C4LZ30,5759.C4LZ57,5759.C4M2Q1,5759.C4M883	EHI_110810,EHI_118800,EHI_009540,EHI_083120,EIF6,EHI_098810
GO Process	GO:0051172	Negative regulation of nitrogen compound metabolic process	9	62	0.54	0.0419	5759.C4LYF8,5759.C4LZB9,5759.C4M1V1,5759.C4M236,5759.C4M3F3,5759.C4M3Y6,5759.C4M7Y3,5759.C4M8M3,5759.Q56AY2	EHI_093570,EHI_000700,EHI_027650,EHI_169070,EHI_017700,EHI_200810,EHI_119550,EHI_095610,EHI_048150
GO Process	GO:0090305	Nucleic acid phosphodiester bond hydrolysis	12	103	0.44	0.0449	5759.C4LT37,5759.C4LVV2,5759.C4LWW3,5759.C4LXV1,5759.C4M0A8,5759.C4M0L5,5759.C4M883,5759.C4M8E8,5759.C4M9R3,5759.C4MA46,5759.C4MB93,5759.Q56AY2	EHI_148670,EHI_125650,EHI_126870,EHI_087710,EHI_005150,EHI_008390,EHI_098810,EHI_115370,EHI_196410,EHI_019600,EHI_093360,EHI_048150
GO Function	GO:0003735	Structural constituent of ribosome	115	149	1.26	6.3e-92	5759.A0A175JXH6,5759.B1N2I3,5759.B1N2I7,5759.B1N2Z3,5759.B1N316,5759.B1N384,5759.B1N3F8,5759.B1N3K9,5759.B1N4V3,5759.C4LS99,5759.C4LSA0,5759.C4LSC4,5759.C4LSR1,5759.C4LSU3,5759.C4LSZ3,5759.C4LT02,5759.C4LT77,5759.C4LT81,5759.C4LT96,5759.C4LTA0,5759.C4LTA2,5759.C4LTE3,5759.C4LTQ0,5759.C4LTQ5,5759.C4LU13,5759.C4LU56,5759.C4LUN3,5759.C4LV05,5759.C4LV09,5759.C4LV64,5759.C4LV69,5759.C4LVB0,5759.C4LVC0…	EHI_008650,EHI_012360,EHI_012480,EHI_090400,EHI_008010,EHI_064710,EHI_069490,EHI_140540,EHI_014110,EHI_092120,EHI_030760,EHI_153330,EHI_152230,EHI_152570,EHI_148230,EHI_146340,EHI_044550,EHI_044590,EHI_044770,EHI_044810,EHI_044830,EHI_045300,EHI_050130,EHI_050280,EHI_068200,EHI_006860,EHI_023220,EHI_092430,EHI_092470,EHI_182850,EHI_161180,EHI_051710,EHI_197030,EHI_186720,EHI_186830,EHI_187150,EHI…
GO Function	GO:0005198	Structural molecule activity	116	197	1.15	2.74e-83	5759.A0A175JXH6,5759.B1N2I3,5759.B1N2I7,5759.B1N2Z3,5759.B1N316,5759.B1N384,5759.B1N3F8,5759.B1N3K9,5759.B1N4V3,5759.C4LS99,5759.C4LSA0,5759.C4LSC4,5759.C4LSR1,5759.C4LSU3,5759.C4LSZ3,5759.C4LT02,5759.C4LT77,5759.C4LT81,5759.C4LT96,5759.C4LTA0,5759.C4LTA2,5759.C4LTE3,5759.C4LTQ0,5759.C4LTQ5,5759.C4LU13,5759.C4LU56,5759.C4LUN3,5759.C4LV05,5759.C4LV09,5759.C4LV64,5759.C4LV69,5759.C4LV75,5759.C4LVB0…	EHI_008650,EHI_012360,EHI_012480,EHI_090400,EHI_008010,EHI_064710,EHI_069490,EHI_140540,EHI_014110,EHI_092120,EHI_030760,EHI_153330,EHI_152230,EHI_152570,EHI_148230,EHI_146340,EHI_044550,EHI_044590,EHI_044770,EHI_044810,EHI_044830,EHI_045300,EHI_050130,EHI_050280,EHI_068200,EHI_006860,EHI_023220,EHI_092430,EHI_092470,EHI_182850,EHI_161180,EHI_182990,EHI_051710,EHI_197030,EHI_186720,EHI_186830,EHI…
GO Function	GO:0003723	RNA binding	122	457	0.8	3.77e-56	5759.B1N2I3,5759.B1N2I7,5759.B1N2Z3,5759.B1N316,5759.B1N384,5759.B1N3N6,5759.B1N3V4,5759.B1N4V3,5759.B1N5A1,5759.C4LSA0,5759.C4LSE9,5759.C4LSR1,5759.C4LSU3,5759.C4LSV8,5759.C4LT02,5759.C4LT81,5759.C4LT83,5759.C4LTE3,5759.C4LTL2,5759.C4LTQ0,5759.C4LU56,5759.C4LU58,5759.C4LUX0,5759.C4LV12,5759.C4LV48,5759.C4LV64,5759.C4LVB0,5759.C4LVC0,5759.C4LVH5,5759.C4LVH6,5759.C4LVM5,5759.C4LVT2,5759.C4LVV2,575…	EHI_012360,EHI_012480,EHI_090400,EHI_008010,EHI_064710,EHI_097980,EHI_129760,EHI_014110,EHI_017890,EHI_030760,EHI_153670,EHI_152230,EHI_152570,EHI_152750,EHI_146340,EHI_044590,EHI_044610,EHI_045300,EHI_012190,EHI_050130,EHI_006860,EHI_068680,EHI_179100,EHI_092500,EHI_182670,EHI_182850,EHI_051710,EHI_197030,EHI_103300,EHI_103310,EHI_103830,EHI_187150,EHI_125650,EHI_126110,EHI_126140,EHI_005890,EHI…
GO Function	GO:0003676	Nucleic acid binding	143	723	0.67	2.11e-53	5759.A7UFC2,5759.B1N2I3,5759.B1N2I7,5759.B1N2Z3,5759.B1N316,5759.B1N384,5759.B1N3N6,5759.B1N3V4,5759.B1N4V3,5759.B1N5A1,5759.C4LSA0,5759.C4LSE9,5759.C4LSR1,5759.C4LSU3,5759.C4LSV8,5759.C4LT02,5759.C4LT37,5759.C4LT81,5759.C4LT83,5759.C4LTE3,5759.C4LTL2,5759.C4LTQ0,5759.C4LU56,5759.C4LU58,5759.C4LUV3,5759.C4LUX0,5759.C4LV12,5759.C4LV26,5759.C4LV48,5759.C4LV64,5759.C4LV75,5759.C4LVB0,5759.C4LVC0,575…	trf1,EHI_012360,EHI_012480,EHI_090400,EHI_008010,EHI_064710,EHI_097980,EHI_129760,EHI_014110,EHI_017890,EHI_030760,EHI_153670,EHI_152230,EHI_152570,EHI_152750,EHI_146340,EHI_148670,EHI_044590,EHI_044610,EHI_045300,EHI_012190,EHI_050130,EHI_006860,EHI_068680,EHI_178890,EHI_179100,EHI_092500,EHI_092660,EHI_182670,EHI_182850,EHI_182990,EHI_051710,EHI_197030,EHI_103300,EHI_103310,EHI_103830,EHI_18715…
GO Function	GO:1901363	Heterocyclic compound binding	161	1670	0.36	1.27e-24	5759.A7UFC2,5759.B1N2I3,5759.B1N2I7,5759.B1N2Z3,5759.B1N316,5759.B1N384,5759.B1N3N6,5759.B1N3V4,5759.B1N459,5759.B1N4V3,5759.B1N5A1,5759.C4LSA0,5759.C4LSE9,5759.C4LSR1,5759.C4LSU3,5759.C4LSV8,5759.C4LSZ7,5759.C4LT02,5759.C4LT37,5759.C4LT81,5759.C4LT83,5759.C4LTE3,5759.C4LTL2,5759.C4LTQ0,5759.C4LTU4,5759.C4LTW9,5759.C4LU56,5759.C4LU58,5759.C4LUC7,5759.C4LUV3,5759.C4LUX0,5759.C4LV12,5759.C4LV26,575…	trf1,EHI_012360,EHI_012480,EHI_090400,EHI_008010,EHI_064710,EHI_097980,EHI_129760,EHI_047760,EHI_014110,EHI_017890,EHI_030760,EHI_153670,EHI_152230,EHI_152570,EHI_152750,EHI_148270,EHI_146340,EHI_148670,EHI_044590,EHI_044610,EHI_045300,EHI_012190,EHI_050130,EHI_050740,EHI_050990,EHI_006860,EHI_068680,EHI_110810,EHI_178890,EHI_179100,EHI_092500,EHI_092660,EHI_182670,EHI_182850,EHI_182990,EHI_05171…
GO Function	GO:0097159	Organic cyclic compound binding	161	1678	0.36	1.78e-24	5759.A7UFC2,5759.B1N2I3,5759.B1N2I7,5759.B1N2Z3,5759.B1N316,5759.B1N384,5759.B1N3N6,5759.B1N3V4,5759.B1N459,5759.B1N4V3,5759.B1N5A1,5759.C4LSA0,5759.C4LSE9,5759.C4LSR1,5759.C4LSU3,5759.C4LSV8,5759.C4LSZ7,5759.C4LT02,5759.C4LT37,5759.C4LT81,5759.C4LT83,5759.C4LTE3,5759.C4LTL2,5759.C4LTQ0,5759.C4LTU4,5759.C4LTW9,5759.C4LU56,5759.C4LU58,5759.C4LUC7,5759.C4LUV3,5759.C4LUX0,5759.C4LV12,5759.C4LV26,575…	trf1,EHI_012360,EHI_012480,EHI_090400,EHI_008010,EHI_064710,EHI_097980,EHI_129760,EHI_047760,EHI_014110,EHI_017890,EHI_030760,EHI_153670,EHI_152230,EHI_152570,EHI_152750,EHI_148270,EHI_146340,EHI_148670,EHI_044590,EHI_044610,EHI_045300,EHI_012190,EHI_050130,EHI_050740,EHI_050990,EHI_006860,EHI_068680,EHI_110810,EHI_178890,EHI_179100,EHI_092500,EHI_092660,EHI_182670,EHI_182850,EHI_182990,EHI_05171…
GO Function	GO:0005488	Binding	200	2870	0.22	9.14e-16	5759.A0A175JXH6,5759.A7UFC2,5759.B1N2I3,5759.B1N2I7,5759.B1N2S2,5759.B1N2Z3,5759.B1N316,5759.B1N384,5759.B1N3N6,5759.B1N3V4,5759.B1N459,5759.B1N4V3,5759.B1N5A1,5759.C4LSA0,5759.C4LSE9,5759.C4LSN8,5759.C4LSR1,5759.C4LSU3,5759.C4LSV8,5759.C4LSZ3,5759.C4LSZ7,5759.C4LT02,5759.C4LT37,5759.C4LT81,5759.C4LT83,5759.C4LTB2,5759.C4LTE3,5759.C4LTL2,5759.C4LTQ0,5759.C4LTU4,5759.C4LTW9,5759.C4LU56,5759.C4LU58…	EHI_008650,trf1,EHI_012360,EHI_012480,EHI_117470,EHI_090400,EHI_008010,EHI_064710,EHI_097980,EHI_129760,EHI_047760,EHI_014110,EHI_017890,EHI_030760,EHI_153670,EHI_151990,EHI_152230,EHI_152570,EHI_152750,EHI_148230,EHI_148270,EHI_146340,EHI_148670,EHI_044590,EHI_044610,EHI_044930,EHI_045300,EHI_012190,EHI_050130,EHI_050740,EHI_050990,EHI_006860,EHI_068680,EHI_110400,EHI_110810,EHI_178890,EHI_17910…
GO Function	GO:0019843	rRNA binding	22	37	1.15	2.89e-14	5759.B1N2I3,5759.B1N2Z3,5759.C4LT81,5759.C4LT83,5759.C4LTL2,5759.C4LU56,5759.C4LV64,5759.C4LVB0,5759.C4LVZ6,5759.C4LVZ9,5759.C4LYF4,5759.C4LZ42,5759.C4LZN4,5759.C4LZP2,5759.C4M085,5759.C4M0X0,5759.C4M1E1,5759.C4M883,5759.C4M9B0,5759.C4M9M7,5759.C4MAW7,5759.O15612	EHI_012360,EHI_090400,EHI_044590,EHI_044610,EHI_012190,EHI_006860,EHI_182850,EHI_051710,EHI_126110,EHI_126140,EHI_003940,EHI_009680,EHI_175090,EHI_038580,EHI_004900,EHI_015320,EHI_030710,EHI_098810,EHI_193080,EHI_112880,EHI_029200,11.t00056
GO Function	GO:0043021	Ribonucleoprotein complex binding	18	55	0.89	3.82e-08	5759.C4LSZ7,5759.C4LU92,5759.C4LV48,5759.C4LWB7,5759.C4LXC1,5759.C4LZ57,5759.C4LZ75,5759.C4M0Q1,5759.C4M2Q1,5759.C4M3V4,5759.C4M5S7,5759.C4M660,5759.C4M6P6,5759.C4M7C7,5759.C4M9T6,5759.C4M9X9,5759.C4MAN3,5759.C4MB34	EHI_148270,EHI_110400,EHI_182670,EHI_155660,EHI_098390,EHI_083120,EHI_104660,EHI_009860,EIF6,EHI_163740,EHI_070810,EHI_042920,EHI_171280,EHI_007320,EHI_190430,EHI_179390,EHI_020100,EHI_146790
GO Function	GO:0008135	Translation factor activity, RNA binding	14	56	0.77	5.3e-05	5759.C4LSV8,5759.C4LUV3,5759.C4LVH5,5759.C4LX06,5759.C4LYM0,5759.C4LYP7,5759.C4LZZ9,5759.C4M2Q1,5759.C4M3N3,5759.C4M4M5,5759.C4M5Q8,5759.C4M785,5759.C4M9X9,5759.C4MAK5	EHI_152750,EHI_178890,EHI_103300,EHI_127340,EHI_118720,EHI_004230,EHI_065830,EIF6,EHI_140610,EHI_189410,EHI_129770,EHI_044230,EHI_179390,EHI_017030
GO Function	GO:0044877	Protein-containing complex binding	22	150	0.54	9.79e-05	5759.C4LSZ7,5759.C4LU92,5759.C4LUC7,5759.C4LV48,5759.C4LWB7,5759.C4LXC1,5759.C4LZ32,5759.C4LZ57,5759.C4LZ75,5759.C4LZL6,5759.C4M0Q1,5759.C4M2Q1,5759.C4M3V4,5759.C4M5S7,5759.C4M660,5759.C4M6A1,5759.C4M6P6,5759.C4M7C7,5759.C4M9T6,5759.C4M9X9,5759.C4MAN3,5759.C4MB34	EHI_148270,EHI_110400,EHI_110810,EHI_182670,EHI_155660,EHI_098390,EHI_009570,EHI_083120,EHI_104660,EHI_174910,EHI_009860,EIF6,EHI_163740,EHI_070810,EHI_042920,EHI_082500,EHI_171280,EHI_007320,EHI_190430,EHI_179390,EHI_020100,EHI_146790
GO Function	GO:0140098	Catalytic activity, acting on RNA	25	188	0.5	9.79e-05	5759.C4LT83,5759.C4LVM5,5759.C4LVV2,5759.C4LWM9,5759.C4LWT4,5759.C4LXN0,5759.C4LXV1,5759.C4LY19,5759.C4LYN2,5759.C4M3C6,5759.C4M3E6,5759.C4M4E5,5759.C4M5I5,5759.C4M5M4,5759.C4M5S7,5759.C4M620,5759.C4M6R5,5759.C4M6T2,5759.C4M7Y5,5759.C4M8E8,5759.C4M8N6,5759.C4M986,5759.C4MAB3,5759.C4MB93,5759.Q56AY2	EHI_044610,EHI_103830,EHI_125650,EHI_069410,EHI_198880,EHI_013870,EHI_087710,EHI_177660,EHI_118840,EHI_053080,EHI_095890,EHI_078560,EHI_111040,EHI_122780,EHI_070810,EHI_125170,EHI_088070,EHI_184560,EHI_119620,EHI_115370,EHI_077640,EHI_119920,EHI_186020,EHI_093360,EHI_048150
GO Function	GO:0003729	mRNA binding	14	65	0.71	0.00016	5759.B1N2I3,5759.B1N3V4,5759.C4LSA0,5759.C4LSE9,5759.C4LSV8,5759.C4LT81,5759.C4LVZ6,5759.C4LZ52,5759.C4LZZ9,5759.C4M123,5759.C4M3F3,5759.C4M7G9,5759.C4M8M3,5759.C4MB46	EHI_012360,EHI_129760,EHI_030760,EHI_153670,EHI_152750,EHI_044590,EHI_126110,EHI_104410,EHI_065830,EHI_105180,EHI_017700,EHI_158550,EHI_095610,EHI_042720
GO Function	GO:0003743	Translation initiation factor activity	11	42	0.79	0.00038	5759.C4LUV3,5759.C4LVH5,5759.C4LX06,5759.C4LYM0,5759.C4LZZ9,5759.C4M2Q1,5759.C4M3N3,5759.C4M4M5,5759.C4M5Q8,5759.C4M9X9,5759.C4MAK5	EHI_178890,EHI_103300,EHI_127340,EHI_118720,EHI_065830,EIF6,EHI_140610,EHI_189410,EHI_129770,EHI_179390,EHI_017030
GO Function	GO:0043023	Ribosomal large subunit binding	5	5	1.38	0.0012	5759.C4LSZ7,5759.C4LZ57,5759.C4M2Q1,5759.C4M7C7,5759.C4M9T6	EHI_148270,EHI_083120,EIF6,EHI_007320,EHI_190430
GO Function	GO:0008649	rRNA methyltransferase activity	5	6	1.3	0.002	5759.C4LT83,5759.C4LWT4,5759.C4LXN0,5759.C4LYN2,5759.C4M6R5	EHI_044610,EHI_198880,EHI_013870,EHI_118840,EHI_088070
GO Function	GO:0003724	RNA helicase activity	9	41	0.72	0.0066	5759.C4LWM9,5759.C4M3C6,5759.C4M4E5,5759.C4M5I5,5759.C4M5S7,5759.C4M620,5759.C4M7Y5,5759.C4M8N6,5759.C4M986	EHI_069410,EHI_053080,EHI_078560,EHI_111040,EHI_070810,EHI_125170,EHI_119620,EHI_077640,EHI_119920
GO Function	GO:0140640	Catalytic activity, acting on a nucleic acid	27	285	0.35	0.0066	5759.C4LT83,5759.C4LVM5,5759.C4LVV2,5759.C4LWM9,5759.C4LWT4,5759.C4LXH6,5759.C4LXN0,5759.C4LXV1,5759.C4LY19,5759.C4LYN2,5759.C4M3C6,5759.C4M3E6,5759.C4M4E5,5759.C4M5I5,5759.C4M5M4,5759.C4M5S7,5759.C4M620,5759.C4M6R5,5759.C4M6T2,5759.C4M7Y5,5759.C4M8E8,5759.C4M8N6,5759.C4M8P6,5759.C4M986,5759.C4MAB3,5759.C4MB93,5759.Q56AY2	EHI_044610,EHI_103830,EHI_125650,EHI_069410,EHI_198880,EHI_131080,EHI_013870,EHI_087710,EHI_177660,EHI_118840,EHI_053080,EHI_095890,EHI_078560,EHI_111040,EHI_122780,EHI_070810,EHI_125170,EHI_088070,EHI_184560,EHI_119620,EHI_115370,EHI_077640,EHI_053600,EHI_119920,EHI_186020,EHI_093360,EHI_048150
GO Function	GO:0043022	Ribosome binding	7	25	0.82	0.0092	5759.C4LSZ7,5759.C4LU92,5759.C4LWB7,5759.C4LXC1,5759.C4M2Q1,5759.C4M6P6,5759.C4MAN3	EHI_148270,EHI_110400,EHI_155660,EHI_098390,EIF6,EHI_171280,EHI_020100
GO Function	GO:0030515	snoRNA binding	6	21	0.83	0.0227	5759.C4LZT0,5759.C4M085,5759.C4M0L5,5759.C4M5N2,5759.C4M9R3,5759.C4MAW3	EHI_194040,EHI_004900,EHI_008390,EHI_122740,EHI_196410,EHI_183900
GO Function	GO:0004386	Helicase activity	11	79	0.52	0.0345	5759.C4LWM9,5759.C4LXH6,5759.C4M3C6,5759.C4M4E5,5759.C4M5I5,5759.C4M5S7,5759.C4M620,5759.C4M7Y5,5759.C4M8N6,5759.C4M8P6,5759.C4M986	EHI_069410,EHI_131080,EHI_053080,EHI_078560,EHI_111040,EHI_070810,EHI_125170,EHI_119620,EHI_077640,EHI_053600,EHI_119920
GO Function	GO:0070180	Large ribosomal subunit rRNA binding	3	3	1.38	0.0418	5759.B1N2Z3,5759.C4LVB0,5759.C4M1E1	EHI_090400,EHI_051710,EHI_030710
GO Component	GO:1990904	Ribonucleoprotein complex	151	340	1.02	1.24e-98	5759.B1N2I3,5759.B1N2I7,5759.B1N2Z3,5759.B1N316,5759.B1N384,5759.B1N3F8,5759.B1N3K9,5759.B1N4V3,5759.B1N5A1,5759.C4LS99,5759.C4LSA0,5759.C4LSB9,5759.C4LSC4,5759.C4LSE9,5759.C4LSR1,5759.C4LSU3,5759.C4LT02,5759.C4LT77,5759.C4LT81,5759.C4LT83,5759.C4LT96,5759.C4LTA0,5759.C4LTA2,5759.C4LTE3,5759.C4LTL2,5759.C4LTQ0,5759.C4LTQ5,5759.C4LTW9,5759.C4LU13,5759.C4LU56,5759.C4LU92,5759.C4LUN3,5759.C4LUV3,575…	EHI_012360,EHI_012480,EHI_090400,EHI_008010,EHI_064710,EHI_069490,EHI_140540,EHI_014110,EHI_017890,EHI_092120,EHI_030760,EHI_153280,EHI_153330,EHI_153670,EHI_152230,EHI_152570,EHI_146340,EHI_044550,EHI_044590,EHI_044610,EHI_044770,EHI_044810,EHI_044830,EHI_045300,EHI_012190,EHI_050130,EHI_050280,EHI_050990,EHI_068200,EHI_006860,EHI_110400,EHI_023220,EHI_178890,EHI_179100,EHI_092430,EHI_092500,EHI…
GO Component	GO:0005840	Ribosome	119	158	1.25	3.86e-95	5759.A0A175JXH6,5759.B1N2I3,5759.B1N2I7,5759.B1N2Z3,5759.B1N316,5759.B1N384,5759.B1N3F8,5759.B1N3K9,5759.B1N4V3,5759.C4LS99,5759.C4LSA0,5759.C4LSC4,5759.C4LSR1,5759.C4LSU3,5759.C4LSZ3,5759.C4LT02,5759.C4LT77,5759.C4LT81,5759.C4LT96,5759.C4LTA0,5759.C4LTA2,5759.C4LTE3,5759.C4LTQ0,5759.C4LTQ5,5759.C4LU13,5759.C4LU56,5759.C4LU92,5759.C4LUN3,5759.C4LV05,5759.C4LV09,5759.C4LV64,5759.C4LV69,5759.C4LVB0…	EHI_008650,EHI_012360,EHI_012480,EHI_090400,EHI_008010,EHI_064710,EHI_069490,EHI_140540,EHI_014110,EHI_092120,EHI_030760,EHI_153330,EHI_152230,EHI_152570,EHI_148230,EHI_146340,EHI_044550,EHI_044590,EHI_044770,EHI_044810,EHI_044830,EHI_045300,EHI_050130,EHI_050280,EHI_068200,EHI_006860,EHI_110400,EHI_023220,EHI_092430,EHI_092470,EHI_182850,EHI_161180,EHI_051710,EHI_197030,EHI_103310,EHI_186720,EHI…
GO Component	GO:0043232	Intracellular non-membrane-bounded organelle	188	779	0.76	1.58e-89	5759.A0A175JXH6,5759.B1N2I3,5759.B1N2I7,5759.B1N2S2,5759.B1N2Z3,5759.B1N316,5759.B1N384,5759.B1N3F8,5759.B1N3K9,5759.B1N3N6,5759.B1N4V3,5759.B1N5A1,5759.C4LS99,5759.C4LSA0,5759.C4LSB9,5759.C4LSC4,5759.C4LSN8,5759.C4LSR1,5759.C4LSU3,5759.C4LSZ3,5759.C4LT02,5759.C4LT77,5759.C4LT81,5759.C4LT83,5759.C4LT96,5759.C4LTA0,5759.C4LTA2,5759.C4LTE3,5759.C4LTQ0,5759.C4LTQ5,5759.C4LU13,5759.C4LU56,5759.C4LU58…	EHI_008650,EHI_012360,EHI_012480,EHI_117470,EHI_090400,EHI_008010,EHI_064710,EHI_069490,EHI_140540,EHI_097980,EHI_014110,EHI_017890,EHI_092120,EHI_030760,EHI_153280,EHI_153330,EHI_151990,EHI_152230,EHI_152570,EHI_148230,EHI_146340,EHI_044550,EHI_044590,EHI_044610,EHI_044770,EHI_044810,EHI_044830,EHI_045300,EHI_050130,EHI_050280,EHI_068200,EHI_006860,EHI_068680,EHI_110400,EHI_110810,EHI_023220,EHI…
GO Component	GO:0044391	Ribosomal subunit	107	139	1.26	1.24e-85	5759.B1N2I3,5759.B1N2I7,5759.B1N2Z3,5759.B1N316,5759.B1N384,5759.B1N3F8,5759.B1N3K9,5759.B1N4V3,5759.C4LS99,5759.C4LSA0,5759.C4LSC4,5759.C4LSR1,5759.C4LSU3,5759.C4LT02,5759.C4LT77,5759.C4LT81,5759.C4LT96,5759.C4LTA0,5759.C4LTA2,5759.C4LTE3,5759.C4LTQ0,5759.C4LTQ5,5759.C4LU13,5759.C4LU56,5759.C4LU92,5759.C4LUN3,5759.C4LV05,5759.C4LV64,5759.C4LV69,5759.C4LVB0,5759.C4LVC0,5759.C4LVH6,5759.C4LVN9,575…	EHI_012360,EHI_012480,EHI_090400,EHI_008010,EHI_064710,EHI_069490,EHI_140540,EHI_014110,EHI_092120,EHI_030760,EHI_153330,EHI_152230,EHI_152570,EHI_146340,EHI_044550,EHI_044590,EHI_044770,EHI_044810,EHI_044830,EHI_045300,EHI_050130,EHI_050280,EHI_068200,EHI_006860,EHI_110400,EHI_023220,EHI_092430,EHI_182850,EHI_161180,EHI_051710,EHI_197030,EHI_103310,EHI_186720,EHI_186830,EHI_187150,EHI_126110,EHI…
GO Component	GO:0022626	Cytosolic ribosome	104	134	1.27	2.47e-83	5759.B1N2I3,5759.B1N2I7,5759.B1N2Z3,5759.B1N316,5759.B1N384,5759.B1N3F8,5759.B1N3K9,5759.B1N4V3,5759.C4LS99,5759.C4LSA0,5759.C4LSC4,5759.C4LSR1,5759.C4LSU3,5759.C4LT02,5759.C4LT77,5759.C4LT81,5759.C4LT96,5759.C4LTA0,5759.C4LTA2,5759.C4LTE3,5759.C4LTQ0,5759.C4LTQ5,5759.C4LU13,5759.C4LU56,5759.C4LUN3,5759.C4LV05,5759.C4LV64,5759.C4LV69,5759.C4LVB0,5759.C4LVC0,5759.C4LVH6,5759.C4LVN9,5759.C4LVQ0,575…	EHI_012360,EHI_012480,EHI_090400,EHI_008010,EHI_064710,EHI_069490,EHI_140540,EHI_014110,EHI_092120,EHI_030760,EHI_153330,EHI_152230,EHI_152570,EHI_146340,EHI_044550,EHI_044590,EHI_044770,EHI_044810,EHI_044830,EHI_045300,EHI_050130,EHI_050280,EHI_068200,EHI_006860,EHI_023220,EHI_092430,EHI_182850,EHI_161180,EHI_051710,EHI_197030,EHI_103310,EHI_186720,EHI_186830,EHI_187150,EHI_126110,EHI_126140,EHI…
GO Component	GO:0032991	Protein-containing complex	178	1147	0.57	2.06e-56	5759.A7UFC2,5759.B1N2I3,5759.B1N2I7,5759.B1N2S2,5759.B1N2Z3,5759.B1N316,5759.B1N384,5759.B1N3F8,5759.B1N3K9,5759.B1N4V3,5759.B1N5A1,5759.C4LS99,5759.C4LSA0,5759.C4LSB9,5759.C4LSC4,5759.C4LSE9,5759.C4LSR1,5759.C4LSU3,5759.C4LSV8,5759.C4LT02,5759.C4LT77,5759.C4LT81,5759.C4LT83,5759.C4LT96,5759.C4LTA0,5759.C4LTA2,5759.C4LTB2,5759.C4LTE3,5759.C4LTL2,5759.C4LTQ0,5759.C4LTQ5,5759.C4LTW9,5759.C4LU13,575…	trf1,EHI_012360,EHI_012480,EHI_117470,EHI_090400,EHI_008010,EHI_064710,EHI_069490,EHI_140540,EHI_014110,EHI_017890,EHI_092120,EHI_030760,EHI_153280,EHI_153330,EHI_153670,EHI_152230,EHI_152570,EHI_152750,EHI_146340,EHI_044550,EHI_044590,EHI_044610,EHI_044770,EHI_044810,EHI_044830,EHI_044930,EHI_045300,EHI_012190,EHI_050130,EHI_050280,EHI_050990,EHI_068200,EHI_006860,EHI_110400,EHI_110810,EHI_02322…
GO Component	GO:0022625	Cytosolic large ribosomal subunit	65	81	1.28	5.14e-51	5759.B1N2I7,5759.B1N2Z3,5759.B1N384,5759.B1N3F8,5759.B1N4V3,5759.C4LS99,5759.C4LSA0,5759.C4LSU3,5759.C4LT96,5759.C4LTA0,5759.C4LTA2,5759.C4LTE3,5759.C4LTQ0,5759.C4LU13,5759.C4LU56,5759.C4LUN3,5759.C4LV05,5759.C4LV64,5759.C4LV69,5759.C4LVB0,5759.C4LVH6,5759.C4LVQ0,5759.C4LVT2,5759.C4LVZ9,5759.C4LW09,5759.C4LW44,5759.C4LWJ4,5759.C4LWK0,5759.C4LWZ3,5759.C4LX05,5759.C4LXC8,5759.C4LXX5,5759.C4LXZ0,575…	EHI_012480,EHI_090400,EHI_064710,EHI_069490,EHI_014110,EHI_092120,EHI_030760,EHI_152570,EHI_044770,EHI_044810,EHI_044830,EHI_045300,EHI_050130,EHI_068200,EHI_006860,EHI_023220,EHI_092430,EHI_182850,EHI_161180,EHI_051710,EHI_103310,EHI_186830,EHI_187150,EHI_126140,EHI_005890,EHI_141990,EHI_096850,EHI_069110,EHI_127200,EHI_127330,EHI_079190,EHI_035440,EHI_035600,EHI_093580,EHI_010650,EHI_104660,EHI…
GO Component	GO:0005829	Cytosol	128	596	0.71	1.02e-50	5759.B1N2I3,5759.B1N2I7,5759.B1N2Z3,5759.B1N316,5759.B1N384,5759.B1N3F8,5759.B1N3K9,5759.B1N459,5759.B1N4V3,5759.C4LS99,5759.C4LSA0,5759.C4LSC4,5759.C4LSR1,5759.C4LSU3,5759.C4LSV8,5759.C4LT02,5759.C4LT77,5759.C4LT81,5759.C4LT96,5759.C4LTA0,5759.C4LTA2,5759.C4LTE3,5759.C4LTQ0,5759.C4LTQ5,5759.C4LTW9,5759.C4LU13,5759.C4LU56,5759.C4LU92,5759.C4LUC7,5759.C4LUN3,5759.C4LV05,5759.C4LV64,5759.C4LV69,575…	EHI_012360,EHI_012480,EHI_090400,EHI_008010,EHI_064710,EHI_069490,EHI_140540,EHI_047760,EHI_014110,EHI_092120,EHI_030760,EHI_153330,EHI_152230,EHI_152570,EHI_152750,EHI_146340,EHI_044550,EHI_044590,EHI_044770,EHI_044810,EHI_044830,EHI_045300,EHI_050130,EHI_050280,EHI_050990,EHI_068200,EHI_006860,EHI_110400,EHI_110810,EHI_023220,EHI_092430,EHI_182850,EHI_161180,EHI_051710,EHI_197030,EHI_103310,EHI…
GO Component	GO:0043226	Organelle	239	2686	0.33	3.92e-41	5759.A0A175JXH6,5759.A7UFC2,5759.B1N2I3,5759.B1N2I7,5759.B1N2S2,5759.B1N2Z3,5759.B1N316,5759.B1N384,5759.B1N3F8,5759.B1N3K9,5759.B1N3N6,5759.B1N3V4,5759.B1N4V3,5759.B1N5A1,5759.C4LS99,5759.C4LSA0,5759.C4LSB9,5759.C4LSC4,5759.C4LSE9,5759.C4LSN8,5759.C4LSR1,5759.C4LSU3,5759.C4LSZ3,5759.C4LT02,5759.C4LT37,5759.C4LT77,5759.C4LT81,5759.C4LT83,5759.C4LT96,5759.C4LTA0,5759.C4LTA2,5759.C4LTB2,5759.C4LTE3…	EHI_008650,trf1,EHI_012360,EHI_012480,EHI_117470,EHI_090400,EHI_008010,EHI_064710,EHI_069490,EHI_140540,EHI_097980,EHI_129760,EHI_014110,EHI_017890,EHI_092120,EHI_030760,EHI_153280,EHI_153330,EHI_153670,EHI_151990,EHI_152230,EHI_152570,EHI_148230,EHI_146340,EHI_148670,EHI_044550,EHI_044590,EHI_044610,EHI_044770,EHI_044810,EHI_044830,EHI_044930,EHI_045300,EHI_050130,EHI_050280,EHI_068200,EHI_00686…
GO Component	GO:0043229	Intracellular organelle	237	2644	0.33	4.39e-41	5759.A0A175JXH6,5759.A7UFC2,5759.B1N2I3,5759.B1N2I7,5759.B1N2S2,5759.B1N2Z3,5759.B1N316,5759.B1N384,5759.B1N3F8,5759.B1N3K9,5759.B1N3N6,5759.B1N3V4,5759.B1N4V3,5759.B1N5A1,5759.C4LS99,5759.C4LSA0,5759.C4LSB9,5759.C4LSC4,5759.C4LSE9,5759.C4LSN8,5759.C4LSR1,5759.C4LSU3,5759.C4LSZ3,5759.C4LT02,5759.C4LT37,5759.C4LT77,5759.C4LT81,5759.C4LT83,5759.C4LT96,5759.C4LTA0,5759.C4LTA2,5759.C4LTB2,5759.C4LTE3…	EHI_008650,trf1,EHI_012360,EHI_012480,EHI_117470,EHI_090400,EHI_008010,EHI_064710,EHI_069490,EHI_140540,EHI_097980,EHI_129760,EHI_014110,EHI_017890,EHI_092120,EHI_030760,EHI_153280,EHI_153330,EHI_153670,EHI_151990,EHI_152230,EHI_152570,EHI_148230,EHI_146340,EHI_148670,EHI_044550,EHI_044590,EHI_044610,EHI_044770,EHI_044810,EHI_044830,EHI_044930,EHI_045300,EHI_050130,EHI_050280,EHI_068200,EHI_00686…
GO Component	GO:0005622	Intracellular anatomical structure	272	3588	0.26	7.09e-39	5759.A0A175JXH6,5759.A7UFC2,5759.B1N2I3,5759.B1N2I7,5759.B1N2S2,5759.B1N2Z3,5759.B1N316,5759.B1N384,5759.B1N3F8,5759.B1N3K9,5759.B1N3N6,5759.B1N3V4,5759.B1N459,5759.B1N4V3,5759.B1N5A1,5759.C4LS99,5759.C4LSA0,5759.C4LSB9,5759.C4LSC4,5759.C4LSE9,5759.C4LSN8,5759.C4LSR1,5759.C4LSU3,5759.C4LSV8,5759.C4LSZ3,5759.C4LSZ7,5759.C4LT02,5759.C4LT37,5759.C4LT77,5759.C4LT81,5759.C4LT83,5759.C4LT96,5759.C4LTA0…	EHI_008650,trf1,EHI_012360,EHI_012480,EHI_117470,EHI_090400,EHI_008010,EHI_064710,EHI_069490,EHI_140540,EHI_097980,EHI_129760,EHI_047760,EHI_014110,EHI_017890,EHI_092120,EHI_030760,EHI_153280,EHI_153330,EHI_153670,EHI_151990,EHI_152230,EHI_152570,EHI_152750,EHI_148230,EHI_148270,EHI_146340,EHI_148670,EHI_044550,EHI_044590,EHI_044610,EHI_044770,EHI_044810,EHI_044830,EHI_044930,EHI_045300,EHI_05013…
GO Component	GO:0031012	Extracellular matrix	60	136	1.02	7.4e-36	5759.B1N2I3,5759.B1N2Z3,5759.B1N316,5759.B1N384,5759.B1N3F8,5759.B1N4V3,5759.C4LSC4,5759.C4LT02,5759.C4LT81,5759.C4LTE3,5759.C4LTQ5,5759.C4LU56,5759.C4LV64,5759.C4LV69,5759.C4LV75,5759.C4LVB0,5759.C4LVH6,5759.C4LVN9,5759.C4LVQ0,5759.C4LVT2,5759.C4LVZ6,5759.C4LVZ9,5759.C4LW09,5759.C4LW10,5759.C4LWK0,5759.C4LWZ3,5759.C4LX05,5759.C4LXM0,5759.C4LXN2,5759.C4LXX5,5759.C4LYF4,5759.C4LYF9,5759.C4LYV2,575…	EHI_012360,EHI_090400,EHI_008010,EHI_064710,EHI_069490,EHI_014110,EHI_153330,EHI_146340,EHI_044590,EHI_045300,EHI_050280,EHI_006860,EHI_182850,EHI_161180,EHI_182990,EHI_051710,EHI_103310,EHI_186720,EHI_186830,EHI_187150,EHI_126110,EHI_126140,EHI_005890,EHI_030070,EHI_069110,EHI_127200,EHI_127330,EHI_073600,EHI_013890,EHI_035440,EHI_003940,EHI_093580,EHI_010650,EHI_000510,EHI_000590,EHI_038580,EHI…
GO Component	GO:0015935	Small ribosomal subunit	42	58	1.24	2.85e-31	5759.B1N2I3,5759.B1N316,5759.B1N3K9,5759.C4LSC4,5759.C4LSR1,5759.C4LT02,5759.C4LT77,5759.C4LT81,5759.C4LTQ5,5759.C4LU92,5759.C4LVC0,5759.C4LVN9,5759.C4LVZ6,5759.C4LW10,5759.C4LW92,5759.C4LWW3,5759.C4LXM0,5759.C4LYF4,5759.C4LYP4,5759.C4LZ42,5759.C4LZQ8,5759.C4M059,5759.C4M0Q2,5759.C4M123,5759.C4M466,5759.C4M574,5759.C4M5A0,5759.C4M5B7,5759.C4M5V7,5759.C4M609,5759.C4M6P6,5759.C4M7A5,5759.C4M7G9,575…	EHI_012360,EHI_008010,EHI_140540,EHI_153330,EHI_152230,EHI_146340,EHI_044550,EHI_044590,EHI_050280,EHI_110400,EHI_197030,EHI_186720,EHI_126110,EHI_030070,EHI_155410,EHI_126870,EHI_073600,EHI_003940,EHI_004200,EHI_009680,EHI_038860,EHI_021450,EHI_009870,EHI_105180,EHI_140170,EHI_111760,EHI_081410,EHI_020310,EHI_026410,EHI_065270,EHI_171280,EHI_046690,EHI_158550,EHI_111980,EHI_020280,EHI_086510,EHI…
GO Component	GO:0022627	Cytosolic small ribosomal subunit	39	53	1.24	3.48e-29	5759.B1N2I3,5759.B1N316,5759.B1N3K9,5759.C4LSC4,5759.C4LSR1,5759.C4LT02,5759.C4LT77,5759.C4LT81,5759.C4LTQ5,5759.C4LVC0,5759.C4LVN9,5759.C4LVZ6,5759.C4LW10,5759.C4LW92,5759.C4LWW3,5759.C4LXM0,5759.C4LYF4,5759.C4LYP4,5759.C4LZQ8,5759.C4M059,5759.C4M0Q2,5759.C4M123,5759.C4M466,5759.C4M574,5759.C4M5A0,5759.C4M5B7,5759.C4M5V7,5759.C4M609,5759.C4M7A5,5759.C4M7G9,5759.C4M7H3,5759.C4M7U0,5759.C4M8Y8,575…	EHI_012360,EHI_008010,EHI_140540,EHI_153330,EHI_152230,EHI_146340,EHI_044550,EHI_044590,EHI_050280,EHI_197030,EHI_186720,EHI_126110,EHI_030070,EHI_155410,EHI_126870,EHI_073600,EHI_003940,EHI_004200,EHI_038860,EHI_021450,EHI_009870,EHI_105180,EHI_140170,EHI_111760,EHI_081410,EHI_020310,EHI_026410,EHI_065270,EHI_046690,EHI_158550,EHI_111980,EHI_020280,EHI_086510,EHI_124850,EHI_074800,EHI_067530,EHI…
GO Component	GO:0110165	Cellular anatomical entity	281	4329	0.19	8.91e-28	5759.A0A175JXH6,5759.A7UFC2,5759.B1N2I3,5759.B1N2I7,5759.B1N2S2,5759.B1N2Z3,5759.B1N316,5759.B1N384,5759.B1N3F8,5759.B1N3K9,5759.B1N3N6,5759.B1N3V4,5759.B1N459,5759.B1N4V3,5759.B1N5A1,5759.C4LS99,5759.C4LSA0,5759.C4LSB9,5759.C4LSC4,5759.C4LSE9,5759.C4LSN8,5759.C4LSR1,5759.C4LSU3,5759.C4LSV8,5759.C4LSZ3,5759.C4LSZ7,5759.C4LT02,5759.C4LT37,5759.C4LT77,5759.C4LT81,5759.C4LT83,5759.C4LT96,5759.C4LTA0…	EHI_008650,trf1,EHI_012360,EHI_012480,EHI_117470,EHI_090400,EHI_008010,EHI_064710,EHI_069490,EHI_140540,EHI_097980,EHI_129760,EHI_047760,EHI_014110,EHI_017890,EHI_092120,EHI_030760,EHI_153280,EHI_153330,EHI_153670,EHI_151990,EHI_152230,EHI_152570,EHI_152750,EHI_148230,EHI_148270,EHI_146340,EHI_148670,EHI_044550,EHI_044590,EHI_044610,EHI_044770,EHI_044810,EHI_044830,EHI_044930,EHI_045300,EHI_05013…
GO Component	GO:0005730	Nucleolus	56	194	0.84	1.11e-25	5759.B1N3N6,5759.B1N5A1,5759.C4LSB9,5759.C4LSN8,5759.C4LT83,5759.C4LU58,5759.C4LUX0,5759.C4LW22,5759.C4LW47,5759.C4LW50,5759.C4LWM9,5759.C4LWR5,5759.C4LWT4,5759.C4LXN0,5759.C4LYN2,5759.C4LZ30,5759.C4LZ52,5759.C4LZ69,5759.C4LZA3,5759.C4LZL9,5759.C4LZM1,5759.C4LZN4,5759.C4LZT0,5759.C4M003,5759.C4M085,5759.C4M0L5,5759.C4M0Q1,5759.C4M1R9,5759.C4M2P0,5759.C4M2Q0,5759.C4M2Q1,5759.C4M2T6,5759.C4M3C6,575…	EHI_097980,EHI_017890,EHI_153280,EHI_151990,EHI_044610,EHI_068680,EHI_179100,EHI_141370,EHI_142020,EHI_142050,EHI_069410,EHI_198690,EHI_198880,EHI_013870,EHI_118840,EHI_009540,EHI_104410,EHI_104600,EHI_000520,EHI_174940,EHI_174960,EHI_175090,EHI_194040,EHI_065870,EHI_004900,EHI_008390,EHI_009860,EHI_164370,EHI_006060,EHI_006160,EIF6,EHI_077270,EHI_053080,EHI_095890,EHI_163740,EHI_033750,EHI_07856…
GO Component	GO:0031981	Nuclear lumen	60	296	0.68	9.78e-21	5759.A7UFC2,5759.B1N3N6,5759.B1N3V4,5759.B1N5A1,5759.C4LSB9,5759.C4LSN8,5759.C4LT83,5759.C4LU58,5759.C4LUX0,5759.C4LW22,5759.C4LW47,5759.C4LW50,5759.C4LWM9,5759.C4LWR5,5759.C4LWT4,5759.C4LXN0,5759.C4LYN2,5759.C4LZ30,5759.C4LZ52,5759.C4LZ57,5759.C4LZ69,5759.C4LZA3,5759.C4LZL9,5759.C4LZM1,5759.C4LZN4,5759.C4LZT0,5759.C4M003,5759.C4M085,5759.C4M0L5,5759.C4M0Q1,5759.C4M1R9,5759.C4M2P0,5759.C4M2Q0,575…	trf1,EHI_097980,EHI_129760,EHI_017890,EHI_153280,EHI_151990,EHI_044610,EHI_068680,EHI_179100,EHI_141370,EHI_142020,EHI_142050,EHI_069410,EHI_198690,EHI_198880,EHI_013870,EHI_118840,EHI_009540,EHI_104410,EHI_083120,EHI_104600,EHI_000520,EHI_174940,EHI_174960,EHI_175090,EHI_194040,EHI_065870,EHI_004900,EHI_008390,EHI_009860,EHI_164370,EHI_006060,EHI_006160,EIF6,EHI_077270,EHI_053080,EHI_095890,EHI_…
GO Component	GO:0070013	Intracellular organelle lumen	61	334	0.64	4.22e-19	5759.A7UFC2,5759.B1N3N6,5759.B1N3V4,5759.B1N5A1,5759.C4LSB9,5759.C4LSN8,5759.C4LT83,5759.C4LU58,5759.C4LUX0,5759.C4LW22,5759.C4LW47,5759.C4LW50,5759.C4LWM9,5759.C4LWR5,5759.C4LWT4,5759.C4LXN0,5759.C4LYN2,5759.C4LZ30,5759.C4LZ52,5759.C4LZ57,5759.C4LZ69,5759.C4LZA3,5759.C4LZL9,5759.C4LZM1,5759.C4LZN4,5759.C4LZT0,5759.C4M003,5759.C4M085,5759.C4M0L5,5759.C4M0Q1,5759.C4M1R9,5759.C4M2P0,5759.C4M2Q0,575…	trf1,EHI_097980,EHI_129760,EHI_017890,EHI_153280,EHI_151990,EHI_044610,EHI_068680,EHI_179100,EHI_141370,EHI_142020,EHI_142050,EHI_069410,EHI_198690,EHI_198880,EHI_013870,EHI_118840,EHI_009540,EHI_104410,EHI_083120,EHI_104600,EHI_000520,EHI_174940,EHI_174960,EHI_175090,EHI_194040,EHI_065870,EHI_004900,EHI_008390,EHI_009860,EHI_164370,EHI_006060,EHI_006160,EIF6,EHI_077270,EHI_053080,EHI_095890,EHI_…
GO Component	GO:0005737	Cytoplasm	199	2740	0.24	1.61e-18	5759.B1N2I3,5759.B1N2I7,5759.B1N2Z3,5759.B1N316,5759.B1N384,5759.B1N3F8,5759.B1N3K9,5759.B1N459,5759.B1N4V3,5759.C4LS99,5759.C4LSA0,5759.C4LSC4,5759.C4LSR1,5759.C4LSU3,5759.C4LSV8,5759.C4LSZ7,5759.C4LT02,5759.C4LT37,5759.C4LT77,5759.C4LT81,5759.C4LT83,5759.C4LT96,5759.C4LTA0,5759.C4LTA2,5759.C4LTB2,5759.C4LTE3,5759.C4LTQ0,5759.C4LTQ5,5759.C4LTW9,5759.C4LU13,5759.C4LU56,5759.C4LU92,5759.C4LUC7,575…	EHI_012360,EHI_012480,EHI_090400,EHI_008010,EHI_064710,EHI_069490,EHI_140540,EHI_047760,EHI_014110,EHI_092120,EHI_030760,EHI_153330,EHI_152230,EHI_152570,EHI_152750,EHI_148270,EHI_146340,EHI_148670,EHI_044550,EHI_044590,EHI_044610,EHI_044770,EHI_044810,EHI_044830,EHI_044930,EHI_045300,EHI_050130,EHI_050280,EHI_050990,EHI_068200,EHI_006860,EHI_110400,EHI_110810,EHI_022860,EHI_023220,EHI_178890,EHI…
GO Component	GO:0030684	Preribosome	31	80	0.96	5.83e-17	5759.B1N3K9,5759.B1N5A1,5759.C4LSB9,5759.C4LT83,5759.C4LTL2,5759.C4LTW9,5759.C4LUX0,5759.C4LW22,5759.C4LW47,5759.C4LWR5,5759.C4LXV1,5759.C4LYN2,5759.C4LZ69,5759.C4M085,5759.C4M0L5,5759.C4M0Q1,5759.C4M2Q1,5759.C4M2T6,5759.C4M3V4,5759.C4M5L0,5759.C4M5N2,5759.C4M5T1,5759.C4M6H0,5759.C4M6R5,5759.C4M7J5,5759.C4M883,5759.C4M9F9,5759.C4M9H6,5759.C4M9R3,5759.C4MAW3,5759.C4MAY8	EHI_140540,EHI_017890,EHI_153280,EHI_044610,EHI_012190,EHI_050990,EHI_179100,EHI_141370,EHI_142020,EHI_198690,EHI_087710,EHI_118840,EHI_104600,EHI_004900,EHI_008390,EHI_009860,EIF6,EHI_077270,EHI_163740,EHI_001960,EHI_122740,EHI_070740,EHI_099760,EHI_088070,EHI_170330,EHI_098810,EHI_067530,EHI_105790,EHI_196410,EHI_183900,EHI_102940
GO Component	GO:0071944	Cell periphery	66	530	0.47	3.35e-13	5759.B1N2I3,5759.B1N2Z3,5759.B1N316,5759.B1N384,5759.B1N3F8,5759.B1N4V3,5759.C4LSC4,5759.C4LT02,5759.C4LT81,5759.C4LTE3,5759.C4LTQ5,5759.C4LU56,5759.C4LUC7,5759.C4LV64,5759.C4LV69,5759.C4LV75,5759.C4LVB0,5759.C4LVH6,5759.C4LVN9,5759.C4LVQ0,5759.C4LVT2,5759.C4LVZ6,5759.C4LVZ9,5759.C4LW09,5759.C4LW10,5759.C4LWK0,5759.C4LWZ3,5759.C4LX05,5759.C4LX40,5759.C4LXM0,5759.C4LXN2,5759.C4LXX5,5759.C4LYF4,575…	EHI_012360,EHI_090400,EHI_008010,EHI_064710,EHI_069490,EHI_014110,EHI_153330,EHI_146340,EHI_044590,EHI_045300,EHI_050280,EHI_006860,EHI_110810,EHI_182850,EHI_161180,EHI_182990,EHI_051710,EHI_103310,EHI_186720,EHI_186830,EHI_187150,EHI_126110,EHI_126140,EHI_005890,EHI_030070,EHI_069110,EHI_127200,EHI_127330,EHI_159600,EHI_073600,EHI_013890,EHI_035440,EHI_003940,EHI_093580,EHI_010650,EHI_000510,EHI…
GO Component	GO:0005634	Nucleus	100	1165	0.31	7.2e-11	5759.A7UFC2,5759.B1N3N6,5759.B1N3V4,5759.B1N5A1,5759.C4LSB9,5759.C4LSE9,5759.C4LSN8,5759.C4LT02,5759.C4LT37,5759.C4LT83,5759.C4LTB2,5759.C4LU56,5759.C4LU58,5759.C4LU92,5759.C4LUX0,5759.C4LV09,5759.C4LV26,5759.C4LV75,5759.C4LVM5,5759.C4LW22,5759.C4LW47,5759.C4LW50,5759.C4LWM9,5759.C4LWR5,5759.C4LWT4,5759.C4LXH6,5759.C4LXN0,5759.C4LYN2,5759.C4LZ30,5759.C4LZ52,5759.C4LZ57,5759.C4LZ69,5759.C4LZA3,575…	trf1,EHI_097980,EHI_129760,EHI_017890,EHI_153280,EHI_153670,EHI_151990,EHI_146340,EHI_148670,EHI_044610,EHI_044930,EHI_006860,EHI_068680,EHI_110400,EHI_179100,EHI_092470,EHI_092660,EHI_182990,EHI_103830,EHI_141370,EHI_142020,EHI_142050,EHI_069410,EHI_198690,EHI_198880,EHI_131080,EHI_013870,EHI_118840,EHI_009540,EHI_104410,EHI_083120,EHI_104600,EHI_000520,EHI_000700,EHI_137710,EHI_174940,EHI_17496…
GO Component	GO:0032040	Small-subunit processome	15	47	0.88	3.06e-07	5759.B1N3K9,5759.C4LSB9,5759.C4LT83,5759.C4LUX0,5759.C4LW22,5759.C4LW47,5759.C4LYN2,5759.C4LZ69,5759.C4M085,5759.C4M2T6,5759.C4M5L0,5759.C4M5N2,5759.C4M5T1,5759.C4M9F9,5759.C4MAW3	EHI_140540,EHI_153280,EHI_044610,EHI_179100,EHI_141370,EHI_142020,EHI_118840,EHI_104600,EHI_004900,EHI_077270,EHI_001960,EHI_122740,EHI_070740,EHI_067530,EHI_183900
GO Component	GO:0030687	Preribosome, large subunit precursor	11	25	1.02	1.89e-06	5759.B1N5A1,5759.C4LTL2,5759.C4LWR5,5759.C4M0Q1,5759.C4M2Q1,5759.C4M3V4,5759.C4M6H0,5759.C4M6R5,5759.C4M883,5759.C4M9H6,5759.C4MAY8	EHI_017890,EHI_012190,EHI_198690,EHI_009860,EIF6,EHI_163740,EHI_099760,EHI_088070,EHI_098810,EHI_105790,EHI_102940
GO Component	GO:0016282	Eukaryotic 43S preinitiation complex	6	7	1.31	0.00011	5759.C4LUV3,5759.C4LYM0,5759.C4M3N3,5759.C4M4M5,5759.C4M9X9,5759.C4MAK5	EHI_178890,EHI_118720,EHI_140610,EHI_189410,EHI_179390,EHI_017030
GO Component	GO:0030686	90S preribosome	8	22	0.94	0.00031	5759.C4LUX0,5759.C4M085,5759.C4M0Q1,5759.C4M3V4,5759.C4M5L0,5759.C4M5T1,5759.C4M9H6,5759.C4M9R3	EHI_179100,EHI_004900,EHI_009860,EHI_163740,EHI_001960,EHI_070740,EHI_105790,EHI_196410
GO Component	GO:0005852	Eukaryotic translation initiation factor 3 complex	5	6	1.3	0.00068	5759.C4LUV3,5759.C4LYM0,5759.C4M3N3,5759.C4M4M5,5759.C4MAK5	EHI_178890,EHI_118720,EHI_140610,EHI_189410,EHI_017030
GO Component	GO:0033290	Eukaryotic 48S preinitiation complex	5	7	1.23	0.0011	5759.C4LUV3,5759.C4LYM0,5759.C4M3N3,5759.C4M4M5,5759.C4MAK5	EHI_178890,EHI_118720,EHI_140610,EHI_189410,EHI_017030
GO Component	GO:0030688	Preribosome, small subunit precursor	5	8	1.17	0.0017	5759.C4LTW9,5759.C4LXV1,5759.C4M0L5,5759.C4M5T1,5759.C4M7J5	EHI_050990,EHI_087710,EHI_008390,EHI_070740,EHI_170330
GO Component	GO:0043231	Intracellular membrane-bounded organelle	127	2251	0.13	0.0019	5759.A7UFC2,5759.B1N2Z3,5759.B1N3N6,5759.B1N3V4,5759.B1N5A1,5759.C4LSB9,5759.C4LSC4,5759.C4LSE9,5759.C4LSN8,5759.C4LT02,5759.C4LT37,5759.C4LT81,5759.C4LT83,5759.C4LTB2,5759.C4LU56,5759.C4LU58,5759.C4LU92,5759.C4LUC7,5759.C4LUX0,5759.C4LV09,5759.C4LV26,5759.C4LV75,5759.C4LVD3,5759.C4LVM5,5759.C4LVN9,5759.C4LVT1,5759.C4LVZ6,5759.C4LVZ9,5759.C4LW22,5759.C4LW47,5759.C4LW50,5759.C4LWM9,5759.C4LWR5,575…	trf1,EHI_090400,EHI_097980,EHI_129760,EHI_017890,EHI_153280,EHI_153330,EHI_153670,EHI_151990,EHI_146340,EHI_148670,EHI_044590,EHI_044610,EHI_044930,EHI_006860,EHI_068680,EHI_110400,EHI_110810,EHI_179100,EHI_092470,EHI_092660,EHI_182990,EHI_197160,EHI_103830,EHI_186720,EHI_187140,EHI_126110,EHI_126140,EHI_141370,EHI_142020,EHI_142050,EHI_069410,EHI_198690,EHI_198880,EHI_127340,EHI_131080,EHI_01387…
GO Component	GO:0030014	CCR4-NOT complex	5	9	1.12	0.0024	5759.C4LYF8,5759.C4M1V1,5759.C4M3Y6,5759.C4M7Y3,5759.Q56AY2	EHI_093570,EHI_027650,EHI_200810,EHI_119550,EHI_048150
GO Component	GO:0031428	Box C/D RNP complex	4	5	1.28	0.0041	5759.C4LYN2,5759.C4LZ69,5759.C4M5N2,5759.C4MAW3	EHI_118840,EHI_104600,EHI_122740,EHI_183900
GO Component	GO:0030015	CCR4-NOT core complex	4	8	1.07	0.0142	5759.C4LYF8,5759.C4M3Y6,5759.C4M7Y3,5759.Q56AY2	EHI_093570,EHI_200810,EHI_119550,EHI_048150
GO Component	GO:0005732	sno(s)RNA-containing ribonucleoprotein complex	5	20	0.77	0.0395	5759.C4LYN2,5759.C4LZ69,5759.C4LZT0,5759.C4M5N2,5759.C4MAW3	EHI_118840,EHI_104600,EHI_194040,EHI_122740,EHI_183900
STRING clusters	CL:4158	Formation of a pool of free 40S subunits	133	187	1.23	5.44e-105	5759.A0A175JXH6,5759.B1N2I3,5759.B1N2I7,5759.B1N2Z3,5759.B1N316,5759.B1N384,5759.B1N3F8,5759.B1N3K9,5759.B1N4V3,5759.C4LS99,5759.C4LSA0,5759.C4LSC4,5759.C4LSR1,5759.C4LSU3,5759.C4LSV8,5759.C4LSZ3,5759.C4LT02,5759.C4LT77,5759.C4LT81,5759.C4LT96,5759.C4LTA0,5759.C4LTA2,5759.C4LTB2,5759.C4LTE3,5759.C4LTQ0,5759.C4LTQ5,5759.C4LU13,5759.C4LU56,5759.C4LU92,5759.C4LUN3,5759.C4LUV3,5759.C4LV05,5759.C4LV09…	EHI_008650,EHI_012360,EHI_012480,EHI_090400,EHI_008010,EHI_064710,EHI_069490,EHI_140540,EHI_014110,EHI_092120,EHI_030760,EHI_153330,EHI_152230,EHI_152570,EHI_152750,EHI_148230,EHI_146340,EHI_044550,EHI_044590,EHI_044770,EHI_044810,EHI_044830,EHI_044930,EHI_045300,EHI_050130,EHI_050280,EHI_068200,EHI_006860,EHI_110400,EHI_023220,EHI_178890,EHI_092430,EHI_092470,EHI_182850,EHI_161180,EHI_051710,EHI…
STRING clusters	CL:4164	GTP hydrolysis and joining of the 60S ribosomal subunit	118	156	1.25	2.25e-94	5759.A0A175JXH6,5759.B1N2I3,5759.B1N2I7,5759.B1N2Z3,5759.B1N316,5759.B1N384,5759.B1N3F8,5759.B1N3K9,5759.B1N4V3,5759.C4LS99,5759.C4LSA0,5759.C4LSC4,5759.C4LSR1,5759.C4LSU3,5759.C4LSZ3,5759.C4LT02,5759.C4LT77,5759.C4LT81,5759.C4LT96,5759.C4LTA0,5759.C4LTA2,5759.C4LTE3,5759.C4LTQ0,5759.C4LTQ5,5759.C4LU13,5759.C4LU56,5759.C4LU92,5759.C4LUN3,5759.C4LV05,5759.C4LV09,5759.C4LV64,5759.C4LV69,5759.C4LVB0…	EHI_008650,EHI_012360,EHI_012480,EHI_090400,EHI_008010,EHI_064710,EHI_069490,EHI_140540,EHI_014110,EHI_092120,EHI_030760,EHI_153330,EHI_152230,EHI_152570,EHI_148230,EHI_146340,EHI_044550,EHI_044590,EHI_044770,EHI_044810,EHI_044830,EHI_045300,EHI_050130,EHI_050280,EHI_068200,EHI_006860,EHI_110400,EHI_023220,EHI_092430,EHI_092470,EHI_182850,EHI_161180,EHI_051710,EHI_197030,EHI_103310,EHI_186720,EHI…
STRING clusters	CL:4161	GTP hydrolysis and joining of the 60S ribosomal subunit	119	166	1.23	2.01e-93	5759.A0A175JXH6,5759.B1N2I3,5759.B1N2I7,5759.B1N2Z3,5759.B1N316,5759.B1N384,5759.B1N3F8,5759.B1N3K9,5759.B1N4V3,5759.C4LS99,5759.C4LSA0,5759.C4LSC4,5759.C4LSR1,5759.C4LSU3,5759.C4LSZ3,5759.C4LT02,5759.C4LT77,5759.C4LT81,5759.C4LT96,5759.C4LTA0,5759.C4LTA2,5759.C4LTE3,5759.C4LTQ0,5759.C4LTQ5,5759.C4LU13,5759.C4LU56,5759.C4LU92,5759.C4LUN3,5759.C4LV05,5759.C4LV09,5759.C4LV64,5759.C4LV69,5759.C4LVB0…	EHI_008650,EHI_012360,EHI_012480,EHI_090400,EHI_008010,EHI_064710,EHI_069490,EHI_140540,EHI_014110,EHI_092120,EHI_030760,EHI_153330,EHI_152230,EHI_152570,EHI_148230,EHI_146340,EHI_044550,EHI_044590,EHI_044770,EHI_044810,EHI_044830,EHI_045300,EHI_050130,EHI_050280,EHI_068200,EHI_006860,EHI_110400,EHI_023220,EHI_092430,EHI_092470,EHI_182850,EHI_161180,EHI_051710,EHI_197030,EHI_103310,EHI_186720,EHI…
STRING clusters	CL:4169	GTP hydrolysis and joining of the 60S ribosomal subunit	115	151	1.26	3.69e-92	5759.A0A175JXH6,5759.B1N2I3,5759.B1N2I7,5759.B1N2Z3,5759.B1N316,5759.B1N384,5759.B1N3F8,5759.B1N3K9,5759.B1N4V3,5759.C4LS99,5759.C4LSA0,5759.C4LSC4,5759.C4LSR1,5759.C4LSU3,5759.C4LSZ3,5759.C4LT02,5759.C4LT77,5759.C4LT81,5759.C4LT96,5759.C4LTA0,5759.C4LTA2,5759.C4LTE3,5759.C4LTQ0,5759.C4LTQ5,5759.C4LU13,5759.C4LU56,5759.C4LU92,5759.C4LUN3,5759.C4LV05,5759.C4LV09,5759.C4LV64,5759.C4LV69,5759.C4LVB0…	EHI_008650,EHI_012360,EHI_012480,EHI_090400,EHI_008010,EHI_064710,EHI_069490,EHI_140540,EHI_014110,EHI_092120,EHI_030760,EHI_153330,EHI_152230,EHI_152570,EHI_148230,EHI_146340,EHI_044550,EHI_044590,EHI_044770,EHI_044810,EHI_044830,EHI_045300,EHI_050130,EHI_050280,EHI_068200,EHI_006860,EHI_110400,EHI_023220,EHI_092430,EHI_092470,EHI_182850,EHI_161180,EHI_051710,EHI_197030,EHI_103310,EHI_186720,EHI…
STRING clusters	CL:4174	GTP hydrolysis and joining of the 60S ribosomal subunit	112	146	1.26	8.1e-90	5759.A0A175JXH6,5759.B1N2I3,5759.B1N2I7,5759.B1N2Z3,5759.B1N316,5759.B1N384,5759.B1N3F8,5759.B1N3K9,5759.B1N4V3,5759.C4LS99,5759.C4LSA0,5759.C4LSC4,5759.C4LSR1,5759.C4LSU3,5759.C4LSZ3,5759.C4LT02,5759.C4LT77,5759.C4LT81,5759.C4LT96,5759.C4LTA0,5759.C4LTA2,5759.C4LTE3,5759.C4LTQ0,5759.C4LTQ5,5759.C4LU13,5759.C4LU56,5759.C4LUN3,5759.C4LV05,5759.C4LV09,5759.C4LV64,5759.C4LV69,5759.C4LVB0,5759.C4LVC0…	EHI_008650,EHI_012360,EHI_012480,EHI_090400,EHI_008010,EHI_064710,EHI_069490,EHI_140540,EHI_014110,EHI_092120,EHI_030760,EHI_153330,EHI_152230,EHI_152570,EHI_148230,EHI_146340,EHI_044550,EHI_044590,EHI_044770,EHI_044810,EHI_044830,EHI_045300,EHI_050130,EHI_050280,EHI_068200,EHI_006860,EHI_023220,EHI_092430,EHI_092470,EHI_182850,EHI_161180,EHI_051710,EHI_197030,EHI_103310,EHI_186720,EHI_186830,EHI…
STRING clusters	CL:4179	GTP hydrolysis and joining of the 60S ribosomal subunit	109	141	1.26	1.76e-87	5759.A0A175JXH6,5759.B1N2I3,5759.B1N2I7,5759.B1N2Z3,5759.B1N316,5759.B1N384,5759.B1N3F8,5759.B1N3K9,5759.B1N4V3,5759.C4LS99,5759.C4LSA0,5759.C4LSC4,5759.C4LSR1,5759.C4LSU3,5759.C4LSZ3,5759.C4LT02,5759.C4LT77,5759.C4LT81,5759.C4LT96,5759.C4LTA0,5759.C4LTA2,5759.C4LTE3,5759.C4LTQ0,5759.C4LTQ5,5759.C4LU13,5759.C4LU56,5759.C4LUN3,5759.C4LV05,5759.C4LV09,5759.C4LV64,5759.C4LV69,5759.C4LVB0,5759.C4LVC0…	EHI_008650,EHI_012360,EHI_012480,EHI_090400,EHI_008010,EHI_064710,EHI_069490,EHI_140540,EHI_014110,EHI_092120,EHI_030760,EHI_153330,EHI_152230,EHI_152570,EHI_148230,EHI_146340,EHI_044550,EHI_044590,EHI_044770,EHI_044810,EHI_044830,EHI_045300,EHI_050130,EHI_050280,EHI_068200,EHI_006860,EHI_023220,EHI_092430,EHI_092470,EHI_182850,EHI_161180,EHI_051710,EHI_197030,EHI_103310,EHI_186720,EHI_186830,EHI…
STRING clusters	CL:4182	GTP hydrolysis and joining of the 60S ribosomal subunit	102	133	1.26	3.95e-81	5759.A0A175JXH6,5759.B1N2I3,5759.B1N2I7,5759.B1N2Z3,5759.B1N316,5759.B1N384,5759.B1N3F8,5759.B1N3K9,5759.B1N4V3,5759.C4LS99,5759.C4LSA0,5759.C4LSC4,5759.C4LSR1,5759.C4LSU3,5759.C4LSZ3,5759.C4LT02,5759.C4LT77,5759.C4LT81,5759.C4LT96,5759.C4LTA0,5759.C4LTA2,5759.C4LTE3,5759.C4LTQ0,5759.C4LTQ5,5759.C4LU13,5759.C4LU56,5759.C4LUN3,5759.C4LV05,5759.C4LV09,5759.C4LV64,5759.C4LV69,5759.C4LVB0,5759.C4LVC0…	EHI_008650,EHI_012360,EHI_012480,EHI_090400,EHI_008010,EHI_064710,EHI_069490,EHI_140540,EHI_014110,EHI_092120,EHI_030760,EHI_153330,EHI_152230,EHI_152570,EHI_148230,EHI_146340,EHI_044550,EHI_044590,EHI_044770,EHI_044810,EHI_044830,EHI_045300,EHI_050130,EHI_050280,EHI_068200,EHI_006860,EHI_023220,EHI_092430,EHI_092470,EHI_182850,EHI_161180,EHI_051710,EHI_197030,EHI_103310,EHI_186720,EHI_187150,EHI…
STRING clusters	CL:4187	GTP hydrolysis and joining of the 60S ribosomal subunit	75	94	1.28	4.17e-59	5759.B1N2I3,5759.B1N2I7,5759.B1N2Z3,5759.B1N316,5759.B1N3K9,5759.B1N4V3,5759.C4LS99,5759.C4LSA0,5759.C4LSC4,5759.C4LSR1,5759.C4LSZ3,5759.C4LT02,5759.C4LT77,5759.C4LT81,5759.C4LTA0,5759.C4LTA2,5759.C4LTQ5,5759.C4LU56,5759.C4LUN3,5759.C4LV09,5759.C4LV64,5759.C4LVB0,5759.C4LVC0,5759.C4LVH6,5759.C4LVN9,5759.C4LVT2,5759.C4LVZ6,5759.C4LVZ9,5759.C4LW09,5759.C4LW10,5759.C4LW40,5759.C4LW92,5759.C4LWW3,575…	EHI_012360,EHI_012480,EHI_090400,EHI_008010,EHI_140540,EHI_014110,EHI_092120,EHI_030760,EHI_153330,EHI_152230,EHI_148230,EHI_146340,EHI_044550,EHI_044590,EHI_044810,EHI_044830,EHI_050280,EHI_006860,EHI_023220,EHI_092470,EHI_182850,EHI_051710,EHI_197030,EHI_103310,EHI_186720,EHI_187150,EHI_126110,EHI_126140,EHI_005890,EHI_030070,EHI_141940,EHI_155410,EHI_126870,EHI_127200,EHI_127340,EHI_035600,EHI…
STRING clusters	CL:4192	GTP hydrolysis and joining of the 60S ribosomal subunit	71	89	1.28	8.63e-56	5759.B1N2I3,5759.B1N2I7,5759.B1N2Z3,5759.B1N316,5759.B1N3K9,5759.B1N4V3,5759.C4LS99,5759.C4LSA0,5759.C4LSC4,5759.C4LSR1,5759.C4LSZ3,5759.C4LT02,5759.C4LT77,5759.C4LT81,5759.C4LTA0,5759.C4LTA2,5759.C4LTQ5,5759.C4LU56,5759.C4LUN3,5759.C4LV09,5759.C4LV64,5759.C4LVB0,5759.C4LVC0,5759.C4LVH6,5759.C4LVN9,5759.C4LVT2,5759.C4LVZ6,5759.C4LVZ9,5759.C4LW09,5759.C4LW10,5759.C4LW40,5759.C4LW92,5759.C4LWW3,575…	EHI_012360,EHI_012480,EHI_090400,EHI_008010,EHI_140540,EHI_014110,EHI_092120,EHI_030760,EHI_153330,EHI_152230,EHI_148230,EHI_146340,EHI_044550,EHI_044590,EHI_044810,EHI_044830,EHI_050280,EHI_006860,EHI_023220,EHI_092470,EHI_182850,EHI_051710,EHI_197030,EHI_103310,EHI_186720,EHI_187150,EHI_126110,EHI_126140,EHI_005890,EHI_030070,EHI_141940,EHI_155410,EHI_126870,EHI_127200,EHI_127340,EHI_035600,EHI…
STRING clusters	CL:4193	GTP hydrolysis and joining of the 60S ribosomal subunit	66	82	1.28	7.68e-52	5759.B1N2I3,5759.B1N2I7,5759.B1N2Z3,5759.B1N3K9,5759.B1N4V3,5759.C4LS99,5759.C4LSA0,5759.C4LSC4,5759.C4LSR1,5759.C4LSZ3,5759.C4LT02,5759.C4LT77,5759.C4LT81,5759.C4LTA0,5759.C4LTA2,5759.C4LTQ5,5759.C4LU56,5759.C4LUN3,5759.C4LV09,5759.C4LV64,5759.C4LVB0,5759.C4LVC0,5759.C4LVH6,5759.C4LVN9,5759.C4LVT2,5759.C4LVZ6,5759.C4LVZ9,5759.C4LW09,5759.C4LW10,5759.C4LW40,5759.C4LW92,5759.C4LWW3,5759.C4LWZ3,575…	EHI_012360,EHI_012480,EHI_090400,EHI_140540,EHI_014110,EHI_092120,EHI_030760,EHI_153330,EHI_152230,EHI_148230,EHI_146340,EHI_044550,EHI_044590,EHI_044810,EHI_044830,EHI_050280,EHI_006860,EHI_023220,EHI_092470,EHI_182850,EHI_051710,EHI_197030,EHI_103310,EHI_186720,EHI_187150,EHI_126110,EHI_126140,EHI_005890,EHI_030070,EHI_141940,EHI_155410,EHI_126870,EHI_127200,EHI_127340,EHI_035600,EHI_004200,EHI…
STRING clusters	CL:4194	GTP hydrolysis and joining of the 60S ribosomal subunit	64	75	1.31	2.5e-51	5759.B1N2I3,5759.B1N2I7,5759.B1N2Z3,5759.B1N3K9,5759.B1N4V3,5759.C4LS99,5759.C4LSA0,5759.C4LSC4,5759.C4LSZ3,5759.C4LT02,5759.C4LT77,5759.C4LT81,5759.C4LTA0,5759.C4LTA2,5759.C4LTQ5,5759.C4LU56,5759.C4LUN3,5759.C4LV09,5759.C4LV64,5759.C4LVB0,5759.C4LVC0,5759.C4LVH6,5759.C4LVN9,5759.C4LVT2,5759.C4LVZ6,5759.C4LVZ9,5759.C4LW09,5759.C4LW10,5759.C4LW40,5759.C4LW92,5759.C4LWW3,5759.C4LWZ3,5759.C4LX06,575…	EHI_012360,EHI_012480,EHI_090400,EHI_140540,EHI_014110,EHI_092120,EHI_030760,EHI_153330,EHI_148230,EHI_146340,EHI_044550,EHI_044590,EHI_044810,EHI_044830,EHI_050280,EHI_006860,EHI_023220,EHI_092470,EHI_182850,EHI_051710,EHI_197030,EHI_103310,EHI_186720,EHI_187150,EHI_126110,EHI_126140,EHI_005890,EHI_030070,EHI_141940,EHI_155410,EHI_126870,EHI_127200,EHI_127340,EHI_035600,EHI_004200,EHI_009680,EHI…
STRING clusters	CL:4198	GTP hydrolysis and joining of the 60S ribosomal subunit	54	63	1.31	5e-43	5759.B1N2I3,5759.B1N2I7,5759.B1N2Z3,5759.B1N3K9,5759.B1N4V3,5759.C4LS99,5759.C4LSA0,5759.C4LT02,5759.C4LT77,5759.C4LT81,5759.C4LTA0,5759.C4LTA2,5759.C4LTQ5,5759.C4LU56,5759.C4LUN3,5759.C4LV64,5759.C4LVB0,5759.C4LVC0,5759.C4LVH6,5759.C4LVT2,5759.C4LVZ6,5759.C4LVZ9,5759.C4LW09,5759.C4LW10,5759.C4LW40,5759.C4LW92,5759.C4LWW3,5759.C4LWZ3,5759.C4LX06,5759.C4LXZ0,5759.C4LZ42,5759.C4LZH1,5759.C4LZQ8,575…	EHI_012360,EHI_012480,EHI_090400,EHI_140540,EHI_014110,EHI_092120,EHI_030760,EHI_146340,EHI_044550,EHI_044590,EHI_044810,EHI_044830,EHI_050280,EHI_006860,EHI_023220,EHI_182850,EHI_051710,EHI_197030,EHI_103310,EHI_187150,EHI_126110,EHI_126140,EHI_005890,EHI_030070,EHI_141940,EHI_155410,EHI_126870,EHI_127200,EHI_127340,EHI_035600,EHI_009680,EHI_124330,EHI_038860,EHI_021450,EHI_030710,EHI_140170,EHI…
STRING clusters	CL:4201	Ribosome	49	57	1.31	6.11e-39	5759.B1N2I3,5759.B1N2I7,5759.B1N2Z3,5759.B1N3K9,5759.B1N4V3,5759.C4LS99,5759.C4LSA0,5759.C4LT02,5759.C4LT77,5759.C4LT81,5759.C4LTA2,5759.C4LTQ5,5759.C4LU56,5759.C4LUN3,5759.C4LV64,5759.C4LVB0,5759.C4LVC0,5759.C4LVH6,5759.C4LVT2,5759.C4LVZ6,5759.C4LW10,5759.C4LW40,5759.C4LW92,5759.C4LWW3,5759.C4LWZ3,5759.C4LXZ0,5759.C4LZ42,5759.C4LZH1,5759.C4LZQ8,5759.C4M059,5759.C4M1E1,5759.C4M466,5759.C4M549,575…	EHI_012360,EHI_012480,EHI_090400,EHI_140540,EHI_014110,EHI_092120,EHI_030760,EHI_146340,EHI_044550,EHI_044590,EHI_044830,EHI_050280,EHI_006860,EHI_023220,EHI_182850,EHI_051710,EHI_197030,EHI_103310,EHI_187150,EHI_126110,EHI_030070,EHI_141940,EHI_155410,EHI_126870,EHI_127200,EHI_035600,EHI_009680,EHI_124330,EHI_038860,EHI_021450,EHI_030710,EHI_140170,EHI_078300,EHI_020310,EHI_026410,EHI_065270,EHI…
STRING clusters	CL:4204	Small ribosomal subunit, and Large ribosomal subunit	45	52	1.31	9.52e-36	5759.B1N2I3,5759.B1N2I7,5759.B1N2Z3,5759.B1N3K9,5759.B1N4V3,5759.C4LS99,5759.C4LSA0,5759.C4LT02,5759.C4LT77,5759.C4LT81,5759.C4LTA2,5759.C4LTQ5,5759.C4LU56,5759.C4LUN3,5759.C4LV64,5759.C4LVB0,5759.C4LVC0,5759.C4LVH6,5759.C4LVZ6,5759.C4LW10,5759.C4LW40,5759.C4LW92,5759.C4LWW3,5759.C4LWZ3,5759.C4LXZ0,5759.C4LZ42,5759.C4LZH1,5759.C4LZQ8,5759.C4M059,5759.C4M1E1,5759.C4M466,5759.C4M549,5759.C4M5B7,575…	EHI_012360,EHI_012480,EHI_090400,EHI_140540,EHI_014110,EHI_092120,EHI_030760,EHI_146340,EHI_044550,EHI_044590,EHI_044830,EHI_050280,EHI_006860,EHI_023220,EHI_182850,EHI_051710,EHI_197030,EHI_103310,EHI_126110,EHI_030070,EHI_141940,EHI_155410,EHI_126870,EHI_127200,EHI_035600,EHI_009680,EHI_124330,EHI_038860,EHI_021450,EHI_030710,EHI_140170,EHI_078300,EHI_020310,EHI_026410,EHI_065270,EHI_020280,EHI…
STRING clusters	CL:4664	Preribosome, and Nucleolus	58	129	1.03	8.3e-35	5759.B1N3N6,5759.B1N5A1,5759.C4LSB9,5759.C4LT83,5759.C4LTL2,5759.C4LU58,5759.C4LUX0,5759.C4LV12,5759.C4LV26,5759.C4LW22,5759.C4LW47,5759.C4LW50,5759.C4LWM9,5759.C4LWR5,5759.C4LWT4,5759.C4LXM0,5759.C4LXN0,5759.C4LXV1,5759.C4LY91,5759.C4LYM8,5759.C4LYN2,5759.C4LZ30,5759.C4LZ52,5759.C4LZ57,5759.C4LZ69,5759.C4LZA3,5759.C4LZL9,5759.C4LZM1,5759.C4LZM7,5759.C4LZN4,5759.C4M003,5759.C4M085,5759.C4M0L5,575…	EHI_097980,EHI_017890,EHI_153280,EHI_044610,EHI_012190,EHI_068680,EHI_179100,EHI_092500,EHI_092660,EHI_141370,EHI_142020,EHI_142050,EHI_069410,EHI_198690,EHI_198880,EHI_073600,EHI_013870,EHI_087710,EHI_166870,EHI_118800,EHI_118840,EHI_009540,EHI_104410,EHI_083120,EHI_104600,EHI_000520,EHI_174940,EHI_174960,EHI_175020,EHI_175090,EHI_065870,EHI_004900,EHI_008390,EHI_009860,EHI_105200,EHI_164370,EIF…
STRING clusters	CL:4652	Nucleolus, and mRNA decay by 3 to 5 exoribonuclease	63	166	0.96	1.55e-34	5759.B1N3N6,5759.B1N5A1,5759.C4LSB9,5759.C4LT83,5759.C4LTL2,5759.C4LU58,5759.C4LUX0,5759.C4LV12,5759.C4LV26,5759.C4LVM5,5759.C4LW22,5759.C4LW47,5759.C4LW50,5759.C4LWM9,5759.C4LWR5,5759.C4LWT4,5759.C4LXM0,5759.C4LXN0,5759.C4LXV1,5759.C4LY91,5759.C4LYM8,5759.C4LYN2,5759.C4LZ30,5759.C4LZ52,5759.C4LZ57,5759.C4LZ69,5759.C4LZA3,5759.C4LZL9,5759.C4LZM1,5759.C4LZM7,5759.C4LZN4,5759.C4LZT0,5759.C4M003,575…	EHI_097980,EHI_017890,EHI_153280,EHI_044610,EHI_012190,EHI_068680,EHI_179100,EHI_092500,EHI_092660,EHI_103830,EHI_141370,EHI_142020,EHI_142050,EHI_069410,EHI_198690,EHI_198880,EHI_073600,EHI_013870,EHI_087710,EHI_166870,EHI_118800,EHI_118840,EHI_009540,EHI_104410,EHI_083120,EHI_104600,EHI_000520,EHI_174940,EHI_174960,EHI_175020,EHI_175090,EHI_194040,EHI_065870,EHI_004900,EHI_008390,EHI_009860,EHI…
STRING clusters	CL:4655	Nucleolus, and mRNA decay by 3 to 5 exoribonuclease	62	160	0.96	2.12e-34	5759.B1N3N6,5759.B1N5A1,5759.C4LSB9,5759.C4LT83,5759.C4LTL2,5759.C4LU58,5759.C4LUX0,5759.C4LV12,5759.C4LV26,5759.C4LVM5,5759.C4LW22,5759.C4LW47,5759.C4LW50,5759.C4LWM9,5759.C4LWR5,5759.C4LWT4,5759.C4LXM0,5759.C4LXN0,5759.C4LXV1,5759.C4LY91,5759.C4LYM8,5759.C4LYN2,5759.C4LZ30,5759.C4LZ52,5759.C4LZ57,5759.C4LZ69,5759.C4LZA3,5759.C4LZL9,5759.C4LZM1,5759.C4LZM7,5759.C4LZN4,5759.C4LZT0,5759.C4M003,575…	EHI_097980,EHI_017890,EHI_153280,EHI_044610,EHI_012190,EHI_068680,EHI_179100,EHI_092500,EHI_092660,EHI_103830,EHI_141370,EHI_142020,EHI_142050,EHI_069410,EHI_198690,EHI_198880,EHI_073600,EHI_013870,EHI_087710,EHI_166870,EHI_118800,EHI_118840,EHI_009540,EHI_104410,EHI_083120,EHI_104600,EHI_000520,EHI_174940,EHI_174960,EHI_175020,EHI_175090,EHI_194040,EHI_065870,EHI_004900,EHI_008390,EHI_009860,EHI…
STRING clusters	CL:4659	Nucleolus, and mRNA decay by 3 to 5 exoribonuclease	61	154	0.97	2.84e-34	5759.B1N3N6,5759.B1N5A1,5759.C4LSB9,5759.C4LT83,5759.C4LTL2,5759.C4LU58,5759.C4LUX0,5759.C4LV12,5759.C4LV26,5759.C4LVM5,5759.C4LW22,5759.C4LW47,5759.C4LW50,5759.C4LWM9,5759.C4LWR5,5759.C4LWT4,5759.C4LXM0,5759.C4LXN0,5759.C4LXV1,5759.C4LY91,5759.C4LYM8,5759.C4LYN2,5759.C4LZ30,5759.C4LZ52,5759.C4LZ57,5759.C4LZ69,5759.C4LZA3,5759.C4LZL9,5759.C4LZM1,5759.C4LZM7,5759.C4LZN4,5759.C4LZT0,5759.C4M003,575…	EHI_097980,EHI_017890,EHI_153280,EHI_044610,EHI_012190,EHI_068680,EHI_179100,EHI_092500,EHI_092660,EHI_103830,EHI_141370,EHI_142020,EHI_142050,EHI_069410,EHI_198690,EHI_198880,EHI_073600,EHI_013870,EHI_087710,EHI_166870,EHI_118800,EHI_118840,EHI_009540,EHI_104410,EHI_083120,EHI_104600,EHI_000520,EHI_174940,EHI_174960,EHI_175020,EHI_175090,EHI_194040,EHI_065870,EHI_004900,EHI_008390,EHI_009860,EHI…
STRING clusters	CL:4660	Nucleolus, and mRNA decay by 3 to 5 exoribonuclease	60	148	0.98	3.74e-34	5759.B1N3N6,5759.B1N5A1,5759.C4LSB9,5759.C4LT83,5759.C4LTL2,5759.C4LU58,5759.C4LUX0,5759.C4LV12,5759.C4LV26,5759.C4LVM5,5759.C4LW22,5759.C4LW47,5759.C4LW50,5759.C4LWM9,5759.C4LWR5,5759.C4LWT4,5759.C4LXM0,5759.C4LXN0,5759.C4LXV1,5759.C4LY91,5759.C4LYM8,5759.C4LYN2,5759.C4LZ30,5759.C4LZ52,5759.C4LZ57,5759.C4LZ69,5759.C4LZA3,5759.C4LZL9,5759.C4LZM1,5759.C4LZM7,5759.C4LZN4,5759.C4M003,5759.C4M085,575…	EHI_097980,EHI_017890,EHI_153280,EHI_044610,EHI_012190,EHI_068680,EHI_179100,EHI_092500,EHI_092660,EHI_103830,EHI_141370,EHI_142020,EHI_142050,EHI_069410,EHI_198690,EHI_198880,EHI_073600,EHI_013870,EHI_087710,EHI_166870,EHI_118800,EHI_118840,EHI_009540,EHI_104410,EHI_083120,EHI_104600,EHI_000520,EHI_174940,EHI_174960,EHI_175020,EHI_175090,EHI_065870,EHI_004900,EHI_008390,EHI_009860,EHI_105200,EHI…
STRING clusters	CL:4666	Preribosome, and Nucleolus	56	123	1.03	6.65e-34	5759.B1N3N6,5759.B1N5A1,5759.C4LSB9,5759.C4LT83,5759.C4LTL2,5759.C4LU58,5759.C4LUX0,5759.C4LV12,5759.C4LV26,5759.C4LW22,5759.C4LW47,5759.C4LW50,5759.C4LWM9,5759.C4LWR5,5759.C4LWT4,5759.C4LXM0,5759.C4LXN0,5759.C4LXV1,5759.C4LY91,5759.C4LYM8,5759.C4LYN2,5759.C4LZ30,5759.C4LZ52,5759.C4LZ57,5759.C4LZ69,5759.C4LZA3,5759.C4LZL9,5759.C4LZM1,5759.C4LZM7,5759.C4LZN4,5759.C4M003,5759.C4M085,5759.C4M0L5,575…	EHI_097980,EHI_017890,EHI_153280,EHI_044610,EHI_012190,EHI_068680,EHI_179100,EHI_092500,EHI_092660,EHI_141370,EHI_142020,EHI_142050,EHI_069410,EHI_198690,EHI_198880,EHI_073600,EHI_013870,EHI_087710,EHI_166870,EHI_118800,EHI_118840,EHI_009540,EHI_104410,EHI_083120,EHI_104600,EHI_000520,EHI_174940,EHI_174960,EHI_175020,EHI_175090,EHI_065870,EHI_004900,EHI_008390,EHI_009860,EHI_105200,EHI_164370,EIF…
STRING clusters	CL:4208	Cytosolic small ribosomal subunit, and Large ribosomal subunit	41	45	1.34	3e-33	5759.B1N2I3,5759.B1N2I7,5759.B1N2Z3,5759.B1N3K9,5759.B1N4V3,5759.C4LS99,5759.C4LSA0,5759.C4LT02,5759.C4LT77,5759.C4LT81,5759.C4LTA2,5759.C4LTQ5,5759.C4LU56,5759.C4LUN3,5759.C4LV64,5759.C4LVB0,5759.C4LVC0,5759.C4LW10,5759.C4LW40,5759.C4LW92,5759.C4LWW3,5759.C4LWZ3,5759.C4LXZ0,5759.C4LZ42,5759.C4LZH1,5759.C4LZQ8,5759.C4M059,5759.C4M1E1,5759.C4M466,5759.C4M5B7,5759.C4M5V7,5759.C4M7U0,5759.C4M7U2,575…	EHI_012360,EHI_012480,EHI_090400,EHI_140540,EHI_014110,EHI_092120,EHI_030760,EHI_146340,EHI_044550,EHI_044590,EHI_044830,EHI_050280,EHI_006860,EHI_023220,EHI_182850,EHI_051710,EHI_197030,EHI_030070,EHI_141940,EHI_155410,EHI_126870,EHI_127200,EHI_035600,EHI_009680,EHI_124330,EHI_038860,EHI_021450,EHI_030710,EHI_140170,EHI_020310,EHI_026410,EHI_020280,EHI_020300,EHI_036530,EHI_192800,EHI_124850,EHI…
STRING clusters	CL:4211	Ribosome	35	36	1.36	6.22e-29	5759.B1N2I3,5759.B1N2I7,5759.B1N2Z3,5759.B1N4V3,5759.C4LS99,5759.C4LSA0,5759.C4LT02,5759.C4LT77,5759.C4LT81,5759.C4LTA2,5759.C4LTQ5,5759.C4LU56,5759.C4LUN3,5759.C4LV64,5759.C4LVB0,5759.C4LVC0,5759.C4LW10,5759.C4LW40,5759.C4LWW3,5759.C4LWZ3,5759.C4LXZ0,5759.C4LZ42,5759.C4LZH1,5759.C4LZQ8,5759.C4M1E1,5759.C4M466,5759.C4M5B7,5759.C4M7U0,5759.C4M7U2,5759.C4M8F6,5759.C4M919,5759.C4M979,5759.C4M9F4,575…	EHI_012360,EHI_012480,EHI_090400,EHI_014110,EHI_092120,EHI_030760,EHI_146340,EHI_044550,EHI_044590,EHI_044830,EHI_050280,EHI_006860,EHI_023220,EHI_182850,EHI_051710,EHI_197030,EHI_030070,EHI_141940,EHI_126870,EHI_127200,EHI_035600,EHI_009680,EHI_124330,EHI_038860,EHI_030710,EHI_140170,EHI_020310,EHI_020280,EHI_020300,EHI_036530,EHI_192800,EHI_124850,EHI_074800,EHI_146570,EHI_042720
STRING clusters	CL:4216	Ribosome	30	31	1.36	1.12e-24	5759.B1N2I3,5759.B1N2I7,5759.B1N2Z3,5759.B1N4V3,5759.C4LS99,5759.C4LSA0,5759.C4LT02,5759.C4LT77,5759.C4LT81,5759.C4LTA2,5759.C4LTQ5,5759.C4LU56,5759.C4LUN3,5759.C4LV64,5759.C4LVB0,5759.C4LVC0,5759.C4LW10,5759.C4LW40,5759.C4LWW3,5759.C4LWZ3,5759.C4LXZ0,5759.C4LZH1,5759.C4M1E1,5759.C4M5B7,5759.C4M7U0,5759.C4M7U2,5759.C4M8F6,5759.C4M919,5759.C4M9F4,5759.C4MB46	EHI_012360,EHI_012480,EHI_090400,EHI_014110,EHI_092120,EHI_030760,EHI_146340,EHI_044550,EHI_044590,EHI_044830,EHI_050280,EHI_006860,EHI_023220,EHI_182850,EHI_051710,EHI_197030,EHI_030070,EHI_141940,EHI_126870,EHI_127200,EHI_035600,EHI_124330,EHI_030710,EHI_020310,EHI_020280,EHI_020300,EHI_036530,EHI_192800,EHI_074800,EHI_042720
STRING clusters	CL:4811	Preribosome, large subunit precursor, and Ribosomal large subunit biogenesis	29	49	1.15	1.36e-19	5759.B1N5A1,5759.C4LTL2,5759.C4LU58,5759.C4LWM9,5759.C4LWR5,5759.C4LWT4,5759.C4LY91,5759.C4LYM8,5759.C4LZ30,5759.C4LZ52,5759.C4LZ57,5759.C4LZA3,5759.C4LZL9,5759.C4LZM1,5759.C4LZM7,5759.C4LZN4,5759.C4M0Q1,5759.C4M125,5759.C4M1R9,5759.C4M2Q1,5759.C4M3C6,5759.C4M3V4,5759.C4M4E5,5759.C4M6R5,5759.C4M883,5759.C4M8Q0,5759.C4M9H6,5759.C4MAW7,5759.C4MAY8	EHI_017890,EHI_012190,EHI_068680,EHI_069410,EHI_198690,EHI_198880,EHI_166870,EHI_118800,EHI_009540,EHI_104410,EHI_083120,EHI_000520,EHI_174940,EHI_174960,EHI_175020,EHI_175090,EHI_009860,EHI_105200,EHI_164370,EIF6,EHI_053080,EHI_163740,EHI_078560,EHI_088070,EHI_098810,EHI_132370,EHI_105790,EHI_029200,EHI_102940
STRING clusters	CL:4814	Preribosome, large subunit precursor, and Ribosomal large subunit biogenesis	28	44	1.18	1.52e-19	5759.B1N5A1,5759.C4LTL2,5759.C4LU58,5759.C4LWM9,5759.C4LWR5,5759.C4LWT4,5759.C4LY91,5759.C4LYM8,5759.C4LZ30,5759.C4LZ52,5759.C4LZ57,5759.C4LZL9,5759.C4LZM1,5759.C4LZM7,5759.C4LZN4,5759.C4M0Q1,5759.C4M125,5759.C4M1R9,5759.C4M2Q1,5759.C4M3C6,5759.C4M3V4,5759.C4M4E5,5759.C4M6R5,5759.C4M883,5759.C4M8Q0,5759.C4M9H6,5759.C4MAW7,5759.C4MAY8	EHI_017890,EHI_012190,EHI_068680,EHI_069410,EHI_198690,EHI_198880,EHI_166870,EHI_118800,EHI_009540,EHI_104410,EHI_083120,EHI_174940,EHI_174960,EHI_175020,EHI_175090,EHI_009860,EHI_105200,EHI_164370,EIF6,EHI_053080,EHI_163740,EHI_078560,EHI_088070,EHI_098810,EHI_132370,EHI_105790,EHI_029200,EHI_102940
STRING clusters	CL:4218	Large ribosomal subunit, and Cytosolic small ribosomal subunit	23	23	1.38	4.63e-19	5759.B1N2I3,5759.B1N2I7,5759.B1N2Z3,5759.B1N4V3,5759.C4LSA0,5759.C4LT02,5759.C4LT77,5759.C4LTA2,5759.C4LU56,5759.C4LUN3,5759.C4LV64,5759.C4LVB0,5759.C4LW10,5759.C4LW40,5759.C4LWW3,5759.C4LWZ3,5759.C4LXZ0,5759.C4LZH1,5759.C4M1E1,5759.C4M7U0,5759.C4M7U2,5759.C4M919,5759.C4MB46	EHI_012360,EHI_012480,EHI_090400,EHI_014110,EHI_030760,EHI_146340,EHI_044550,EHI_044830,EHI_006860,EHI_023220,EHI_182850,EHI_051710,EHI_030070,EHI_141940,EHI_126870,EHI_127200,EHI_035600,EHI_124330,EHI_030710,EHI_020280,EHI_020300,EHI_192800,EHI_042720
STRING clusters	CL:4380	Large ribosomal subunit	23	33	1.22	1.19e-16	5759.A0A175JXH6,5759.B1N3F8,5759.C4LSU3,5759.C4LT96,5759.C4LTQ0,5759.C4LU13,5759.C4LV05,5759.C4LV69,5759.C4LWJ4,5759.C4LWK0,5759.C4LX05,5759.C4LXC8,5759.C4LYF9,5759.C4LZP2,5759.C4M0M6,5759.C4M0X0,5759.C4M2J3,5759.C4M3F3,5759.C4M569,5759.C4M6H0,5759.C4M7V3,5759.C4M8A9,5759.C4M8M3	EHI_008650,EHI_069490,EHI_152570,EHI_044770,EHI_050130,EHI_068200,EHI_092430,EHI_161180,EHI_096850,EHI_069110,EHI_127330,EHI_079190,EHI_093580,EHI_038580,EHI_008620,EHI_015320,EHI_054740,EHI_017700,EHI_111570,EHI_099760,EHI_020370,EHI_058080,EHI_095610
STRING clusters	CL:4819	Mixed, incl. Preribosome, large subunit precursor, and CBF/Mak21 family	22	36	1.16	4.83e-15	5759.C4LTL2,5759.C4LU58,5759.C4LWR5,5759.C4LWT4,5759.C4LY91,5759.C4LZ30,5759.C4LZ57,5759.C4LZL9,5759.C4LZM1,5759.C4LZM7,5759.C4LZN4,5759.C4M0Q1,5759.C4M1R9,5759.C4M2Q1,5759.C4M3V4,5759.C4M4E5,5759.C4M6R5,5759.C4M883,5759.C4M8Q0,5759.C4M9H6,5759.C4MAW7,5759.C4MAY8	EHI_012190,EHI_068680,EHI_198690,EHI_198880,EHI_166870,EHI_009540,EHI_083120,EHI_174940,EHI_174960,EHI_175020,EHI_175090,EHI_009860,EHI_164370,EIF6,EHI_163740,EHI_078560,EHI_088070,EHI_098810,EHI_132370,EHI_105790,EHI_029200,EHI_102940
STRING clusters	CL:4385	Large ribosomal subunit	20	28	1.23	1.29e-14	5759.A0A175JXH6,5759.B1N3F8,5759.C4LSU3,5759.C4LT96,5759.C4LU13,5759.C4LV05,5759.C4LV69,5759.C4LWJ4,5759.C4LWK0,5759.C4LX05,5759.C4LXC8,5759.C4LZP2,5759.C4M0M6,5759.C4M0X0,5759.C4M2J3,5759.C4M3F3,5759.C4M569,5759.C4M6H0,5759.C4M7V3,5759.C4M8A9	EHI_008650,EHI_069490,EHI_152570,EHI_044770,EHI_068200,EHI_092430,EHI_161180,EHI_096850,EHI_069110,EHI_127330,EHI_079190,EHI_038580,EHI_008620,EHI_015320,EHI_054740,EHI_017700,EHI_111570,EHI_099760,EHI_020370,EHI_058080
STRING clusters	CL:4669	Small-subunit processome, and Preribosome, small subunit precursor	26	69	0.95	7.28e-14	5759.B1N3N6,5759.C4LSB9,5759.C4LT83,5759.C4LUX0,5759.C4LV26,5759.C4LW22,5759.C4LW47,5759.C4LW50,5759.C4LXM0,5759.C4LXN0,5759.C4LXV1,5759.C4LYN2,5759.C4LZ69,5759.C4M003,5759.C4M085,5759.C4M0L5,5759.C4M2T6,5759.C4M438,5759.C4M5L0,5759.C4M5N2,5759.C4M5T1,5759.C4M7J5,5759.C4M7Y5,5759.C4M8E8,5759.C4M9R3,5759.C4MAW3	EHI_097980,EHI_153280,EHI_044610,EHI_179100,EHI_092660,EHI_141370,EHI_142020,EHI_142050,EHI_073600,EHI_013870,EHI_087710,EHI_118840,EHI_104600,EHI_065870,EHI_004900,EHI_008390,EHI_077270,EHI_033750,EHI_001960,EHI_122740,EHI_070740,EHI_170330,EHI_119620,EHI_115370,EHI_196410,EHI_183900
STRING clusters	CL:4670	Small-subunit processome, and Preribosome, small subunit precursor	24	62	0.96	5.34e-13	5759.C4LSB9,5759.C4LT83,5759.C4LUX0,5759.C4LV26,5759.C4LW22,5759.C4LW47,5759.C4LW50,5759.C4LXM0,5759.C4LXN0,5759.C4LXV1,5759.C4LYN2,5759.C4LZ69,5759.C4M003,5759.C4M085,5759.C4M0L5,5759.C4M2T6,5759.C4M438,5759.C4M5L0,5759.C4M5N2,5759.C4M5T1,5759.C4M7J5,5759.C4M8E8,5759.C4M9R3,5759.C4MAW3	EHI_153280,EHI_044610,EHI_179100,EHI_092660,EHI_141370,EHI_142020,EHI_142050,EHI_073600,EHI_013870,EHI_087710,EHI_118840,EHI_104600,EHI_065870,EHI_004900,EHI_008390,EHI_077270,EHI_033750,EHI_001960,EHI_122740,EHI_070740,EHI_170330,EHI_115370,EHI_196410,EHI_183900
STRING clusters	CL:4390	Large ribosomal subunit	16	23	1.22	1.48e-11	5759.A0A175JXH6,5759.C4LSU3,5759.C4LU13,5759.C4LV05,5759.C4LV69,5759.C4LWJ4,5759.C4LWK0,5759.C4LX05,5759.C4LXC8,5759.C4LZP2,5759.C4M0M6,5759.C4M0X0,5759.C4M2J3,5759.C4M569,5759.C4M6H0,5759.C4M8A9	EHI_008650,EHI_152570,EHI_068200,EHI_092430,EHI_161180,EHI_096850,EHI_069110,EHI_127330,EHI_079190,EHI_038580,EHI_008620,EHI_015320,EHI_054740,EHI_111570,EHI_099760,EHI_058080
STRING clusters	CL:4821	Preribosome, large subunit precursor, and CBF/Mak21 family	14	21	1.2	6.37e-10	5759.C4LTL2,5759.C4LU58,5759.C4LWR5,5759.C4LWT4,5759.C4LZN4,5759.C4M0Q1,5759.C4M3V4,5759.C4M4E5,5759.C4M6R5,5759.C4M883,5759.C4M8Q0,5759.C4M9H6,5759.C4MAW7,5759.C4MAY8	EHI_012190,EHI_068680,EHI_198690,EHI_198880,EHI_175090,EHI_009860,EHI_163740,EHI_078560,EHI_088070,EHI_098810,EHI_132370,EHI_105790,EHI_029200,EHI_102940
STRING clusters	CL:4682	Small-subunit processome, and Regulation of transcription by RNA polymerase I	17	43	0.97	2.64e-09	5759.C4LSB9,5759.C4LT83,5759.C4LUX0,5759.C4LW22,5759.C4LW47,5759.C4LW50,5759.C4LYN2,5759.C4LZ69,5759.C4M003,5759.C4M085,5759.C4M438,5759.C4M5L0,5759.C4M5N2,5759.C4M5T1,5759.C4M8E8,5759.C4M9R3,5759.C4MAW3	EHI_153280,EHI_044610,EHI_179100,EHI_141370,EHI_142020,EHI_142050,EHI_118840,EHI_104600,EHI_065870,EHI_004900,EHI_033750,EHI_001960,EHI_122740,EHI_070740,EHI_115370,EHI_196410,EHI_183900
STRING clusters	CL:4686	Small-subunit processome, and Regulation of transcription by RNA polymerase I	16	38	1	4.38e-09	5759.C4LSB9,5759.C4LT83,5759.C4LUX0,5759.C4LW22,5759.C4LW47,5759.C4LYN2,5759.C4LZ69,5759.C4M003,5759.C4M085,5759.C4M438,5759.C4M5L0,5759.C4M5N2,5759.C4M5T1,5759.C4M8E8,5759.C4M9R3,5759.C4MAW3	EHI_153280,EHI_044610,EHI_179100,EHI_141370,EHI_142020,EHI_118840,EHI_104600,EHI_065870,EHI_004900,EHI_033750,EHI_001960,EHI_122740,EHI_070740,EHI_115370,EHI_196410,EHI_183900
STRING clusters	CL:4672	Small-subunit processome, and Regulation of transcription by RNA polymerase I	18	53	0.91	5.34e-09	5759.C4LSB9,5759.C4LT83,5759.C4LUX0,5759.C4LW22,5759.C4LW47,5759.C4LW50,5759.C4LYN2,5759.C4LZ69,5759.C4M003,5759.C4M085,5759.C4M2T6,5759.C4M438,5759.C4M5L0,5759.C4M5N2,5759.C4M5T1,5759.C4M8E8,5759.C4M9R3,5759.C4MAW3	EHI_153280,EHI_044610,EHI_179100,EHI_141370,EHI_142020,EHI_142050,EHI_118840,EHI_104600,EHI_065870,EHI_004900,EHI_077270,EHI_033750,EHI_001960,EHI_122740,EHI_070740,EHI_115370,EHI_196410,EHI_183900
STRING clusters	CL:4690	Small-subunit processome, and Regulation of transcription by RNA polymerase I	15	33	1.03	6.73e-09	5759.C4LSB9,5759.C4LT83,5759.C4LUX0,5759.C4LW22,5759.C4LW47,5759.C4LYN2,5759.C4M003,5759.C4M085,5759.C4M438,5759.C4M5L0,5759.C4M5N2,5759.C4M5T1,5759.C4M8E8,5759.C4M9R3,5759.C4MAW3	EHI_153280,EHI_044610,EHI_179100,EHI_141370,EHI_142020,EHI_118840,EHI_065870,EHI_004900,EHI_033750,EHI_001960,EHI_122740,EHI_070740,EHI_115370,EHI_196410,EHI_183900
STRING clusters	CL:4395	Large ribosomal subunit, and SBDS protein, C-terminal domain	12	18	1.2	1.51e-08	5759.A0A175JXH6,5759.C4LSU3,5759.C4LU13,5759.C4LV69,5759.C4LWJ4,5759.C4LWK0,5759.C4LXC8,5759.C4LZP2,5759.C4M0X0,5759.C4M569,5759.C4M6H0,5759.C4M8A9	EHI_008650,EHI_152570,EHI_068200,EHI_161180,EHI_096850,EHI_069110,EHI_079190,EHI_038580,EHI_015320,EHI_111570,EHI_099760,EHI_058080
STRING clusters	CL:4498	Eukaryotic 43S preinitiation complex, and Translational termination	11	17	1.19	9.71e-08	5759.C4LSV8,5759.C4LUV3,5759.C4LVH5,5759.C4LYM0,5759.C4LYP7,5759.C4M3N3,5759.C4M4M5,5759.C4M5A0,5759.C4M5Q8,5759.C4M9X9,5759.C4MAK5	EHI_152750,EHI_178890,EHI_103300,EHI_118720,EHI_004230,EHI_140610,EHI_189410,EHI_081410,EHI_129770,EHI_179390,EHI_017030
STRING clusters	CL:4501	Eukaryotic 43S preinitiation complex, and Activation of the mRNA upon binding of the cap-binding complex and eIFs, and subsequent binding to 43S	9	11	1.29	6.01e-07	5759.C4LUV3,5759.C4LVH5,5759.C4LYM0,5759.C4M3N3,5759.C4M4M5,5759.C4M5A0,5759.C4M5Q8,5759.C4M9X9,5759.C4MAK5	EHI_178890,EHI_103300,EHI_118720,EHI_140610,EHI_189410,EHI_081410,EHI_129770,EHI_179390,EHI_017030
STRING clusters	CL:4823	Preribosome, large subunit precursor, and The Brix domain is found in a number of eukaryotic proteins including SSF proteins from yeast and humans, Arabidopsis thaliana Peter Pan-like protein and several hypothetical proteins.	10	16	1.17	6.09e-07	5759.C4LU58,5759.C4LWR5,5759.C4LWT4,5759.C4LZN4,5759.C4M0Q1,5759.C4M3V4,5759.C4M6R5,5759.C4M883,5759.C4MAW7,5759.C4MAY8	EHI_068680,EHI_198690,EHI_198880,EHI_175090,EHI_009860,EHI_163740,EHI_088070,EHI_098810,EHI_029200,EHI_102940
STRING clusters	CL:4693	Small-subunit processome	11	28	0.97	4.75e-06	5759.C4LSB9,5759.C4LT83,5759.C4LUX0,5759.C4LW22,5759.C4LW47,5759.C4LYN2,5759.C4M438,5759.C4M5L0,5759.C4M5N2,5759.C4M5T1,5759.C4MAW3	EHI_153280,EHI_044610,EHI_179100,EHI_141370,EHI_142020,EHI_118840,EHI_033750,EHI_001960,EHI_122740,EHI_070740,EHI_183900
STRING clusters	CL:4503	Formation of cytoplasmic translation initiation complex	6	6	1.38	6.03e-05	5759.C4LUV3,5759.C4LYM0,5759.C4M3N3,5759.C4M4M5,5759.C4M5Q8,5759.C4MAK5	EHI_178890,EHI_118720,EHI_140610,EHI_189410,EHI_129770,EHI_017030
STRING clusters	CL:4697	Small-subunit processome	9	23	0.97	6.03e-05	5759.C4LSB9,5759.C4LT83,5759.C4LUX0,5759.C4LW47,5759.C4LYN2,5759.C4M5L0,5759.C4M5N2,5759.C4M5T1,5759.C4MAW3	EHI_153280,EHI_044610,EHI_179100,EHI_142020,EHI_118840,EHI_001960,EHI_122740,EHI_070740,EHI_183900
STRING clusters	CL:4827	Preribosome, large subunit precursor, and Bacterial Fmu (Sun)/eukaryotic nucleolar NOL1/Nop2p, conserved site	7	11	1.18	6.61e-05	5759.C4LU58,5759.C4LWR5,5759.C4LWT4,5759.C4LZN4,5759.C4M0Q1,5759.C4M3V4,5759.C4M6R5	EHI_068680,EHI_198690,EHI_198880,EHI_175090,EHI_009860,EHI_163740,EHI_088070
STRING clusters	CL:5158	CCR4-NOT complex, and Zinc finger, CCCH-type superfamily	8	17	1.05	7.01e-05	5759.C4LYF8,5759.C4LZD4,5759.C4M1V1,5759.C4M3Y6,5759.C4M733,5759.C4M790,5759.C4M7Y3,5759.Q56AY2	EHI_093570,EHI_137710,EHI_027650,EHI_200810,EHI_183540,EHI_044180,EHI_119550,EHI_048150
STRING clusters	CL:4698	Small-subunit processome	8	18	1.02	9.57e-05	5759.C4LT83,5759.C4LUX0,5759.C4LW47,5759.C4LYN2,5759.C4M5L0,5759.C4M5N2,5759.C4M5T1,5759.C4MAW3	EHI_044610,EHI_179100,EHI_142020,EHI_118840,EHI_001960,EHI_122740,EHI_070740,EHI_183900
STRING clusters	CL:5534	Mixed, incl. Ribosome-associated ubiquitin-dependent protein catabolic process, and eRF1 domain 3	6	7	1.31	9.78e-05	5759.C4LXH6,5759.C4M785,5759.C4M7C7,5759.C4M9T6,5759.C4MA46,5759.C4MAN3	EHI_131080,EHI_044230,EHI_007320,EHI_190430,EHI_019600,EHI_020100
STRING clusters	CL:5080	Mixed, incl. Eukaryotic translation initiation factor 4F complex, and TP53 regulates transcription of additional cell cycle genes whose exact role in the p53 pathway remain uncertain	12	56	0.71	0.00025	5759.C4LSN8,5759.C4LYF8,5759.C4LZD4,5759.C4M1V1,5759.C4M3Y6,5759.C4M5C4,5759.C4M5S7,5759.C4M6Y8,5759.C4M733,5759.C4M790,5759.C4M7Y3,5759.Q56AY2	EHI_151990,EHI_093570,EHI_137710,EHI_027650,EHI_200810,EHI_121780,EHI_070810,EHI_056380,EHI_183540,EHI_044180,EHI_119550,EHI_048150
STRING clusters	CL:4268	Mixed, incl. S25 ribosomal protein, and Ribosomal S3Ae family	5	5	1.38	0.00037	5759.C4LT81,5759.C4LTQ5,5759.C4LVC0,5759.C4M5B7,5759.C4M9F4	EHI_044590,EHI_050280,EHI_197030,EHI_020310,EHI_074800
STRING clusters	CL:4397	Large ribosomal subunit	6	10	1.15	0.00039	5759.C4LU13,5759.C4LV69,5759.C4LXC8,5759.C4LZP2,5759.C4M569,5759.C4M6H0	EHI_068200,EHI_161180,EHI_079190,EHI_038580,EHI_111570,EHI_099760
STRING clusters	CL:4867	Mixed, incl. Ribosomal large subunit binding, and Pescadillo	6	10	1.15	0.00039	5759.C4LZ57,5759.C4LZL9,5759.C4LZM1,5759.C4LZM7,5759.C4M1R9,5759.C4M2Q1	EHI_083120,EHI_174940,EHI_174960,EHI_175020,EHI_164370,EIF6
STRING clusters	CL:5162	CCR4-NOT complex	6	10	1.15	0.00039	5759.C4LYF8,5759.C4M1V1,5759.C4M3Y6,5759.C4M790,5759.C4M7Y3,5759.Q56AY2	EHI_093570,EHI_027650,EHI_200810,EHI_044180,EHI_119550,EHI_048150
STRING clusters	CL:4449	Ribosomal protein L12/P1/P2 family	5	6	1.3	0.00062	5759.C4LVQ0,5759.C4LZ75,5759.C4M4I3,5759.C4M649,5759.C4M660	EHI_186830,EHI_104660,EHI_138770,EHI_179980,EHI_042920
STRING clusters	CL:4779	Preribosome, small subunit precursor, and Mitochondrial transcription initiation	5	6	1.3	0.00062	5759.C4LXM0,5759.C4LXN0,5759.C4LXV1,5759.C4M0L5,5759.C4M7J5	EHI_073600,EHI_013870,EHI_087710,EHI_008390,EHI_170330
STRING clusters	CL:4700	Mixed, incl. Box C/D RNP complex, and t-UTP complex	5	10	1.07	0.0034	5759.C4LW47,5759.C4LYN2,5759.C4M5L0,5759.C4M5N2,5759.C4MAW3	EHI_142020,EHI_118840,EHI_001960,EHI_122740,EHI_183900
STRING clusters	CL:4329	Mixed, incl. Ribosomal_S15, and Ribosomal protein S9	4	5	1.28	0.0042	5759.C4LYP4,5759.C4M123,5759.C4M7A5,5759.C4M9M7	EHI_004200,EHI_105180,EHI_046690,EHI_112880
STRING clusters	CL:4407	Mixed, incl. Ribosomal_L31e, and Ribosomal protein L3	4	5	1.28	0.0042	5759.C4LU13,5759.C4LV69,5759.C4LXC8,5759.C4M6H0	EHI_068200,EHI_161180,EHI_079190,EHI_099760
STRING clusters	CL:4871	Mixed, incl. Ribosomal protein L24e-related, and OBG-type guanine nucleotide-binding (G) domain	4	5	1.28	0.0042	5759.C4LZL9,5759.C4LZM1,5759.C4M1R9,5759.C4M2Q1	EHI_174940,EHI_174960,EHI_164370,EIF6
STRING clusters	CL:5167	CCR4-NOT core complex	4	5	1.28	0.0042	5759.C4LYF8,5759.C4M790,5759.C4M7Y3,5759.Q56AY2	EHI_093570,EHI_044180,EHI_119550,EHI_048150
STRING clusters	CL:4286	Mixed, incl. Ribosomal_S19e, and Ribosomal protein S7e	4	6	1.2	0.0063	5759.C4LW92,5759.C4M059,5759.C4M5V7,5759.C4M9F9	EHI_155410,EHI_021450,EHI_026410,EHI_067530
STRING clusters	CL:2146	RNA polymerase I complex	3	5	1.15	0.0432	5759.C4M3E6,5759.C4M5M4,5759.C4MAB3	EHI_095890,EHI_122780,EHI_186020
STRING clusters	CL:4357	Mixed, incl. Ribosomal_S15, and Ribosomal protein S27	3	5	1.15	0.0432	5759.B1N316,5759.C4M7G9,5759.C4M7H3	EHI_008010,EHI_158550,EHI_111980
STRING clusters	CL:4419	Mixed, incl. Ribosomal_L19e, and Ribosomal_L31e	3	5	1.15	0.0432	5759.C4LSU3,5759.C4LWJ4,5759.C4M8A9	EHI_152570,EHI_096850,EHI_058080
STRING clusters	CL:5121	Mixed, incl. RNA recognition motif domain, eukaryote, and Zinc finger, CCHC-type superfamily	3	5	1.15	0.0432	5759.C4LSN8,5759.C4M5C4,5759.C4M6Y8	EHI_151990,EHI_121780,EHI_056380
KEGG	ehi03010	Ribosome	116	145	1.28	4.07e-95	5759.A0A175JXH6,5759.B1N2I3,5759.B1N2I7,5759.B1N2Z3,5759.B1N316,5759.B1N384,5759.B1N3F8,5759.B1N3K9,5759.B1N4V3,5759.C4LS99,5759.C4LSA0,5759.C4LSC4,5759.C4LSR1,5759.C4LSU3,5759.C4LSZ3,5759.C4LT02,5759.C4LT77,5759.C4LT81,5759.C4LT96,5759.C4LTA0,5759.C4LTA2,5759.C4LTE3,5759.C4LTQ0,5759.C4LTQ5,5759.C4LU13,5759.C4LU56,5759.C4LUN3,5759.C4LV05,5759.C4LV09,5759.C4LV64,5759.C4LV69,5759.C4LVB0,5759.C4LVC0…	EHI_008650,EHI_012360,EHI_012480,EHI_090400,EHI_008010,EHI_064710,EHI_069490,EHI_140540,EHI_014110,EHI_092120,EHI_030760,EHI_153330,EHI_152230,EHI_152570,EHI_148230,EHI_146340,EHI_044550,EHI_044590,EHI_044770,EHI_044810,EHI_044830,EHI_045300,EHI_050130,EHI_050280,EHI_068200,EHI_006860,EHI_023220,EHI_092430,EHI_092470,EHI_182850,EHI_161180,EHI_051710,EHI_197030,EHI_103310,EHI_186720,EHI_186830,EHI…
KEGG	ehi03008	Ribosome biogenesis in eukaryotes	23	72	0.88	8.26e-11	5759.C4LT83,5759.C4LTW9,5759.C4LUX0,5759.C4LV12,5759.C4LWB7,5759.C4LXV1,5759.C4LYM8,5759.C4LYN2,5759.C4LZ57,5759.C4LZ69,5759.C4LZL9,5759.C4LZT0,5759.C4M085,5759.C4M1R9,5759.C4M2Q1,5759.C4M438,5759.C4M5L0,5759.C4M5N2,5759.C4M7J5,5759.C4M8E8,5759.C4M9R3,5759.C4MAW3,5759.C4MB93	EHI_044610,EHI_050990,EHI_179100,EHI_092500,EHI_155660,EHI_087710,EHI_118800,EHI_118840,EHI_083120,EHI_104600,EHI_174940,EHI_194040,EHI_004900,EHI_164370,EIF6,EHI_033750,EHI_001960,EHI_122740,EHI_170330,EHI_115370,EHI_196410,EHI_183900,EHI_093360
KEGG	ehi03013	RNA transport	10	62	0.58	0.0167	5759.C4LUV3,5759.C4LVH5,5759.C4LX06,5759.C4LYM0,5759.C4LZ57,5759.C4M3N3,5759.C4M4M5,5759.C4M5Q8,5759.C4M9X9,5759.C4MAK5	EHI_178890,EHI_103300,EHI_127340,EHI_118720,EHI_083120,EHI_140610,EHI_189410,EHI_129770,EHI_179390,EHI_017030
Reactome	MAP-72689	Formation of a pool of free 40S subunits	121	155	1.27	7.63e-98	5759.A0A175JXH6,5759.B1N2I3,5759.B1N2I7,5759.B1N2Z3,5759.B1N316,5759.B1N384,5759.B1N3F8,5759.B1N3K9,5759.B1N4V3,5759.C4LS99,5759.C4LSA0,5759.C4LSC4,5759.C4LSR1,5759.C4LSU3,5759.C4LSZ3,5759.C4LT02,5759.C4LT81,5759.C4LT96,5759.C4LTA0,5759.C4LTA2,5759.C4LTE3,5759.C4LTQ0,5759.C4LTQ5,5759.C4LU13,5759.C4LU56,5759.C4LUN3,5759.C4LUV3,5759.C4LV05,5759.C4LV09,5759.C4LV64,5759.C4LV69,5759.C4LVB0,5759.C4LVC0…	EHI_008650,EHI_012360,EHI_012480,EHI_090400,EHI_008010,EHI_064710,EHI_069490,EHI_140540,EHI_014110,EHI_092120,EHI_030760,EHI_153330,EHI_152230,EHI_152570,EHI_148230,EHI_146340,EHI_044590,EHI_044770,EHI_044810,EHI_044830,EHI_045300,EHI_050130,EHI_050280,EHI_068200,EHI_006860,EHI_023220,EHI_178890,EHI_092430,EHI_092470,EHI_182850,EHI_161180,EHI_051710,EHI_197030,EHI_103300,EHI_103310,EHI_186720,EHI…
Reactome	MAP-72613	Eukaryotic Translation Initiation	124	173	1.23	9.02e-98	5759.A0A175JXH6,5759.B1N2I3,5759.B1N2I7,5759.B1N2Z3,5759.B1N316,5759.B1N384,5759.B1N3F8,5759.B1N3K9,5759.B1N4V3,5759.C4LS99,5759.C4LSA0,5759.C4LSC4,5759.C4LSN8,5759.C4LSR1,5759.C4LSU3,5759.C4LSZ3,5759.C4LT02,5759.C4LT81,5759.C4LT96,5759.C4LTA0,5759.C4LTA2,5759.C4LTE3,5759.C4LTQ0,5759.C4LTQ5,5759.C4LU13,5759.C4LU56,5759.C4LUN3,5759.C4LUV3,5759.C4LV05,5759.C4LV09,5759.C4LV64,5759.C4LV69,5759.C4LVB0…	EHI_008650,EHI_012360,EHI_012480,EHI_090400,EHI_008010,EHI_064710,EHI_069490,EHI_140540,EHI_014110,EHI_092120,EHI_030760,EHI_153330,EHI_151990,EHI_152230,EHI_152570,EHI_148230,EHI_146340,EHI_044590,EHI_044770,EHI_044810,EHI_044830,EHI_045300,EHI_050130,EHI_050280,EHI_068200,EHI_006860,EHI_023220,EHI_178890,EHI_092430,EHI_092470,EHI_182850,EHI_161180,EHI_051710,EHI_197030,EHI_103300,EHI_103310,EHI…
Reactome	MAP-72737	Cap-dependent Translation Initiation	123	167	1.24	9.02e-98	5759.A0A175JXH6,5759.B1N2I3,5759.B1N2I7,5759.B1N2Z3,5759.B1N316,5759.B1N384,5759.B1N3F8,5759.B1N3K9,5759.B1N4V3,5759.C4LS99,5759.C4LSA0,5759.C4LSC4,5759.C4LSR1,5759.C4LSU3,5759.C4LSZ3,5759.C4LT02,5759.C4LT81,5759.C4LT96,5759.C4LTA0,5759.C4LTA2,5759.C4LTE3,5759.C4LTQ0,5759.C4LTQ5,5759.C4LU13,5759.C4LU56,5759.C4LUN3,5759.C4LUV3,5759.C4LV05,5759.C4LV09,5759.C4LV64,5759.C4LV69,5759.C4LVB0,5759.C4LVC0…	EHI_008650,EHI_012360,EHI_012480,EHI_090400,EHI_008010,EHI_064710,EHI_069490,EHI_140540,EHI_014110,EHI_092120,EHI_030760,EHI_153330,EHI_152230,EHI_152570,EHI_148230,EHI_146340,EHI_044590,EHI_044770,EHI_044810,EHI_044830,EHI_045300,EHI_050130,EHI_050280,EHI_068200,EHI_006860,EHI_023220,EHI_178890,EHI_092430,EHI_092470,EHI_182850,EHI_161180,EHI_051710,EHI_197030,EHI_103300,EHI_103310,EHI_186720,EHI…
Reactome	MAP-156827	L13a-mediated translational silencing of Ceruloplasmin expression	122	166	1.24	4.27e-97	5759.A0A175JXH6,5759.B1N2I3,5759.B1N2I7,5759.B1N2Z3,5759.B1N316,5759.B1N384,5759.B1N3F8,5759.B1N3K9,5759.B1N4V3,5759.C4LS99,5759.C4LSA0,5759.C4LSC4,5759.C4LSN8,5759.C4LSR1,5759.C4LSU3,5759.C4LSZ3,5759.C4LT02,5759.C4LT81,5759.C4LT96,5759.C4LTA0,5759.C4LTA2,5759.C4LTE3,5759.C4LTQ0,5759.C4LTQ5,5759.C4LU13,5759.C4LU56,5759.C4LUN3,5759.C4LUV3,5759.C4LV05,5759.C4LV09,5759.C4LV64,5759.C4LV69,5759.C4LVB0…	EHI_008650,EHI_012360,EHI_012480,EHI_090400,EHI_008010,EHI_064710,EHI_069490,EHI_140540,EHI_014110,EHI_092120,EHI_030760,EHI_153330,EHI_151990,EHI_152230,EHI_152570,EHI_148230,EHI_146340,EHI_044590,EHI_044770,EHI_044810,EHI_044830,EHI_045300,EHI_050130,EHI_050280,EHI_068200,EHI_006860,EHI_023220,EHI_178890,EHI_092430,EHI_092470,EHI_182850,EHI_161180,EHI_051710,EHI_197030,EHI_103300,EHI_103310,EHI…
Reactome	MAP-72766	Translation	129	223	1.14	1.01e-93	5759.A0A175JXH6,5759.B1N2I3,5759.B1N2I7,5759.B1N2Z3,5759.B1N316,5759.B1N384,5759.B1N3F8,5759.B1N3K9,5759.B1N4V3,5759.C4LS99,5759.C4LSA0,5759.C4LSC4,5759.C4LSN8,5759.C4LSR1,5759.C4LSU3,5759.C4LSV8,5759.C4LSZ3,5759.C4LT02,5759.C4LT81,5759.C4LT96,5759.C4LTA0,5759.C4LTA2,5759.C4LTE3,5759.C4LTQ0,5759.C4LTQ5,5759.C4LU13,5759.C4LU56,5759.C4LUN3,5759.C4LUV3,5759.C4LV05,5759.C4LV09,5759.C4LV64,5759.C4LV69…	EHI_008650,EHI_012360,EHI_012480,EHI_090400,EHI_008010,EHI_064710,EHI_069490,EHI_140540,EHI_014110,EHI_092120,EHI_030760,EHI_153330,EHI_151990,EHI_152230,EHI_152570,EHI_152750,EHI_148230,EHI_146340,EHI_044590,EHI_044770,EHI_044810,EHI_044830,EHI_045300,EHI_050130,EHI_050280,EHI_068200,EHI_006860,EHI_023220,EHI_178890,EHI_092430,EHI_092470,EHI_182850,EHI_161180,EHI_051710,EHI_197030,EHI_103300,EHI…
Reactome	MAP-72706	GTP hydrolysis and joining of the 60S ribosomal subunit	115	148	1.27	4.98e-93	5759.A0A175JXH6,5759.B1N2I3,5759.B1N2I7,5759.B1N2Z3,5759.B1N316,5759.B1N384,5759.B1N3F8,5759.B1N3K9,5759.B1N4V3,5759.C4LS99,5759.C4LSA0,5759.C4LSC4,5759.C4LSR1,5759.C4LSU3,5759.C4LSZ3,5759.C4LT02,5759.C4LT81,5759.C4LT96,5759.C4LTA0,5759.C4LTA2,5759.C4LTE3,5759.C4LTQ0,5759.C4LTQ5,5759.C4LU13,5759.C4LU56,5759.C4LUN3,5759.C4LV05,5759.C4LV09,5759.C4LV64,5759.C4LV69,5759.C4LVB0,5759.C4LVC0,5759.C4LVH6…	EHI_008650,EHI_012360,EHI_012480,EHI_090400,EHI_008010,EHI_064710,EHI_069490,EHI_140540,EHI_014110,EHI_092120,EHI_030760,EHI_153330,EHI_152230,EHI_152570,EHI_148230,EHI_146340,EHI_044590,EHI_044770,EHI_044810,EHI_044830,EHI_045300,EHI_050130,EHI_050280,EHI_068200,EHI_006860,EHI_023220,EHI_092430,EHI_092470,EHI_182850,EHI_161180,EHI_051710,EHI_197030,EHI_103310,EHI_186720,EHI_186830,EHI_187150,EHI…
Reactome	MAP-975956	Nonsense Mediated Decay (NMD) independent of the Exon Junction Complex (EJC)	117	160	1.24	1.03e-92	5759.A0A175JXH6,5759.B1N2I3,5759.B1N2I7,5759.B1N2Z3,5759.B1N316,5759.B1N384,5759.B1N3F8,5759.B1N3K9,5759.B1N4V3,5759.C4LS99,5759.C4LSA0,5759.C4LSC4,5759.C4LSR1,5759.C4LSU3,5759.C4LSV8,5759.C4LSZ3,5759.C4LT02,5759.C4LT81,5759.C4LT96,5759.C4LTA0,5759.C4LTA2,5759.C4LTE3,5759.C4LTQ0,5759.C4LTQ5,5759.C4LU13,5759.C4LU56,5759.C4LUN3,5759.C4LV05,5759.C4LV09,5759.C4LV64,5759.C4LV69,5759.C4LVB0,5759.C4LVC0…	EHI_008650,EHI_012360,EHI_012480,EHI_090400,EHI_008010,EHI_064710,EHI_069490,EHI_140540,EHI_014110,EHI_092120,EHI_030760,EHI_153330,EHI_152230,EHI_152570,EHI_152750,EHI_148230,EHI_146340,EHI_044590,EHI_044770,EHI_044810,EHI_044830,EHI_045300,EHI_050130,EHI_050280,EHI_068200,EHI_006860,EHI_023220,EHI_092430,EHI_092470,EHI_182850,EHI_161180,EHI_051710,EHI_197030,EHI_103310,EHI_186720,EHI_186830,EHI…
Reactome	MAP-927802	Nonsense-Mediated Decay (NMD)	117	163	1.23	4.24e-92	5759.A0A175JXH6,5759.B1N2I3,5759.B1N2I7,5759.B1N2Z3,5759.B1N316,5759.B1N384,5759.B1N3F8,5759.B1N3K9,5759.B1N4V3,5759.C4LS99,5759.C4LSA0,5759.C4LSC4,5759.C4LSR1,5759.C4LSU3,5759.C4LSV8,5759.C4LSZ3,5759.C4LT02,5759.C4LT81,5759.C4LT96,5759.C4LTA0,5759.C4LTA2,5759.C4LTE3,5759.C4LTQ0,5759.C4LTQ5,5759.C4LU13,5759.C4LU56,5759.C4LUN3,5759.C4LV05,5759.C4LV09,5759.C4LV64,5759.C4LV69,5759.C4LVB0,5759.C4LVC0…	EHI_008650,EHI_012360,EHI_012480,EHI_090400,EHI_008010,EHI_064710,EHI_069490,EHI_140540,EHI_014110,EHI_092120,EHI_030760,EHI_153330,EHI_152230,EHI_152570,EHI_152750,EHI_148230,EHI_146340,EHI_044590,EHI_044770,EHI_044810,EHI_044830,EHI_045300,EHI_050130,EHI_050280,EHI_068200,EHI_006860,EHI_023220,EHI_092430,EHI_092470,EHI_182850,EHI_161180,EHI_051710,EHI_197030,EHI_103310,EHI_186720,EHI_186830,EHI…
Reactome	MAP-975957	Nonsense Mediated Decay (NMD) enhanced by the Exon Junction Complex (EJC)	117	163	1.23	4.24e-92	5759.A0A175JXH6,5759.B1N2I3,5759.B1N2I7,5759.B1N2Z3,5759.B1N316,5759.B1N384,5759.B1N3F8,5759.B1N3K9,5759.B1N4V3,5759.C4LS99,5759.C4LSA0,5759.C4LSC4,5759.C4LSR1,5759.C4LSU3,5759.C4LSV8,5759.C4LSZ3,5759.C4LT02,5759.C4LT81,5759.C4LT96,5759.C4LTA0,5759.C4LTA2,5759.C4LTE3,5759.C4LTQ0,5759.C4LTQ5,5759.C4LU13,5759.C4LU56,5759.C4LUN3,5759.C4LV05,5759.C4LV09,5759.C4LV64,5759.C4LV69,5759.C4LVB0,5759.C4LVC0…	EHI_008650,EHI_012360,EHI_012480,EHI_090400,EHI_008010,EHI_064710,EHI_069490,EHI_140540,EHI_014110,EHI_092120,EHI_030760,EHI_153330,EHI_152230,EHI_152570,EHI_152750,EHI_148230,EHI_146340,EHI_044590,EHI_044770,EHI_044810,EHI_044830,EHI_045300,EHI_050130,EHI_050280,EHI_068200,EHI_006860,EHI_023220,EHI_092430,EHI_092470,EHI_182850,EHI_161180,EHI_051710,EHI_197030,EHI_103310,EHI_186720,EHI_186830,EHI…
Reactome	MAP-1799339	SRP-dependent cotranslational protein targeting to membrane	116	160	1.24	1.11e-91	5759.A0A175JXH6,5759.B1N2I3,5759.B1N2I7,5759.B1N2Z3,5759.B1N316,5759.B1N384,5759.B1N3F8,5759.B1N3K9,5759.B1N4V3,5759.C4LS99,5759.C4LSA0,5759.C4LSC4,5759.C4LSR1,5759.C4LSU3,5759.C4LSZ3,5759.C4LT02,5759.C4LT81,5759.C4LT96,5759.C4LTA0,5759.C4LTA2,5759.C4LTE3,5759.C4LTQ0,5759.C4LTQ5,5759.C4LU13,5759.C4LU56,5759.C4LUN3,5759.C4LV05,5759.C4LV09,5759.C4LV64,5759.C4LV69,5759.C4LVB0,5759.C4LVC0,5759.C4LVH6…	EHI_008650,EHI_012360,EHI_012480,EHI_090400,EHI_008010,EHI_064710,EHI_069490,EHI_140540,EHI_014110,EHI_092120,EHI_030760,EHI_153330,EHI_152230,EHI_152570,EHI_148230,EHI_146340,EHI_044590,EHI_044770,EHI_044810,EHI_044830,EHI_045300,EHI_050130,EHI_050280,EHI_068200,EHI_006860,EHI_023220,EHI_092430,EHI_092470,EHI_182850,EHI_161180,EHI_051710,EHI_197030,EHI_103310,EHI_186720,EHI_186830,EHI_187150,EHI…
Reactome	MAP-8953854	Metabolism of RNA	160	511	0.87	1.53e-87	5759.A0A175JXH6,5759.B1N2I3,5759.B1N2I7,5759.B1N2Z3,5759.B1N316,5759.B1N384,5759.B1N3F8,5759.B1N3K9,5759.B1N3V4,5759.B1N4V3,5759.B1N5A1,5759.C4LS99,5759.C4LSA0,5759.C4LSB9,5759.C4LSC4,5759.C4LSE9,5759.C4LSR1,5759.C4LSU3,5759.C4LSV8,5759.C4LSZ3,5759.C4LT02,5759.C4LT81,5759.C4LT83,5759.C4LT96,5759.C4LTA0,5759.C4LTA2,5759.C4LTE3,5759.C4LTQ0,5759.C4LTQ5,5759.C4LTW9,5759.C4LU13,5759.C4LU56,5759.C4LUN3…	EHI_008650,EHI_012360,EHI_012480,EHI_090400,EHI_008010,EHI_064710,EHI_069490,EHI_140540,EHI_129760,EHI_014110,EHI_017890,EHI_092120,EHI_030760,EHI_153280,EHI_153330,EHI_153670,EHI_152230,EHI_152570,EHI_152750,EHI_148230,EHI_146340,EHI_044590,EHI_044610,EHI_044770,EHI_044810,EHI_044830,EHI_045300,EHI_050130,EHI_050280,EHI_050990,EHI_068200,EHI_006860,EHI_023220,EHI_179100,EHI_092430,EHI_092470,EHI…
Reactome	MAP-8868773	rRNA processing in the nucleus and cytosol	80	180	1.02	9.15e-49	5759.A0A175JXH6,5759.B1N2I3,5759.B1N316,5759.B1N3K9,5759.B1N5A1,5759.C4LSB9,5759.C4LSC4,5759.C4LSR1,5759.C4LSZ3,5759.C4LT02,5759.C4LT81,5759.C4LT83,5759.C4LTQ5,5759.C4LTW9,5759.C4LUX0,5759.C4LV09,5759.C4LV12,5759.C4LVC0,5759.C4LVN9,5759.C4LVZ6,5759.C4LW10,5759.C4LW47,5759.C4LW92,5759.C4LWW3,5759.C4LXM0,5759.C4LXN2,5759.C4LXV1,5759.C4LYF4,5759.C4LYN2,5759.C4LYP4,5759.C4LZ42,5759.C4LZ69,5759.C4LZB0…	EHI_008650,EHI_012360,EHI_008010,EHI_140540,EHI_017890,EHI_153280,EHI_153330,EHI_152230,EHI_148230,EHI_146340,EHI_044590,EHI_044610,EHI_050280,EHI_050990,EHI_179100,EHI_092470,EHI_092500,EHI_197030,EHI_186720,EHI_126110,EHI_030070,EHI_142020,EHI_155410,EHI_126870,EHI_073600,EHI_013890,EHI_087710,EHI_003940,EHI_118840,EHI_004200,EHI_009680,EHI_104600,EHI_000590,EHI_038860,EHI_065870,EHI_021450,EHI…
Reactome	MAP-6791226	Major pathway of rRNA processing in the nucleolus and cytosol	79	176	1.03	2.14e-48	5759.A0A175JXH6,5759.B1N2I3,5759.B1N316,5759.B1N3K9,5759.B1N5A1,5759.C4LSB9,5759.C4LSC4,5759.C4LSR1,5759.C4LSZ3,5759.C4LT02,5759.C4LT81,5759.C4LT83,5759.C4LTQ5,5759.C4LTW9,5759.C4LUX0,5759.C4LV09,5759.C4LV12,5759.C4LVC0,5759.C4LVN9,5759.C4LVZ6,5759.C4LW10,5759.C4LW47,5759.C4LW92,5759.C4LWW3,5759.C4LXM0,5759.C4LXN2,5759.C4LXV1,5759.C4LYF4,5759.C4LYN2,5759.C4LYP4,5759.C4LZ42,5759.C4LZ69,5759.C4LZB0…	EHI_008650,EHI_012360,EHI_008010,EHI_140540,EHI_017890,EHI_153280,EHI_153330,EHI_152230,EHI_148230,EHI_146340,EHI_044590,EHI_044610,EHI_050280,EHI_050990,EHI_179100,EHI_092470,EHI_092500,EHI_197030,EHI_186720,EHI_126110,EHI_030070,EHI_142020,EHI_155410,EHI_126870,EHI_073600,EHI_013890,EHI_087710,EHI_003940,EHI_118840,EHI_004200,EHI_009680,EHI_104600,EHI_000590,EHI_038860,EHI_065870,EHI_021450,EHI…
Reactome	MAP-72312	rRNA processing	80	183	1.02	2.14e-48	5759.A0A175JXH6,5759.B1N2I3,5759.B1N316,5759.B1N3K9,5759.B1N5A1,5759.C4LSB9,5759.C4LSC4,5759.C4LSR1,5759.C4LSZ3,5759.C4LT02,5759.C4LT81,5759.C4LT83,5759.C4LTQ5,5759.C4LTW9,5759.C4LUX0,5759.C4LV09,5759.C4LV12,5759.C4LVC0,5759.C4LVN9,5759.C4LVZ6,5759.C4LW10,5759.C4LW47,5759.C4LW92,5759.C4LWW3,5759.C4LXM0,5759.C4LXN2,5759.C4LXV1,5759.C4LYF4,5759.C4LYN2,5759.C4LYP4,5759.C4LZ42,5759.C4LZ69,5759.C4LZB0…	EHI_008650,EHI_012360,EHI_008010,EHI_140540,EHI_017890,EHI_153280,EHI_153330,EHI_152230,EHI_148230,EHI_146340,EHI_044590,EHI_044610,EHI_050280,EHI_050990,EHI_179100,EHI_092470,EHI_092500,EHI_197030,EHI_186720,EHI_126110,EHI_030070,EHI_142020,EHI_155410,EHI_126870,EHI_073600,EHI_013890,EHI_087710,EHI_003940,EHI_118840,EHI_004200,EHI_009680,EHI_104600,EHI_000590,EHI_038860,EHI_065870,EHI_021450,EHI…
Reactome	MAP-392499	Metabolism of proteins	134	795	0.6	9.13e-43	5759.A0A175JXH6,5759.B1N2I3,5759.B1N2I7,5759.B1N2Z3,5759.B1N316,5759.B1N384,5759.B1N3F8,5759.B1N3K9,5759.B1N4V3,5759.C4LS99,5759.C4LSA0,5759.C4LSC4,5759.C4LSN8,5759.C4LSR1,5759.C4LSU3,5759.C4LSV8,5759.C4LSZ3,5759.C4LT02,5759.C4LT81,5759.C4LT96,5759.C4LTA0,5759.C4LTA2,5759.C4LTE3,5759.C4LTQ0,5759.C4LTQ5,5759.C4LU13,5759.C4LU56,5759.C4LUN3,5759.C4LUV3,5759.C4LV05,5759.C4LV09,5759.C4LV26,5759.C4LV64…	EHI_008650,EHI_012360,EHI_012480,EHI_090400,EHI_008010,EHI_064710,EHI_069490,EHI_140540,EHI_014110,EHI_092120,EHI_030760,EHI_153330,EHI_151990,EHI_152230,EHI_152570,EHI_152750,EHI_148230,EHI_146340,EHI_044590,EHI_044770,EHI_044810,EHI_044830,EHI_045300,EHI_050130,EHI_050280,EHI_068200,EHI_006860,EHI_023220,EHI_178890,EHI_092430,EHI_092470,EHI_092660,EHI_182850,EHI_161180,EHI_182990,EHI_051710,EHI…
Reactome	MAP-72702	Ribosomal scanning and start codon recognition	55	78	1.22	8.18e-41	5759.B1N2I3,5759.B1N316,5759.B1N3K9,5759.C4LSC4,5759.C4LSR1,5759.C4LT02,5759.C4LT81,5759.C4LTQ5,5759.C4LUV3,5759.C4LV09,5759.C4LVC0,5759.C4LVH5,5759.C4LVN9,5759.C4LVZ6,5759.C4LW10,5759.C4LW92,5759.C4LWW3,5759.C4LXM0,5759.C4LXN2,5759.C4LYF4,5759.C4LYM0,5759.C4LYP4,5759.C4LZ42,5759.C4LZB0,5759.C4LZD4,5759.C4LZQ8,5759.C4M059,5759.C4M0P7,5759.C4M0Q2,5759.C4M0Z2,5759.C4M123,5759.C4M3N3,5759.C4M466,575…	EHI_012360,EHI_008010,EHI_140540,EHI_153330,EHI_152230,EHI_146340,EHI_044590,EHI_050280,EHI_178890,EHI_092470,EHI_197030,EHI_103300,EHI_186720,EHI_126110,EHI_030070,EHI_155410,EHI_126870,EHI_073600,EHI_013890,EHI_003940,EHI_118720,EHI_004200,EHI_009680,EHI_000590,EHI_137710,EHI_038860,EHI_021450,EHI_009810,EHI_009870,EHI_135060,EHI_105180,EHI_140610,EHI_140170,EHI_189410,EHI_078300,EHI_111760,EHI…
Reactome	MAP-72695	Formation of the ternary complex, and subsequently, the 43S complex	54	75	1.23	2.08e-40	5759.B1N2I3,5759.B1N316,5759.B1N3K9,5759.C4LSC4,5759.C4LSR1,5759.C4LT02,5759.C4LT81,5759.C4LTQ5,5759.C4LUV3,5759.C4LV09,5759.C4LVC0,5759.C4LVH5,5759.C4LVN9,5759.C4LVZ6,5759.C4LW10,5759.C4LW92,5759.C4LWW3,5759.C4LXM0,5759.C4LXN2,5759.C4LYF4,5759.C4LYM0,5759.C4LYP4,5759.C4LZ42,5759.C4LZB0,5759.C4LZD4,5759.C4LZQ8,5759.C4M059,5759.C4M0P7,5759.C4M0Q2,5759.C4M0Z2,5759.C4M123,5759.C4M3N3,5759.C4M466,575…	EHI_012360,EHI_008010,EHI_140540,EHI_153330,EHI_152230,EHI_146340,EHI_044590,EHI_050280,EHI_178890,EHI_092470,EHI_197030,EHI_103300,EHI_186720,EHI_126110,EHI_030070,EHI_155410,EHI_126870,EHI_073600,EHI_013890,EHI_003940,EHI_118720,EHI_004200,EHI_009680,EHI_000590,EHI_137710,EHI_038860,EHI_021450,EHI_009810,EHI_009870,EHI_135060,EHI_105180,EHI_140610,EHI_140170,EHI_189410,EHI_078300,EHI_111760,EHI…
Reactome	MAP-6804115	TP53 regulates transcription of additional cell cycle genes whose exact role in the p53 pathway remain uncertain	6	12	1.07	0.0021	5759.C4LYF8,5759.C4M1V1,5759.C4M3Y6,5759.C4M790,5759.C4M7Y3,5759.Q56AY2	EHI_093570,EHI_027650,EHI_200810,EHI_044180,EHI_119550,EHI_048150
Reactome	MAP-6791312	TP53 Regulates Transcription of Cell Cycle Genes	6	15	0.98	0.0053	5759.C4LYF8,5759.C4M1V1,5759.C4M3Y6,5759.C4M790,5759.C4M7Y3,5759.Q56AY2	EHI_093570,EHI_027650,EHI_200810,EHI_044180,EHI_119550,EHI_048150
Reactome	MAP-168928	DDX58/IFIH1-mediated induction of interferon-alpha/beta	4	7	1.13	0.0257	5759.C4LTQ5,5759.C4LV09,5759.C4M609,5759.C4M8F6	EHI_050280,EHI_092470,EHI_065270,EHI_036530
Reactome	MAP-936440	Negative regulators of DDX58/IFIH1 signaling	4	7	1.13	0.0257	5759.C4LTQ5,5759.C4LV09,5759.C4M609,5759.C4M8F6	EHI_050280,EHI_092470,EHI_065270,EHI_036530
COMPARTMENTS	GOCC:0005840	Ribosome	65	82	1.27	8.04e-50	5759.A0A175JXH6,5759.B1N2Z3,5759.B1N384,5759.B1N3F8,5759.B1N3K9,5759.B1N4V3,5759.C4LS99,5759.C4LSA0,5759.C4LSU3,5759.C4LSZ3,5759.C4LT77,5759.C4LT96,5759.C4LTA0,5759.C4LTA2,5759.C4LTQ0,5759.C4LTQ5,5759.C4LU13,5759.C4LUN3,5759.C4LV05,5759.C4LV69,5759.C4LVC0,5759.C4LVQ0,5759.C4LW40,5759.C4LW92,5759.C4LWJ4,5759.C4LWK0,5759.C4LXX5,5759.C4LZ75,5759.C4LZA2,5759.C4LZH1,5759.C4LZP2,5759.C4LZU1,5759.C4M0P7…	EHI_008650,EHI_090400,EHI_064710,EHI_069490,EHI_140540,EHI_014110,EHI_092120,EHI_030760,EHI_152570,EHI_148230,EHI_044550,EHI_044770,EHI_044810,EHI_044830,EHI_050130,EHI_050280,EHI_068200,EHI_023220,EHI_092430,EHI_161180,EHI_197030,EHI_186830,EHI_141940,EHI_155410,EHI_096850,EHI_069110,EHI_035440,EHI_104660,EHI_000510,EHI_124330,EHI_038580,EHI_194270,EHI_009810,EHI_009870,EHI_135060,EHI_105180,EHI…
COMPARTMENTS	GOCC:1990904	Ribonucleoprotein complex	86	220	0.97	2.11e-48	5759.A0A175JXH6,5759.B1N2Z3,5759.B1N384,5759.B1N3F8,5759.B1N3K9,5759.B1N4V3,5759.B1N5A1,5759.C4LS99,5759.C4LSA0,5759.C4LSE9,5759.C4LSZ3,5759.C4LT77,5759.C4LT96,5759.C4LTA0,5759.C4LTA2,5759.C4LTQ5,5759.C4LTW9,5759.C4LU13,5759.C4LUN3,5759.C4LUX0,5759.C4LV05,5759.C4LVC0,5759.C4LW22,5759.C4LW40,5759.C4LW47,5759.C4LW92,5759.C4LWJ4,5759.C4LWR5,5759.C4LXI8,5759.C4LXV1,5759.C4LXX5,5759.C4LYN2,5759.C4LZ69…	EHI_008650,EHI_090400,EHI_064710,EHI_069490,EHI_140540,EHI_014110,EHI_017890,EHI_092120,EHI_030760,EHI_153670,EHI_148230,EHI_044550,EHI_044770,EHI_044810,EHI_044830,EHI_050280,EHI_050990,EHI_068200,EHI_023220,EHI_179100,EHI_092430,EHI_197030,EHI_141370,EHI_141940,EHI_142020,EHI_155410,EHI_096850,EHI_198690,EHI_131200,EHI_087710,EHI_035440,EHI_118840,EHI_104600,EHI_000510,EHI_124330,EHI_174960,EHI…
COMPARTMENTS	GOCC:0043232	Intracellular non-membrane-bounded organelle	114	505	0.73	1.48e-45	5759.A0A175JXH6,5759.B1N2S2,5759.B1N2Z3,5759.B1N384,5759.B1N3F8,5759.B1N3K9,5759.B1N4V3,5759.C4LS99,5759.C4LSA0,5759.C4LSN8,5759.C4LSU3,5759.C4LSZ3,5759.C4LT77,5759.C4LT83,5759.C4LT96,5759.C4LTA0,5759.C4LTA2,5759.C4LTQ0,5759.C4LTQ5,5759.C4LU13,5759.C4LU42,5759.C4LU56,5759.C4LU58,5759.C4LUC7,5759.C4LUN3,5759.C4LUX0,5759.C4LUX3,5759.C4LV05,5759.C4LV09,5759.C4LV12,5759.C4LV26,5759.C4LV69,5759.C4LV75…	EHI_008650,EHI_117470,EHI_090400,EHI_064710,EHI_069490,EHI_140540,EHI_014110,EHI_092120,EHI_030760,EHI_151990,EHI_152570,EHI_148230,EHI_044550,EHI_044610,EHI_044770,EHI_044810,EHI_044830,EHI_050130,EHI_050280,EHI_068200,EHI_068510,EHI_006860,EHI_068680,EHI_110810,EHI_023220,EHI_179100,EHI_092080,EHI_092430,EHI_092470,EHI_092500,EHI_092660,EHI_161180,EHI_182990,EHI_197030,EHI_186830,EHI_125650,EHI…
COMPARTMENTS	GOCC:0022626	Cytosolic ribosome	47	58	1.28	3.63e-36	5759.A0A175JXH6,5759.B1N2Z3,5759.B1N384,5759.B1N3F8,5759.B1N3K9,5759.B1N4V3,5759.C4LSA0,5759.C4LSZ3,5759.C4LT77,5759.C4LT96,5759.C4LTA0,5759.C4LTA2,5759.C4LTQ5,5759.C4LU13,5759.C4LUN3,5759.C4LV05,5759.C4LV69,5759.C4LVC0,5759.C4LWK0,5759.C4LXX5,5759.C4LZ75,5759.C4LZA2,5759.C4LZH1,5759.C4LZU1,5759.C4M0P7,5759.C4M0Z2,5759.C4M123,5759.C4M1Y0,5759.C4M466,5759.C4M549,5759.C4M5A0,5759.C4M5B7,5759.C4M5V7…	EHI_008650,EHI_090400,EHI_064710,EHI_069490,EHI_140540,EHI_014110,EHI_030760,EHI_148230,EHI_044550,EHI_044770,EHI_044810,EHI_044830,EHI_050280,EHI_068200,EHI_023220,EHI_092430,EHI_161180,EHI_197030,EHI_069110,EHI_035440,EHI_104660,EHI_000510,EHI_124330,EHI_194270,EHI_009810,EHI_135060,EHI_105180,EHI_164870,EHI_140170,EHI_078300,EHI_081410,EHI_020310,EHI_026410,EHI_065270,EHI_042920,EHI_189940,EHI…
COMPARTMENTS	GOCC:0044391	Ribosomal subunit	46	56	1.29	1.27e-35	5759.A0A175JXH6,5759.B1N384,5759.B1N3F8,5759.B1N3K9,5759.B1N4V3,5759.C4LSA0,5759.C4LSZ3,5759.C4LT77,5759.C4LT96,5759.C4LTA0,5759.C4LTQ5,5759.C4LU13,5759.C4LUN3,5759.C4LV05,5759.C4LVC0,5759.C4LW40,5759.C4LW92,5759.C4LWJ4,5759.C4LXX5,5759.C4LZA2,5759.C4LZH1,5759.C4LZP2,5759.C4LZU1,5759.C4M0P7,5759.C4M0Z2,5759.C4M123,5759.C4M466,5759.C4M549,5759.C4M5A0,5759.C4M5B7,5759.C4M5V7,5759.C4M609,5759.C4M7A5…	EHI_008650,EHI_064710,EHI_069490,EHI_140540,EHI_014110,EHI_030760,EHI_148230,EHI_044550,EHI_044770,EHI_044810,EHI_050280,EHI_068200,EHI_023220,EHI_092430,EHI_197030,EHI_141940,EHI_155410,EHI_096850,EHI_035440,EHI_000510,EHI_124330,EHI_038580,EHI_194270,EHI_009810,EHI_135060,EHI_105180,EHI_140170,EHI_078300,EHI_081410,EHI_020310,EHI_026410,EHI_065270,EHI_046690,EHI_158550,EHI_111980,EHI_037130,EHI…
COMPARTMENTS	GOCC:0005622	Intracellular	255	3386	0.25	1.66e-32	5759.A0A175JXH6,5759.A7UFC2,5759.B1N2I7,5759.B1N2S2,5759.B1N2Z3,5759.B1N316,5759.B1N384,5759.B1N3F8,5759.B1N3K9,5759.B1N3N6,5759.B1N3V4,5759.B1N4V3,5759.B1N5A1,5759.C4LS99,5759.C4LSA0,5759.C4LSC4,5759.C4LSE9,5759.C4LSN8,5759.C4LSR1,5759.C4LSU3,5759.C4LSV8,5759.C4LSZ3,5759.C4LSZ7,5759.C4LT02,5759.C4LT77,5759.C4LT81,5759.C4LT83,5759.C4LT96,5759.C4LTA0,5759.C4LTA2,5759.C4LTB2,5759.C4LTE3,5759.C4LTQ0…	EHI_008650,trf1,EHI_012480,EHI_117470,EHI_090400,EHI_008010,EHI_064710,EHI_069490,EHI_140540,EHI_097980,EHI_129760,EHI_014110,EHI_017890,EHI_092120,EHI_030760,EHI_153330,EHI_153670,EHI_151990,EHI_152230,EHI_152570,EHI_152750,EHI_148230,EHI_148270,EHI_146340,EHI_044550,EHI_044590,EHI_044610,EHI_044770,EHI_044810,EHI_044830,EHI_044930,EHI_045300,EHI_050130,EHI_050280,EHI_068200,EHI_068510,EHI_00686…
COMPARTMENTS	GOCC:0043229	Intracellular organelle	183	2030	0.33	1.59e-26	5759.A0A175JXH6,5759.A7UFC2,5759.B1N2I7,5759.B1N2S2,5759.B1N2Z3,5759.B1N384,5759.B1N3F8,5759.B1N3K9,5759.B1N3N6,5759.B1N3V4,5759.B1N4V3,5759.B1N5A1,5759.C4LS99,5759.C4LSA0,5759.C4LSC4,5759.C4LSE9,5759.C4LSN8,5759.C4LSU3,5759.C4LSZ3,5759.C4LT77,5759.C4LT81,5759.C4LT83,5759.C4LT96,5759.C4LTA0,5759.C4LTA2,5759.C4LTE3,5759.C4LTQ0,5759.C4LTQ5,5759.C4LU13,5759.C4LU42,5759.C4LU56,5759.C4LU58,5759.C4LUC7…	EHI_008650,trf1,EHI_012480,EHI_117470,EHI_090400,EHI_064710,EHI_069490,EHI_140540,EHI_097980,EHI_129760,EHI_014110,EHI_017890,EHI_092120,EHI_030760,EHI_153330,EHI_153670,EHI_151990,EHI_152570,EHI_148230,EHI_044550,EHI_044590,EHI_044610,EHI_044770,EHI_044810,EHI_044830,EHI_045300,EHI_050130,EHI_050280,EHI_068200,EHI_068510,EHI_006860,EHI_068680,EHI_110810,EHI_023220,EHI_179100,EHI_092080,EHI_09243…
COMPARTMENTS	GOCC:0043226	Organelle	188	2155	0.32	6.65e-26	5759.A0A175JXH6,5759.A7UFC2,5759.B1N2I7,5759.B1N2S2,5759.B1N2Z3,5759.B1N384,5759.B1N3F8,5759.B1N3K9,5759.B1N3N6,5759.B1N3V4,5759.B1N4V3,5759.B1N5A1,5759.C4LS99,5759.C4LSA0,5759.C4LSC4,5759.C4LSE9,5759.C4LSN8,5759.C4LSU3,5759.C4LSZ3,5759.C4LT77,5759.C4LT81,5759.C4LT83,5759.C4LT96,5759.C4LTA0,5759.C4LTA2,5759.C4LTE3,5759.C4LTL2,5759.C4LTQ0,5759.C4LTQ5,5759.C4LU13,5759.C4LU42,5759.C4LU56,5759.C4LU58…	EHI_008650,trf1,EHI_012480,EHI_117470,EHI_090400,EHI_064710,EHI_069490,EHI_140540,EHI_097980,EHI_129760,EHI_014110,EHI_017890,EHI_092120,EHI_030760,EHI_153330,EHI_153670,EHI_151990,EHI_152570,EHI_148230,EHI_044550,EHI_044590,EHI_044610,EHI_044770,EHI_044810,EHI_044830,EHI_045300,EHI_012190,EHI_050130,EHI_050280,EHI_068200,EHI_068510,EHI_006860,EHI_068680,EHI_110810,EHI_023220,EHI_179100,EHI_09208…
COMPARTMENTS	GOCC:0005829	Cytosol	59	220	0.8	2.2e-25	5759.A0A175JXH6,5759.B1N2Z3,5759.B1N316,5759.B1N384,5759.B1N3F8,5759.B1N3K9,5759.B1N4V3,5759.C4LSA0,5759.C4LSZ3,5759.C4LT77,5759.C4LT96,5759.C4LTA0,5759.C4LTA2,5759.C4LTQ5,5759.C4LU13,5759.C4LU92,5759.C4LUN3,5759.C4LV05,5759.C4LV69,5759.C4LVC0,5759.C4LVQ0,5759.C4LVT2,5759.C4LW40,5759.C4LW92,5759.C4LWK0,5759.C4LXH6,5759.C4LXX5,5759.C4LZ75,5759.C4LZA2,5759.C4LZH1,5759.C4LZU1,5759.C4M0P7,5759.C4M0Z2…	EHI_008650,EHI_090400,EHI_008010,EHI_064710,EHI_069490,EHI_140540,EHI_014110,EHI_030760,EHI_148230,EHI_044550,EHI_044770,EHI_044810,EHI_044830,EHI_050280,EHI_068200,EHI_110400,EHI_023220,EHI_092430,EHI_161180,EHI_197030,EHI_186830,EHI_187150,EHI_141940,EHI_155410,EHI_069110,EHI_131080,EHI_035440,EHI_104660,EHI_000510,EHI_124330,EHI_194270,EHI_009810,EHI_135060,EHI_105180,EHI_164870,EHI_140170,EHI…
COMPARTMENTS	GOCC:0032991	Protein-containing complex	143	1369	0.39	1.3e-24	5759.A0A175JXH6,5759.A7UFC2,5759.B1N2I7,5759.B1N2S2,5759.B1N2Z3,5759.B1N384,5759.B1N3F8,5759.B1N3K9,5759.B1N4V3,5759.B1N5A1,5759.C4LS99,5759.C4LSA0,5759.C4LSE9,5759.C4LSR1,5759.C4LSV8,5759.C4LSZ3,5759.C4LT02,5759.C4LT77,5759.C4LT96,5759.C4LTA0,5759.C4LTA2,5759.C4LTB2,5759.C4LTQ5,5759.C4LTW9,5759.C4LU13,5759.C4LU42,5759.C4LUC7,5759.C4LUN3,5759.C4LUV3,5759.C4LUX0,5759.C4LUX3,5759.C4LV05,5759.C4LV09…	EHI_008650,trf1,EHI_012480,EHI_117470,EHI_090400,EHI_064710,EHI_069490,EHI_140540,EHI_014110,EHI_017890,EHI_092120,EHI_030760,EHI_153670,EHI_152230,EHI_152750,EHI_148230,EHI_146340,EHI_044550,EHI_044770,EHI_044810,EHI_044830,EHI_044930,EHI_050280,EHI_050990,EHI_068200,EHI_068510,EHI_110810,EHI_023220,EHI_178890,EHI_179100,EHI_092080,EHI_092430,EHI_092470,EHI_182990,EHI_197030,EHI_126140,EHI_14137…
COMPARTMENTS	GOCC:0110165	Cellular anatomical entity	259	3901	0.2	9.98e-24	5759.A0A175JXH6,5759.A7UFC2,5759.B1N2I7,5759.B1N2S2,5759.B1N2Z3,5759.B1N316,5759.B1N384,5759.B1N3F8,5759.B1N3K9,5759.B1N3N6,5759.B1N3V4,5759.B1N459,5759.B1N4V3,5759.B1N5A1,5759.C4LS99,5759.C4LSA0,5759.C4LSC4,5759.C4LSE9,5759.C4LSN8,5759.C4LSR1,5759.C4LSU3,5759.C4LSV8,5759.C4LSZ3,5759.C4LSZ7,5759.C4LT02,5759.C4LT77,5759.C4LT81,5759.C4LT83,5759.C4LT96,5759.C4LTA0,5759.C4LTA2,5759.C4LTB2,5759.C4LTE3…	EHI_008650,trf1,EHI_012480,EHI_117470,EHI_090400,EHI_008010,EHI_064710,EHI_069490,EHI_140540,EHI_097980,EHI_129760,EHI_047760,EHI_014110,EHI_017890,EHI_092120,EHI_030760,EHI_153330,EHI_153670,EHI_151990,EHI_152230,EHI_152570,EHI_152750,EHI_148230,EHI_148270,EHI_146340,EHI_044550,EHI_044590,EHI_044610,EHI_044770,EHI_044810,EHI_044830,EHI_044930,EHI_045300,EHI_012190,EHI_050130,EHI_050280,EHI_05074…
COMPARTMENTS	GOCC:0015935	Small ribosomal subunit	24	29	1.29	2.09e-18	5759.B1N3K9,5759.C4LT77,5759.C4LTQ5,5759.C4LVC0,5759.C4LW92,5759.C4M0P7,5759.C4M0Z2,5759.C4M123,5759.C4M466,5759.C4M549,5759.C4M5A0,5759.C4M5B7,5759.C4M5V7,5759.C4M609,5759.C4M7A5,5759.C4M7G9,5759.C4M7H3,5759.C4M7N8,5759.C4M7U0,5759.C4M8F6,5759.C4M979,5759.C4M9F4,5759.C4M9F9,5759.C4MA13	EHI_140540,EHI_044550,EHI_050280,EHI_197030,EHI_155410,EHI_009810,EHI_135060,EHI_105180,EHI_140170,EHI_078300,EHI_081410,EHI_020310,EHI_026410,EHI_065270,EHI_046690,EHI_158550,EHI_111980,EHI_037130,EHI_020280,EHI_036530,EHI_124850,EHI_074800,EHI_067530,EHI_146570
COMPARTMENTS	GOCC:0005737	Cytoplasm	140	1574	0.32	1.16e-17	5759.A0A175JXH6,5759.B1N2Z3,5759.B1N316,5759.B1N384,5759.B1N3F8,5759.B1N3K9,5759.B1N4V3,5759.B1N5A1,5759.C4LS99,5759.C4LSA0,5759.C4LSC4,5759.C4LSU3,5759.C4LSV8,5759.C4LSZ3,5759.C4LT77,5759.C4LT81,5759.C4LT96,5759.C4LTA0,5759.C4LTA2,5759.C4LTB2,5759.C4LTE3,5759.C4LTQ0,5759.C4LTQ5,5759.C4LU13,5759.C4LU42,5759.C4LU92,5759.C4LUC7,5759.C4LUJ9,5759.C4LUN3,5759.C4LUV3,5759.C4LV05,5759.C4LV69,5759.C4LVB0…	EHI_008650,EHI_090400,EHI_008010,EHI_064710,EHI_069490,EHI_140540,EHI_014110,EHI_017890,EHI_092120,EHI_030760,EHI_153330,EHI_152570,EHI_152750,EHI_148230,EHI_044550,EHI_044590,EHI_044770,EHI_044810,EHI_044830,EHI_044930,EHI_045300,EHI_050130,EHI_050280,EHI_068200,EHI_068510,EHI_110400,EHI_110810,EHI_022860,EHI_023220,EHI_178890,EHI_092430,EHI_161180,EHI_051710,EHI_197030,EHI_197160,EHI_103310,EHI…
COMPARTMENTS	GOCC:0015934	Large ribosomal subunit	21	25	1.3	3.44e-16	5759.A0A175JXH6,5759.B1N384,5759.B1N3F8,5759.B1N4V3,5759.C4LSA0,5759.C4LSZ3,5759.C4LT96,5759.C4LTA0,5759.C4LU13,5759.C4LUN3,5759.C4LV05,5759.C4LW40,5759.C4LWJ4,5759.C4LXX5,5759.C4LZA2,5759.C4LZH1,5759.C4LZU1,5759.C4M7U2,5759.C4M7V3,5759.C4M8A9,5759.C4M919	EHI_008650,EHI_064710,EHI_069490,EHI_014110,EHI_030760,EHI_148230,EHI_044770,EHI_044810,EHI_068200,EHI_023220,EHI_092430,EHI_141940,EHI_096850,EHI_035440,EHI_000510,EHI_124330,EHI_194270,EHI_020300,EHI_020370,EHI_058080,EHI_192800
COMPARTMENTS	GOCC:0022627	Cytosolic small ribosomal subunit	20	25	1.28	3.87e-15	5759.B1N3K9,5759.C4LT77,5759.C4LTQ5,5759.C4LVC0,5759.C4M0P7,5759.C4M0Z2,5759.C4M123,5759.C4M466,5759.C4M549,5759.C4M5A0,5759.C4M5B7,5759.C4M5V7,5759.C4M609,5759.C4M7A5,5759.C4M7G9,5759.C4M7H3,5759.C4M7N8,5759.C4M9F4,5759.C4M9F9,5759.C4MA13	EHI_140540,EHI_044550,EHI_050280,EHI_197030,EHI_009810,EHI_135060,EHI_105180,EHI_140170,EHI_078300,EHI_081410,EHI_020310,EHI_026410,EHI_065270,EHI_046690,EHI_158550,EHI_111980,EHI_037130,EHI_074800,EHI_067530,EHI_146570
COMPARTMENTS	GOCC:0022625	Cytosolic large ribosomal subunit	19	22	1.31	8.22e-15	5759.A0A175JXH6,5759.B1N384,5759.B1N3F8,5759.B1N4V3,5759.C4LSA0,5759.C4LSZ3,5759.C4LT96,5759.C4LTA0,5759.C4LU13,5759.C4LUN3,5759.C4LV05,5759.C4LXX5,5759.C4LZA2,5759.C4LZH1,5759.C4LZU1,5759.C4M7U2,5759.C4M7V3,5759.C4M8A9,5759.C4M919	EHI_008650,EHI_064710,EHI_069490,EHI_014110,EHI_030760,EHI_148230,EHI_044770,EHI_044810,EHI_068200,EHI_023220,EHI_092430,EHI_035440,EHI_000510,EHI_124330,EHI_194270,EHI_020300,EHI_020370,EHI_058080,EHI_192800
COMPARTMENTS	GOCC:0005730	Nucleolus	23	67	0.91	1.99e-11	5759.C4LSN8,5759.C4LU58,5759.C4LUX0,5759.C4LV09,5759.C4LV12,5759.C4LW50,5759.C4LWR5,5759.C4LYH3,5759.C4LYN2,5759.C4LZ69,5759.C4LZT0,5759.C4M085,5759.C4M0Q1,5759.C4M125,5759.C4M2Q1,5759.C4M3E6,5759.C4M3V4,5759.C4M5L0,5759.C4M5M4,5759.C4M5N2,5759.C4M883,5759.C4MAB3,5759.C4MAW3	EHI_151990,EHI_068680,EHI_179100,EHI_092470,EHI_092500,EHI_142050,EHI_198690,EHI_093820,EHI_118840,EHI_104600,EHI_194040,EHI_004900,EHI_009860,EHI_105200,EIF6,EHI_095890,EHI_163740,EHI_001960,EHI_122780,EHI_122740,EHI_098810,EHI_186020,EHI_183900
COMPARTMENTS	GOCC:0030684	Preribosome	17	42	0.98	2.71e-09	5759.B1N5A1,5759.C4LTW9,5759.C4LUX0,5759.C4LW22,5759.C4LW47,5759.C4LWR5,5759.C4LXV1,5759.C4M085,5759.C4M0L5,5759.C4M0Q1,5759.C4M3V4,5759.C4M5L0,5759.C4M5T1,5759.C4M6R5,5759.C4M7J5,5759.C4M9H6,5759.C4MAY8	EHI_017890,EHI_050990,EHI_179100,EHI_141370,EHI_142020,EHI_198690,EHI_087710,EHI_004900,EHI_008390,EHI_009860,EHI_163740,EHI_001960,EHI_070740,EHI_088070,EHI_170330,EHI_105790,EHI_102940
COMPARTMENTS	GOCC:0030014	CCR4-NOT complex	7	11	1.18	0.00011	5759.C4LYF8,5759.C4M1V1,5759.C4M3Y6,5759.C4M733,5759.C4M790,5759.C4M7Y3,5759.Q56AY2	EHI_093570,EHI_027650,EHI_200810,EHI_183540,EHI_044180,EHI_119550,EHI_048150
COMPARTMENTS	GOCC:0031981	Nuclear lumen	28	257	0.41	0.00034	5759.A7UFC2,5759.B1N3V4,5759.C4LSN8,5759.C4LU58,5759.C4LUX0,5759.C4LV09,5759.C4LV12,5759.C4LW50,5759.C4LWR5,5759.C4LYH3,5759.C4LYN2,5759.C4LZ57,5759.C4LZ69,5759.C4LZT0,5759.C4M085,5759.C4M0Q1,5759.C4M125,5759.C4M2Q1,5759.C4M3E6,5759.C4M3V4,5759.C4M5L0,5759.C4M5M4,5759.C4M5N2,5759.C4M6A1,5759.C4M883,5759.C4M917,5759.C4MAB3,5759.C4MAW3	trf1,EHI_129760,EHI_151990,EHI_068680,EHI_179100,EHI_092470,EHI_092500,EHI_142050,EHI_198690,EHI_093820,EHI_118840,EHI_083120,EHI_104600,EHI_194040,EHI_004900,EHI_009860,EHI_105200,EIF6,EHI_095890,EHI_163740,EHI_001960,EHI_122780,EHI_122740,EHI_082500,EHI_098810,EHI_192780,EHI_186020,EHI_183900
COMPARTMENTS	GOCC:0005634	Nucleus	49	610	0.28	0.00047	5759.A7UFC2,5759.B1N3N6,5759.B1N3V4,5759.C4LSE9,5759.C4LSN8,5759.C4LT83,5759.C4LU58,5759.C4LUX0,5759.C4LV09,5759.C4LV12,5759.C4LW50,5759.C4LWM9,5759.C4LWR5,5759.C4LY91,5759.C4LYH3,5759.C4LYM8,5759.C4LYN2,5759.C4LZ57,5759.C4LZ69,5759.C4LZB9,5759.C4LZD4,5759.C4LZL9,5759.C4LZM7,5759.C4LZN4,5759.C4LZT0,5759.C4M085,5759.C4M0Q1,5759.C4M125,5759.C4M1H2,5759.C4M236,5759.C4M2P0,5759.C4M2Q1,5759.C4M2V0,575…	trf1,EHI_097980,EHI_129760,EHI_153670,EHI_151990,EHI_044610,EHI_068680,EHI_179100,EHI_092470,EHI_092500,EHI_142050,EHI_069410,EHI_198690,EHI_166870,EHI_093820,EHI_118800,EHI_118840,EHI_083120,EHI_104600,EHI_000700,EHI_137710,EHI_174940,EHI_175020,EHI_175090,EHI_194040,EHI_004900,EHI_009860,EHI_105200,EHI_192520,EHI_169070,EHI_006060,EIF6,EHI_188830,EHI_095890,EHI_163710,EHI_163740,EHI_001960,EHI_…
COMPARTMENTS	GOCC:0070013	Intracellular organelle lumen	30	293	0.39	0.00047	5759.A7UFC2,5759.B1N3V4,5759.C4LSN8,5759.C4LU58,5759.C4LUX0,5759.C4LV09,5759.C4LV12,5759.C4LW50,5759.C4LWR5,5759.C4LYH3,5759.C4LYN2,5759.C4LZ57,5759.C4LZ69,5759.C4LZT0,5759.C4M085,5759.C4M0Q1,5759.C4M125,5759.C4M2Q1,5759.C4M3E6,5759.C4M3V4,5759.C4M5I5,5759.C4M5L0,5759.C4M5M4,5759.C4M5N2,5759.C4M6A1,5759.C4M883,5759.C4M917,5759.C4MAB3,5759.C4MAW3,5759.O15782	trf1,EHI_129760,EHI_151990,EHI_068680,EHI_179100,EHI_092470,EHI_092500,EHI_142050,EHI_198690,EHI_093820,EHI_118840,EHI_083120,EHI_104600,EHI_194040,EHI_004900,EHI_009860,EHI_105200,EIF6,EHI_095890,EHI_163740,EHI_111040,EHI_001960,EHI_122780,EHI_122740,EHI_082500,EHI_098810,EHI_192780,EHI_186020,EHI_183900,EHI_178570
COMPARTMENTS	GOCC:0030686	90S preribosome	7	18	0.97	0.001	5759.C4LUX0,5759.C4M085,5759.C4M0Q1,5759.C4M3V4,5759.C4M5L0,5759.C4M5T1,5759.C4M9H6	EHI_179100,EHI_004900,EHI_009860,EHI_163740,EHI_001960,EHI_070740,EHI_105790
COMPARTMENTS	GOCC:0005852	Eukaryotic translation initiation factor 3 complex	5	7	1.23	0.0016	5759.C4LUV3,5759.C4LYM0,5759.C4M3N3,5759.C4M4M5,5759.C4MAK5	EHI_178890,EHI_118720,EHI_140610,EHI_189410,EHI_017030
COMPARTMENTS	GOCC:0005732	Small nucleolar ribonucleoprotein complex	6	14	1.01	0.0023	5759.C4LYN2,5759.C4LZ69,5759.C4LZT0,5759.C4M2P1,5759.C4M5N2,5759.C4MAW3	EHI_118840,EHI_104600,EHI_194040,EHI_006070,EHI_122740,EHI_183900
COMPARTMENTS	GOCC:0030015	CCR4-NOT core complex	5	8	1.17	0.0023	5759.C4LYF8,5759.C4M3Y6,5759.C4M790,5759.C4M7Y3,5759.Q56AY2	EHI_093570,EHI_200810,EHI_044180,EHI_119550,EHI_048150
COMPARTMENTS	GOCC:0031428	Box C/D snoRNP complex	4	5	1.28	0.006	5759.C4LYN2,5759.C4LZ69,5759.C4M5N2,5759.C4MAW3	EHI_118840,EHI_104600,EHI_122740,EHI_183900
COMPARTMENTS	GOCC:0005791	Rough endoplasmic reticulum	6	18	0.9	0.0062	5759.C4LW10,5759.C4LWW3,5759.C4LXC8,5759.C4M012,5759.C4M727,5759.C4M9C4	EHI_030070,EHI_126870,EHI_079190,EHI_134630,EHI_183480,EHI_146370
COMPARTMENTS	GOCC:0030688	Preribosome, small subunit precursor	5	11	1.03	0.0063	5759.C4LTW9,5759.C4LXV1,5759.C4M0L5,5759.C4M5T1,5759.C4M7J5	EHI_050990,EHI_087710,EHI_008390,EHI_070740,EHI_170330
COMPARTMENTS	GOCC:0043231	Intracellular membrane-bounded organelle	72	1178	0.16	0.0165	5759.A7UFC2,5759.B1N3N6,5759.B1N3V4,5759.B1N5A1,5759.C4LSE9,5759.C4LSN8,5759.C4LT81,5759.C4LT83,5759.C4LU58,5759.C4LUX0,5759.C4LV09,5759.C4LV12,5759.C4LVB0,5759.C4LVD3,5759.C4LVM5,5759.C4LVZ6,5759.C4LW10,5759.C4LW50,5759.C4LWM9,5759.C4LWR5,5759.C4LWW3,5759.C4LXC8,5759.C4LXM0,5759.C4LXW4,5759.C4LY91,5759.C4LYH3,5759.C4LYM8,5759.C4LYN2,5759.C4LZ57,5759.C4LZ69,5759.C4LZB9,5759.C4LZD4,5759.C4LZL9,575…	trf1,EHI_097980,EHI_129760,EHI_017890,EHI_153670,EHI_151990,EHI_044590,EHI_044610,EHI_068680,EHI_179100,EHI_092470,EHI_092500,EHI_051710,EHI_197160,EHI_103830,EHI_126110,EHI_030070,EHI_142050,EHI_069410,EHI_198690,EHI_126870,EHI_079190,EHI_073600,EHI_087840,EHI_166870,EHI_093820,EHI_118800,EHI_118840,EHI_083120,EHI_104600,EHI_000700,EHI_137710,EHI_174940,EHI_175020,EHI_175090,EHI_194040,EHI_06567…
COMPARTMENTS	GOCC:0005736	RNA polymerase I complex	4	9	1.02	0.0264	5759.C4LYH3,5759.C4M3E6,5759.C4M5M4,5759.C4MAB3	EHI_093820,EHI_095890,EHI_122780,EHI_186020
COMPARTMENTS	GOCC:0005854	Nascent polypeptide-associated complex	3	4	1.25	0.0371	5759.C4LTB2,5759.C4M2W9,5759.C4M758	EHI_044930,EHI_048560,EHI_083250
UniProt Keywords	KW-0687	Ribonucleoprotein	123	177	1.22	5.93e-96	5759.A0A175JXH6,5759.B1N2I3,5759.B1N2I7,5759.B1N2Z3,5759.B1N316,5759.B1N384,5759.B1N3F8,5759.B1N3K9,5759.B1N4V3,5759.C4LS99,5759.C4LSA0,5759.C4LSC4,5759.C4LSE9,5759.C4LSR1,5759.C4LSU3,5759.C4LSZ3,5759.C4LT02,5759.C4LT77,5759.C4LT81,5759.C4LT96,5759.C4LTA0,5759.C4LTA2,5759.C4LTE3,5759.C4LTQ0,5759.C4LTQ5,5759.C4LU13,5759.C4LU56,5759.C4LUN3,5759.C4LV05,5759.C4LV09,5759.C4LV64,5759.C4LV69,5759.C4LVB0…	EHI_008650,EHI_012360,EHI_012480,EHI_090400,EHI_008010,EHI_064710,EHI_069490,EHI_140540,EHI_014110,EHI_092120,EHI_030760,EHI_153330,EHI_153670,EHI_152230,EHI_152570,EHI_148230,EHI_146340,EHI_044550,EHI_044590,EHI_044770,EHI_044810,EHI_044830,EHI_045300,EHI_050130,EHI_050280,EHI_068200,EHI_006860,EHI_023220,EHI_092430,EHI_092470,EHI_182850,EHI_161180,EHI_051710,EHI_197030,EHI_103310,EHI_186720,EHI…
UniProt Keywords	KW-0689	Ribosomal protein	118	153	1.26	1.09e-95	5759.A0A175JXH6,5759.B1N2I3,5759.B1N2I7,5759.B1N2Z3,5759.B1N316,5759.B1N384,5759.B1N3F8,5759.B1N3K9,5759.B1N4V3,5759.C4LS99,5759.C4LSA0,5759.C4LSC4,5759.C4LSR1,5759.C4LSU3,5759.C4LSZ3,5759.C4LT02,5759.C4LT77,5759.C4LT81,5759.C4LT96,5759.C4LTA0,5759.C4LTA2,5759.C4LTE3,5759.C4LTQ0,5759.C4LTQ5,5759.C4LU13,5759.C4LU56,5759.C4LUN3,5759.C4LV05,5759.C4LV09,5759.C4LV64,5759.C4LV69,5759.C4LVB0,5759.C4LVC0…	EHI_008650,EHI_012360,EHI_012480,EHI_090400,EHI_008010,EHI_064710,EHI_069490,EHI_140540,EHI_014110,EHI_092120,EHI_030760,EHI_153330,EHI_152230,EHI_152570,EHI_148230,EHI_146340,EHI_044550,EHI_044590,EHI_044770,EHI_044810,EHI_044830,EHI_045300,EHI_050130,EHI_050280,EHI_068200,EHI_006860,EHI_023220,EHI_092430,EHI_092470,EHI_182850,EHI_161180,EHI_051710,EHI_197030,EHI_103310,EHI_186720,EHI_186830,EHI…
UniProt Keywords	KW-0690	Ribosome biogenesis	10	17	1.15	2.26e-06	5759.B1N5A1,5759.C4LZ30,5759.C4LZL9,5759.C4LZT0,5759.C4M0Q1,5759.C4M2Q1,5759.C4M3V4,5759.C4M6R5,5759.C4M883,5759.C4MAY8	EHI_017890,EHI_009540,EHI_174940,EHI_194040,EHI_009860,EIF6,EHI_163740,EHI_088070,EHI_098810,EHI_102940
UniProt Keywords	KW-0694	RNA-binding	15	70	0.71	4.59e-05	5759.B1N3V4,5759.B1N5A1,5759.C4LT02,5759.C4LUX0,5759.C4LVM5,5759.C4LWM9,5759.C4LWT4,5759.C4LXN0,5759.C4LYF4,5759.C4LZ69,5759.C4LZT0,5759.C4M125,5759.C4M3C6,5759.C4M7Y5,5759.O15612	EHI_129760,EHI_017890,EHI_146340,EHI_179100,EHI_103830,EHI_069410,EHI_198880,EHI_013870,EHI_003940,EHI_104600,EHI_194040,EHI_105200,EHI_053080,EHI_119620,11.t00056
UniProt Keywords	KW-0539	Nucleus	24	179	0.5	5.89e-05	5759.A7UFC2,5759.B1N5A1,5759.C4LUX0,5759.C4LV75,5759.C4LWM9,5759.C4LWR5,5759.C4LXV1,5759.C4LZ30,5759.C4LZ57,5759.C4LZ69,5759.C4LZL9,5759.C4LZT0,5759.C4M0Q1,5759.C4M1R9,5759.C4M2P0,5759.C4M2Q1,5759.C4M366,5759.C4M3V1,5759.C4M3V4,5759.C4M438,5759.C4M6A1,5759.C4M6R5,5759.C4M883,5759.C4MAY8	trf1,EHI_017890,EHI_179100,EHI_182990,EHI_069410,EHI_198690,EHI_087710,EHI_009540,EHI_083120,EHI_104600,EHI_174940,EHI_194040,EHI_009860,EHI_164370,EHI_006060,EIF6,EHI_086110,EHI_163710,EHI_163740,EHI_033750,EHI_082500,EHI_088070,EHI_098810,EHI_102940
UniProt Keywords	KW-0698	rRNA processing	6	11	1.11	0.00086	5759.C4LXN0,5759.C4LZT0,5759.C4M0Q1,5759.C4M3V4,5759.C4M438,5759.C4M6R5	EHI_013870,EHI_194040,EHI_009860,EHI_163740,EHI_033750,EHI_088070
UniProt Keywords	KW-0347	Helicase	10	59	0.6	0.0086	5759.C4LWM9,5759.C4LXH6,5759.C4M3C6,5759.C4M4E5,5759.C4M5I5,5759.C4M620,5759.C4M7Y5,5759.C4M8N6,5759.C4M8P6,5759.C4M986	EHI_069410,EHI_131080,EHI_053080,EHI_078560,EHI_111040,EHI_125170,EHI_119620,EHI_077640,EHI_053600,EHI_119920
UniProt Keywords	KW-0648	Protein biosynthesis	9	53	0.61	0.0144	5759.C4LTB2,5759.C4LVH5,5759.C4LWB7,5759.C4LX06,5759.C4LY19,5759.C4M2Q1,5759.C4M5Q8,5759.C4M785,5759.C4M9X9	EHI_044930,EHI_103300,EHI_155660,EHI_127340,EHI_177660,EIF6,EHI_129770,EHI_044230,EHI_179390
UniProt Keywords	KW-0396	Initiation factor	6	30	0.68	0.0473	5759.C4LTB2,5759.C4LVH5,5759.C4LX06,5759.C4M2Q1,5759.C4M5Q8,5759.C4M9X9	EHI_044930,EHI_103300,EHI_127340,EIF6,EHI_129770,EHI_179390
Pfam	PF01248	Ribosomal protein L7Ae/L30e/S12e/Gadd45 family	7	10	1.22	0.0014	5759.C4LSC4,5759.C4LVH6,5759.C4LVN9,5759.C4LZ69,5759.C4LZZ0,5759.C4M574,5759.C4M919	EHI_153330,EHI_103310,EHI_186720,EHI_104600,EHI_065740,EHI_111760,EHI_192800
Pfam	PF00428	60s Acidic ribosomal protein	5	7	1.23	0.0205	5759.C4LVQ0,5759.C4LZ75,5759.C4M4I3,5759.C4M649,5759.C4M660	EHI_186830,EHI_104660,EHI_138770,EHI_179980,EHI_042920
Pfam	PF00573	Ribosomal protein L4/L1 family	4	4	1.38	0.0336	5759.B1N384,5759.C4LXX5,5759.C4LZA2,5759.C4LZU1	EHI_064710,EHI_035440,EHI_000510,EHI_194270
Pfam	PF14374	60S ribosomal protein L4 C-terminal domain	4	4	1.38	0.0336	5759.B1N384,5759.C4LXX5,5759.C4LZA2,5759.C4LZU1	EHI_064710,EHI_035440,EHI_000510,EHI_194270
InterPro	IPR008991	Translation protein SH3-like domain superfamily	10	17	1.15	8.96e-05	5759.C4LSU3,5759.C4LTE3,5759.C4LTQ0,5759.C4LV69,5759.C4LWZ3,5759.C4LYF9,5759.C4M569,5759.C4M727,5759.C4M9C4,5759.C4M9F8	EHI_152570,EHI_045300,EHI_050130,EHI_161180,EHI_127200,EHI_093580,EHI_111570,EHI_183480,EHI_146370,EHI_067520
InterPro	IPR029064	50S ribosomal protein L30e-like	9	12	1.25	8.96e-05	5759.C4LSC4,5759.C4LSV8,5759.C4LVH6,5759.C4LVN9,5759.C4LZ69,5759.C4LZZ0,5759.C4M574,5759.C4M919,5759.C4MA46	EHI_153330,EHI_152750,EHI_103310,EHI_186720,EHI_104600,EHI_065740,EHI_111760,EHI_192800,EHI_019600
InterPro	IPR011332	Zinc-binding ribosomal protein	7	9	1.27	0.00089	5759.A0A175JXH6,5759.C4LS99,5759.C4LSR1,5759.C4LSZ3,5759.C4LV09,5759.C4M0X0,5759.C4M8F6	EHI_008650,EHI_092120,EHI_152230,EHI_148230,EHI_092470,EHI_015320,EHI_036530
InterPro	IPR004038	Ribosomal protein L7Ae/L30e/S12e/Gadd45	7	10	1.22	0.0011	5759.C4LSC4,5759.C4LVH6,5759.C4LVN9,5759.C4LZ69,5759.C4LZZ0,5759.C4M574,5759.C4M919	EHI_153330,EHI_103310,EHI_186720,EHI_104600,EHI_065740,EHI_111760,EHI_192800
InterPro	IPR014722	Ribosomal protein L2, domain 2	8	17	1.05	0.0015	5759.C4LSU3,5759.C4LTE3,5759.C4LTQ0,5759.C4LWZ3,5759.C4LYF4,5759.C4LYF9,5759.C4M569,5759.C4M9F8	EHI_152570,EHI_045300,EHI_050130,EHI_127200,EHI_003940,EHI_093580,EHI_111570,EHI_067520
InterPro	IPR012677	Nucleotide-binding alpha-beta plait domain superfamily	14	81	0.61	0.008	5759.B1N3V4,5759.C4LSE9,5759.C4LSN8,5759.C4LU58,5759.C4LV12,5759.C4LV48,5759.C4LV64,5759.C4LZD4,5759.C4M125,5759.C4M5C4,5759.C4M5W4,5759.C4M6Y8,5759.C4M917,5759.C4MAK5	EHI_129760,EHI_153670,EHI_151990,EHI_068680,EHI_092500,EHI_182670,EHI_182850,EHI_137710,EHI_105200,EHI_121780,EHI_026440,EHI_056380,EHI_192780,EHI_017030
InterPro	IPR009000	Translation protein, beta-barrel domain superfamily	7	17	0.99	0.0087	5759.B1N4V3,5759.C4LW09,5759.C4LWB7,5759.C4LX06,5759.C4LYP7,5759.C4LZT0,5759.C4M785	EHI_014110,EHI_005890,EHI_155660,EHI_127340,EHI_004230,EHI_194040,EHI_044230
InterPro	IPR027534	Ribosomal protein L12/P1/P2 family	5	6	1.3	0.0096	5759.C4LVQ0,5759.C4LZ75,5759.C4M4I3,5759.C4M649,5759.C4M660	EHI_186830,EHI_104660,EHI_138770,EHI_179980,EHI_042920
InterPro	IPR038716	Ribosomal protein P1/P2, N-terminal domain	5	6	1.3	0.0096	5759.C4LVQ0,5759.C4LZ75,5759.C4M4I3,5759.C4M649,5759.C4M660	EHI_186830,EHI_104660,EHI_138770,EHI_179980,EHI_042920
InterPro	IPR000504	RNA recognition motif domain	13	76	0.61	0.0102	5759.B1N3V4,5759.C4LSE9,5759.C4LSN8,5759.C4LU58,5759.C4LV12,5759.C4LV48,5759.C4LZD4,5759.C4M125,5759.C4M5C4,5759.C4M5W4,5759.C4M6Y8,5759.C4M917,5759.C4MAK5	EHI_129760,EHI_153670,EHI_151990,EHI_068680,EHI_092500,EHI_182670,EHI_137710,EHI_105200,EHI_121780,EHI_026440,EHI_056380,EHI_192780,EHI_017030
InterPro	IPR035979	RNA-binding domain superfamily	13	81	0.58	0.0166	5759.B1N3V4,5759.C4LSE9,5759.C4LSN8,5759.C4LU58,5759.C4LV12,5759.C4LV48,5759.C4LZD4,5759.C4M125,5759.C4M5C4,5759.C4M5W4,5759.C4M6Y8,5759.C4M917,5759.C4MAK5	EHI_129760,EHI_153670,EHI_151990,EHI_068680,EHI_092500,EHI_182670,EHI_137710,EHI_105200,EHI_121780,EHI_026440,EHI_056380,EHI_192780,EHI_017030
InterPro	IPR036875	Zinc finger, CCHC-type superfamily	5	10	1.07	0.0362	5759.B1N3V4,5759.C4LSN8,5759.C4M7C7,5759.C4M917,5759.C4MAK5	EHI_129760,EHI_151990,EHI_007320,EHI_192780,EHI_017030
InterPro	IPR001878	Zinc finger, CCHC-type	5	11	1.03	0.0418	5759.B1N3V4,5759.C4LSN8,5759.C4M7C7,5759.C4M917,5759.C4MAK5	EHI_129760,EHI_151990,EHI_007320,EHI_192780,EHI_017030
InterPro	IPR036919	Ribosomal protein L30, ferredoxin-like fold domain superfamily	4	5	1.28	0.0418	5759.C4LW44,5759.C4LYV2,5759.C4M938,5759.C4MA09	EHI_141990,EHI_010650,EHI_025830,EHI_146530
InterPro	IPR039699	Ribosomal protein L7/L30	4	5	1.28	0.0418	5759.C4LW44,5759.C4LYV2,5759.C4M938,5759.C4MA09	EHI_141990,EHI_010650,EHI_025830,EHI_146530
SMART	SM00360	RNA recognition motif	13	73	0.63	0.009	5759.B1N3V4,5759.C4LSE9,5759.C4LSN8,5759.C4LU58,5759.C4LV12,5759.C4LV48,5759.C4LZD4,5759.C4M125,5759.C4M5C4,5759.C4M5W4,5759.C4M6Y8,5759.C4M917,5759.C4MAK5	EHI_129760,EHI_153670,EHI_151990,EHI_068680,EHI_092500,EHI_182670,EHI_137710,EHI_105200,EHI_121780,EHI_026440,EHI_056380,EHI_192780,EHI_017030

## Sheet: string_MCL_cluster_descriptions
#clustering method	cluster number	cluster color	hex color	gene count	primary description	secondary description	tertiary description	protein names
MCL	1	Red	#ff0000	236	Ribosome	Formation of a pool of free 40S subunits	Cytosolic large ribosomal subunit	EHI_008650, EHI_194040, EHI_004230, EHI_125170, EHI_190430, EHI_068680, EHI_088070, EHI_029200, EHI_146790, EHI_152750, EHI_013870, EHI_166870, EHI_118800, EHI_098810, EHI_009860, EHI_103300, EHI_163740, EHI_044930, EHI_155660, EHI_083250, EHI_019600, EHI_006160, EHI_083120, EHI_044230, EHI_104600, EHI_048560, EHI_174940, EHI_141990, EHI_146530, EHI_171280, EHI_025830, EHI_010650, EHI_110400, EHI…
MCL	2	Brown	#ffa365	9	-	-	-	EHI_140320, EHI_140330, EHI_199130, EHI_159500, EHI_072110, EHI_113430, EHI_038870, EHI_143550, EHI_078740
MCL	3	Dark Golden Rod	#b28e00	8	TP53 regulates transcription of additional cell cycle genes whose exact role in the p53 pathway remain uncertain	CCR4-NOT complex	-	EHI_082500, EHI_044180, EHI_119550, EHI_093570, EHI_048150, EHI_200810, EHI_183540, EHI_027650
MCL	4	Yellow	#e0ff65	5	Myosin I complex	-	-	EHI_117470, EHI_110810, EHI_007000, EHI_174910, EHI_183580
MCL	5	Green	#47b200	5	Nucleosome assembly	Estrogen-dependent gene expression	-	EHI_086110, EHI_182990, EHI_122780, EHI_139460, EHI_093820
MCL	6	Light Green	#66ff65	4	RNA Polymerase II Transcription Termination	-	-	EHI_129760, EHI_163710, EHI_153670, EHI_192780
MCL	7	Lime Green	#00b247	2	Positive regulation of transcription initiation from RNA polymerase II promoter	-	-	trf1, EHI_192520
MCL	8	Cyan	#65ffe0	2	Gene silencing by RNA	-	-	EHI_125650, EHI_005150
MCL	9	Dark Cyan	#008eb2	2	Rescue of stalled ribosome	Mixed, incl. Ribosome-associated ubiquitin-dependent protein catabolism, and eRF1 domain 3	-	EHI_131080, EHI_020100
MCL	10	Blue	#65a3ff	2	-	-	-	EHI_065850, EHI_193090
MCL	11	Purple	#ef75d7	2	-	-	-	EHI_016460, EHI_098190
MCL	12	Pink	#ef75a6	1	-	-	-	EHI_134630

## Sheet: string_MCL_clusters
#clustering method	cluster number	cluster color	hex color	gene count	protein name	protein identifier	protein description
MCL	1	Red	#ff0000	236	11.t00056	5759.O15612	40S ribosomal protein S9; Belongs to the universal ribosomal protein uS4 family.
MCL	1	Red	#ff0000	236	EHI_000510	5759.C4LZA2	60S ribosomal protein L4, putative.
MCL	1	Red	#ff0000	236	EHI_000520	5759.C4LZA3	WD domain containing protein.
MCL	1	Red	#ff0000	236	EHI_000590	5759.C4LZB0	40S ribosomal protein S6; Belongs to the eukaryotic ribosomal protein eS6 family.
MCL	1	Red	#ff0000	236	EHI_000700	5759.C4LZB9	Uncharacterized protein.
MCL	1	Red	#ff0000	236	EHI_001960	5759.C4M5L0	WD domain containing protein.
MCL	1	Red	#ff0000	236	EHI_003940	5759.C4LYF4	40S ribosomal protein S4, putative.
MCL	1	Red	#ff0000	236	EHI_004200	5759.C4LYP4	40S ribosomal protein S27.
MCL	1	Red	#ff0000	236	EHI_004230	5759.C4LYP7	Guanine nucleotide regulatory protein, putative.
MCL	1	Red	#ff0000	236	EHI_004900	5759.C4M085	U3 small nucleolar ribonucleoprotein protein IMP4, putative.
MCL	1	Red	#ff0000	236	EHI_005890	5759.C4LW09	60S ribosomal protein L3, putative; Belongs to the universal ribosomal protein uL3 family.
MCL	1	Red	#ff0000	236	EHI_006060	5759.C4M2P0	WD repeat-containing protein.
MCL	1	Red	#ff0000	236	EHI_006070	5759.C4M2P1	Uncharacterized protein.
MCL	1	Red	#ff0000	236	EHI_006160	5759.C4M2Q0	Signal recognition particle 19 kDa protein, putative.
MCL	1	Red	#ff0000	236	EHI_006860	5759.C4LU56	60S ribosomal protein L5, putative.
MCL	1	Red	#ff0000	236	EHI_007320	5759.C4M7C7	Uncharacterized protein.
MCL	1	Red	#ff0000	236	EHI_008010	5759.B1N316	40S ribosomal protein S16, putative; Belongs to the universal ribosomal protein uS9 family.
MCL	1	Red	#ff0000	236	EHI_008390	5759.C4M0L5	Uncharacterized protein.
MCL	1	Red	#ff0000	236	EHI_008620	5759.C4M0M6	60S ribosomal protein L17, putative; Belongs to the universal ribosomal protein uL22 family.
MCL	1	Red	#ff0000	236	EHI_008650	5759.A0A175JXH6	60S ribosomal protein L37a, putative.
MCL	1	Red	#ff0000	236	EHI_009540	5759.C4LZ30	Protein SDA1; Required for 60S pre-ribosomal subunits export to the cytoplasm; Belongs to the SDA1 family.
MCL	1	Red	#ff0000	236	EHI_009680	5759.C4LZ42	40S ribosomal protein S18, putative; Belongs to the universal ribosomal protein uS13 family.
MCL	1	Red	#ff0000	236	EHI_009810	5759.C4M0P7	40S ribosomal protein S17, putative.
MCL	1	Red	#ff0000	236	EHI_009860	5759.C4M0Q1	Pescadillo homolog; Required for maturation of ribosomal RNAs and formation of the large ribosomal subunit; Belongs to the pescadillo family.
MCL	1	Red	#ff0000	236	EHI_009870	5759.C4M0Q2	40S ribosomal protein S8; Belongs to the eukaryotic ribosomal protein eS8 family.
MCL	1	Red	#ff0000	236	EHI_010650	5759.C4LYV2	60S ribosomal protein L7, putative.
MCL	1	Red	#ff0000	236	EHI_012190	5759.C4LTL2	Brix domain containing protein.
MCL	1	Red	#ff0000	236	EHI_012360	5759.B1N2I3	40S ribosomal protein S14, putative; Belongs to the universal ribosomal protein uS11 family.
MCL	1	Red	#ff0000	236	EHI_012480	5759.B1N2I7	60S ribosomal protein L10a-2, putative.
MCL	1	Red	#ff0000	236	EHI_013870	5759.C4LXN0	rRNA adenine N(6)-methyltransferase; Belongs to the class I-like SAM-binding methyltransferase superfamily. rRNA adenine N(6)-methyltransferase family.
MCL	1	Red	#ff0000	236	EHI_013890	5759.C4LXN2	40S ribosomal protein S6; Belongs to the eukaryotic ribosomal protein eS6 family.
MCL	1	Red	#ff0000	236	EHI_014110	5759.B1N4V3	60S ribosomal protein L35a, putative.
MCL	1	Red	#ff0000	236	EHI_015320	5759.C4M0X0	60S ribosomal protein L37-A, putative.
MCL	1	Red	#ff0000	236	EHI_017010	5759.C4MAK3	Uncharacterized protein.
MCL	1	Red	#ff0000	236	EHI_017030	5759.C4MAK5	Uncharacterized protein.
MCL	1	Red	#ff0000	236	EHI_017700	5759.C4M3F3	60S ribosomal protein L13, putative.
MCL	1	Red	#ff0000	236	EHI_017890	5759.B1N5A1	60S ribosome subunit biogenesis protein NIP7 homolog; Required for proper 27S pre-rRNA processing and 60S ribosome subunit assembly; Belongs to the NIP7 family.
MCL	1	Red	#ff0000	236	EHI_019600	5759.C4MA46	Pelota protein, putative.
MCL	1	Red	#ff0000	236	EHI_020280	5759.C4M7U0	40S ribosomal protein S2, putative; Belongs to the universal ribosomal protein uS5 family.
MCL	1	Red	#ff0000	236	EHI_020300	5759.C4M7U2	Ribosomal protein L15; Belongs to the eukaryotic ribosomal protein eL15 family.
MCL	1	Red	#ff0000	236	EHI_020310	5759.C4M5B7	40S ribosomal protein S23, putative; Belongs to the universal ribosomal protein uS12 family.
MCL	1	Red	#ff0000	236	EHI_020370	5759.C4M7V3	60S ribosomal protein L27a, putative; Belongs to the universal ribosomal protein uL15 family.
MCL	1	Red	#ff0000	236	EHI_021450	5759.C4M059	40S ribosomal protein S28, putative.
MCL	1	Red	#ff0000	236	EHI_023220	5759.C4LUN3	60S ribosomal protein L29; Belongs to the eukaryotic ribosomal protein eL29 family.
MCL	1	Red	#ff0000	236	EHI_024500	5759.C4M0J2	Uncharacterized protein.
MCL	1	Red	#ff0000	236	EHI_025830	5759.C4M938	60S ribosomal protein L7, putative.
MCL	1	Red	#ff0000	236	EHI_026410	5759.C4M5V7	40S ribosomal protein S20, putative.
MCL	1	Red	#ff0000	236	EHI_029200	5759.C4MAW7	Ribosome biogenesis protein, putative.
MCL	1	Red	#ff0000	236	EHI_030070	5759.C4LW10	Ribosomal protein S29, putative.
MCL	1	Red	#ff0000	236	EHI_030710	5759.C4M1E1	60S ribosomal protein L12, putative; Belongs to the universal ribosomal protein uL11 family.
MCL	1	Red	#ff0000	236	EHI_030760	5759.C4LSA0	60S ribosomal protein L24, putative.
MCL	1	Red	#ff0000	236	EHI_033750	5759.C4M438	RNA cytidine acetyltransferase; RNA cytidine acetyltransferase with specificity toward both 18S rRNA and tRNAs. Catalyzes the formation of N(4)-acetylcytidine (ac4C) in 18S rRNA. Required for early nucleolar cleavages of precursor rRNA at sites A0, A1 and A2 during 18S rRNA synthesis. Catalyzes the formation of ac4C in serine and leucine tRNAs. Requires a tRNA-binding adapter protein for full tRN…
MCL	1	Red	#ff0000	236	EHI_035180	5759.C4M4Z7	Ubiquitin carboxyl-terminal hydrolase family protein; Belongs to the peptidase C19 family.
MCL	1	Red	#ff0000	236	EHI_035440	5759.C4LXX5	60S ribosomal protein L4, putative.
MCL	1	Red	#ff0000	236	EHI_035600	5759.C4LXZ0	60S ribosomal protein L18a; Belongs to the eukaryotic ribosomal protein eL20 family.
MCL	1	Red	#ff0000	236	EHI_036530	5759.C4M8F6	40S ribosomal protein S27a, putative.
MCL	1	Red	#ff0000	236	EHI_037130	5759.C4M7N8	40S ribosomal protein S17, putative.
MCL	1	Red	#ff0000	236	EHI_038580	5759.C4LZP2	60S ribosomal protein L11, putative; Belongs to the universal ribosomal protein uL5 family.
MCL	1	Red	#ff0000	236	EHI_038860	5759.C4LZQ8	40S ribosomal protein S28, putative.
MCL	1	Red	#ff0000	236	EHI_042720	5759.C4MB46	60S ribosomal protein L35, putative.
MCL	1	Red	#ff0000	236	EHI_042890	5759.C4M657	Leucine rich repeat protein.
MCL	1	Red	#ff0000	236	EHI_042920	5759.C4M660	60S acidic riboomal protein P1, putative; Belongs to the eukaryotic ribosomal protein P1/P2 family.
MCL	1	Red	#ff0000	236	EHI_044230	5759.C4M785	Elongation factor-1alpha, putative.
MCL	1	Red	#ff0000	236	EHI_044550	5759.C4LT77	40S ribosomal protein S30; Belongs to the eukaryotic ribosomal protein eS30 family.
MCL	1	Red	#ff0000	236	EHI_044590	5759.C4LT81	40S ribosomal protein S5, putative; Belongs to the universal ribosomal protein uS7 family.
MCL	1	Red	#ff0000	236	EHI_044610	5759.C4LT83	Ribosome biogenesis protein NEP1, putative.
MCL	1	Red	#ff0000	236	EHI_044770	5759.C4LT96	60S ribosomal protein L32, putative.
MCL	1	Red	#ff0000	236	EHI_044810	5759.C4LTA0	60S ribosomal protein L10, putative.
MCL	1	Red	#ff0000	236	EHI_044830	5759.C4LTA2	60S ribosomal protein L39, putative.
MCL	1	Red	#ff0000	236	EHI_044930	5759.C4LTB2	Eukaryotic translation initiation factor 4 gamma, putative.
MCL	1	Red	#ff0000	236	EHI_045300	5759.C4LTE3	60S ribosomal protein L6, putative.
MCL	1	Red	#ff0000	236	EHI_046690	5759.C4M7A5	40S ribosomal protein S15, putative; Belongs to the universal ribosomal protein uS19 family.
MCL	1	Red	#ff0000	236	EHI_047760	5759.B1N459	ATP-binding cassette protein, putative.
MCL	1	Red	#ff0000	236	EHI_048560	5759.C4M2W9	Uncharacterized protein.
MCL	1	Red	#ff0000	236	EHI_050130	5759.C4LTQ0	60S ribosomal protein L14, putative.
MCL	1	Red	#ff0000	236	EHI_050280	5759.C4LTQ5	40S ribosomal protein S3a; Belongs to the eukaryotic ribosomal protein eS1 family.
MCL	1	Red	#ff0000	236	EHI_050740	5759.C4LTU4	L-asparaginase, putative.
MCL	1	Red	#ff0000	236	EHI_050990	5759.C4LTW9	RIO1 family protein.
MCL	1	Red	#ff0000	236	EHI_051710	5759.C4LVB0	60S ribosomal protein L23, putative; Belongs to the universal ribosomal protein uL14 family.
MCL	1	Red	#ff0000	236	EHI_053080	5759.C4M3C6	Helicase, putative; Belongs to the DEAD box helicase family.
MCL	1	Red	#ff0000	236	EHI_053600	5759.C4M8P6	Helicase, putative.
MCL	1	Red	#ff0000	236	EHI_054740	5759.C4M2J3	60S ribosomal protein L17, putative; Belongs to the universal ribosomal protein uL22 family.
MCL	1	Red	#ff0000	236	EHI_056380	5759.C4M6Y8	Enhancer binding protein 2 (EBP2), putative.
MCL	1	Red	#ff0000	236	EHI_058080	5759.C4M8A9	60S ribosomal protein L31, putative.
MCL	1	Red	#ff0000	236	EHI_064710	5759.B1N384	60S ribosomal protein L4, putative.
MCL	1	Red	#ff0000	236	EHI_065270	5759.C4M609	40S ribosomal protein S3a; Belongs to the eukaryotic ribosomal protein eS1 family.
MCL	1	Red	#ff0000	236	EHI_065670	5759.C4LZY3	Cation-transporting ATPase; Belongs to the cation transport ATPase (P-type) (TC 3.A.3) family. Type V subfamily.
MCL	1	Red	#ff0000	236	EHI_065740	5759.C4LZZ0	60S ribosomal protein L30, putative.
MCL	1	Red	#ff0000	236	EHI_065830	5759.C4LZZ9	Density-regulated protein, putative.
MCL	1	Red	#ff0000	236	EHI_065870	5759.C4M003	RNA-binding protein, putative.
MCL	1	Red	#ff0000	236	EHI_067520	5759.C4M9F8	60S ribosomal protein L6, putative.
MCL	1	Red	#ff0000	236	EHI_067530	5759.C4M9F9	40S ribosomal protein S7; Belongs to the eukaryotic ribosomal protein eS7 family.
MCL	1	Red	#ff0000	236	EHI_068200	5759.C4LU13	60S ribosomal protein L31, putative.
MCL	1	Red	#ff0000	236	EHI_068680	5759.C4LU58	Nucleolar phosphoprotein Nopp34, putative.
MCL	1	Red	#ff0000	236	EHI_069110	5759.C4LWK0	60S ribosomal protein L21, putative.
MCL	1	Red	#ff0000	236	EHI_069410	5759.C4LWM9	ATP-dependent RNA helicase; Belongs to the DEAD box helicase family. DDX54/DBP10 subfamily.
MCL	1	Red	#ff0000	236	EHI_069490	5759.B1N3F8	60S ribosomal protein L27a, putative; Belongs to the universal ribosomal protein uL15 family.
MCL	1	Red	#ff0000	236	EHI_070740	5759.C4M5T1	Nuclear complex protein 4, putative.
MCL	1	Red	#ff0000	236	EHI_070810	5759.C4M5S7	Regulator of nonsense transcripts, putative.
MCL	1	Red	#ff0000	236	EHI_073600	5759.C4LXM0	40S ribosomal protein S15a, putative; Belongs to the universal ribosomal protein uS8 family.
MCL	1	Red	#ff0000	236	EHI_074800	5759.C4M9F4	40S ribosomal protein S25; Belongs to the eukaryotic ribosomal protein eS25 family.
MCL	1	Red	#ff0000	236	EHI_077270	5759.C4M2T6	rRNA biogenesis protein RRP5, putative.
MCL	1	Red	#ff0000	236	EHI_077640	5759.C4M8N6	ATP-dependent helicase, putative.
MCL	1	Red	#ff0000	236	EHI_078300	5759.C4M549	40S ribosomal protein S24, putative.
MCL	1	Red	#ff0000	236	EHI_078560	5759.C4M4E5	DEAD/DEAH box helicase, putative.
MCL	1	Red	#ff0000	236	EHI_079190	5759.C4LXC8	60S ribosomal protein L18, putative.
MCL	1	Red	#ff0000	236	EHI_081410	5759.C4M5A0	40S ribosomal protein SA; Required for the assembly and/or stability of the 40S ribosomal subunit. Required for the processing of the 20S rRNA- precursor to mature 18S rRNA in a late step of the maturation of 40S ribosomal subunits.
MCL	1	Red	#ff0000	236	EHI_083120	5759.C4LZ57	60S ribosomal export protein NMD3; Acts as an adapter for the XPO1/CRM1-mediated export of the 60S ribosomal subunit; Belongs to the NMD3 family.
MCL	1	Red	#ff0000	236	EHI_083250	5759.C4M758	Alpha-NAC protein, putative.
MCL	1	Red	#ff0000	236	EHI_086510	5759.C4M8Y8	40S ribosomal protein S8; Belongs to the eukaryotic ribosomal protein eS8 family.
MCL	1	Red	#ff0000	236	EHI_087710	5759.C4LXV1	Uncharacterized protein; Belongs to the NOB1 family.
MCL	1	Red	#ff0000	236	EHI_088070	5759.C4M6R5	Putative rRNA methyltransferase; Probable methyltransferase involved in the maturation of rRNA and in the biogenesis of ribosomal subunits.
MCL	1	Red	#ff0000	236	EHI_090400	5759.B1N2Z3	60S acidic ribosomal protein P0; Ribosomal protein P0 is the functional equivalent of E.coli protein L10.
MCL	1	Red	#ff0000	236	EHI_092120	5759.C4LS99	60S ribosomal protein L44, putative; Belongs to the eukaryotic ribosomal protein eL42 family.
MCL	1	Red	#ff0000	236	EHI_092430	5759.C4LV05	60S ribosomal protein L32, putative.
MCL	1	Red	#ff0000	236	EHI_092470	5759.C4LV09	60S ribosomal protein L40, putative.
MCL	1	Red	#ff0000	236	EHI_092500	5759.C4LV12	RNA recognition motif domain containing protein.
MCL	1	Red	#ff0000	236	EHI_092660	5759.C4LV26	Uncharacterized protein.
MCL	1	Red	#ff0000	236	EHI_093360	5759.C4MB93	5'-3' exonuclease domain containing protein.
MCL	1	Red	#ff0000	236	EHI_093580	5759.C4LYF9	60S ribosomal protein L6, putative.
MCL	1	Red	#ff0000	236	EHI_095610	5759.C4M8M3	60S ribosomal protein L16-B, putative.
MCL	1	Red	#ff0000	236	EHI_095890	5759.C4M3E6	DNA-directed RNA polymerase subunit; DNA-dependent RNA polymerase catalyzes the transcription of DNA into RNA using the four ribonucleoside triphosphates as substrates.
MCL	1	Red	#ff0000	236	EHI_096850	5759.C4LWJ4	Ribosomal protein L19; Belongs to the eukaryotic ribosomal protein eL19 family.
MCL	1	Red	#ff0000	236	EHI_097980	5759.B1N3N6	Uncharacterized protein.
MCL	1	Red	#ff0000	236	EHI_098390	5759.C4LXC1	Uncharacterized protein.
MCL	1	Red	#ff0000	236	EHI_098810	5759.C4M883	Ribosome biogenesis regulatory protein; Involved in ribosomal large subunit assembly. Belongs to the RRS1 family.
MCL	1	Red	#ff0000	236	EHI_099760	5759.C4M6H0	Uncharacterized protein.
MCL	1	Red	#ff0000	236	EHI_099790	5759.C4M6F9	60S ribosomal protein L38, putative; Belongs to the eukaryotic ribosomal protein eL38 family.
MCL	1	Red	#ff0000	236	EHI_102940	5759.C4MAY8	Ribosome assembly factor mrt4; Component of the ribosome assembly machinery. Nuclear paralog of the ribosomal protein P0, it binds pre-60S subunits at an early stage of assembly in the nucleolus, and is replaced by P0 in cytoplasmic pre-60S subunits and mature 80S ribosomes.
MCL	1	Red	#ff0000	236	EHI_103300	5759.C4LVH5	Translation initiation factor eIF-1A, putative.
MCL	1	Red	#ff0000	236	EHI_103310	5759.C4LVH6	60S ribosomal protein L7a, putative.
MCL	1	Red	#ff0000	236	EHI_103830	5759.C4LVM5	tRNA (Cytosine-5-)-methyltransferase, putative; Belongs to the class I-like SAM-binding methyltransferase superfamily. RsmB/NOP family.
MCL	1	Red	#ff0000	236	EHI_104410	5759.C4LZ52	Pumilio family RNA-binding protein.
MCL	1	Red	#ff0000	236	EHI_104600	5759.C4LZ69	Ribonucloprotein; Common component of the spliceosome and rRNA processing machinery; Belongs to the eukaryotic ribosomal protein eL8 family.
MCL	1	Red	#ff0000	236	EHI_104660	5759.C4LZ75	60S acidic ribosomal protein P1, putative; Belongs to the eukaryotic ribosomal protein P1/P2 family.
MCL	1	Red	#ff0000	236	EHI_105180	5759.C4M123	40S ribosomal protein S26; Belongs to the eukaryotic ribosomal protein eS26 family.
MCL	1	Red	#ff0000	236	EHI_105200	5759.C4M125	RNA recognition motif domain containing protein.
MCL	1	Red	#ff0000	236	EHI_105790	5759.C4M9H6	Nucleolar complex protein 2 homolog, putative.
MCL	1	Red	#ff0000	236	EHI_110400	5759.C4LU92	Guanine nucleotide-binding protein subunit beta 2-like 1, putative.
MCL	1	Red	#ff0000	236	EHI_111040	5759.C4M5I5	DEAD/DEAH box helicase, putative; Belongs to the DEAD box helicase family.
MCL	1	Red	#ff0000	236	EHI_111080	5759.C4M5H5	Hsp70 family protein; Belongs to the heat shock protein 70 family.
MCL	1	Red	#ff0000	236	EHI_111570	5759.C4M569	60S ribosomal protein L26, putative.
MCL	1	Red	#ff0000	236	EHI_111760	5759.C4M574	40S ribosomal protein S12; Belongs to the eukaryotic ribosomal protein eS12 family.
MCL	1	Red	#ff0000	236	EHI_111980	5759.C4M7H3	40S ribosomal protein S15, putative; Belongs to the universal ribosomal protein uS19 family.
MCL	1	Red	#ff0000	236	EHI_112880	5759.C4M9M7	40S ribosomal protein S13, putative; Belongs to the universal ribosomal protein uS15 family.
MCL	1	Red	#ff0000	236	EHI_115370	5759.C4M8E8	RNA 3'-terminal phosphate cyclase, putative.
MCL	1	Red	#ff0000	236	EHI_118720	5759.C4LYM0	WD domain containing protein.
MCL	1	Red	#ff0000	236	EHI_118800	5759.C4LYM8	Uncharacterized protein.
MCL	1	Red	#ff0000	236	EHI_118840	5759.C4LYN2	Fibrillarin, putative.
MCL	1	Red	#ff0000	236	EHI_119620	5759.C4M7Y5	RNA helicase.
MCL	1	Red	#ff0000	236	EHI_119920	5759.C4M986	DEAD/DEAH box helicase, putative; Belongs to the DEAD box helicase family.
MCL	1	Red	#ff0000	236	EHI_121780	5759.C4M5C4	Enhancer binding protein-1.
MCL	1	Red	#ff0000	236	EHI_122740	5759.C4M5N2	Nucleolar protein Nop56, putative.
MCL	1	Red	#ff0000	236	EHI_124330	5759.C4LZH1	60S ribosomal protein L36, putative.
MCL	1	Red	#ff0000	236	EHI_124850	5759.C4M979	40S ribosomal protein S11, putative; Belongs to the universal ribosomal protein uS17 family.
MCL	1	Red	#ff0000	236	EHI_125170	5759.C4M620	DEAD/DEAH box helicase, putative.
MCL	1	Red	#ff0000	236	EHI_126110	5759.C4LVZ6	40S ribosomal protein S5, putative; Belongs to the universal ribosomal protein uS7 family.
MCL	1	Red	#ff0000	236	EHI_126140	5759.C4LVZ9	60S ribosomal protein L9, putative.
MCL	1	Red	#ff0000	236	EHI_126870	5759.C4LWW3	40S ribosomal protein S21; Belongs to the eukaryotic ribosomal protein eS21 family.
MCL	1	Red	#ff0000	236	EHI_127200	5759.C4LWZ3	60S ribosomal protein L2/L8, putative.
MCL	1	Red	#ff0000	236	EHI_127330	5759.C4LX05	60S ribosomal protein L17, putative; Belongs to the universal ribosomal protein uL22 family.
MCL	1	Red	#ff0000	236	EHI_127340	5759.C4LX06	Translation initiation factor IF-2, putative.
MCL	1	Red	#ff0000	236	EHI_129770	5759.C4M5Q8	Eukaryotic translation initiation factor eIF-5.
MCL	1	Red	#ff0000	236	EHI_131200	5759.C4LXI8	Uncharacterized protein.
MCL	1	Red	#ff0000	236	EHI_132370	5759.C4M8Q0	Ccaat-box-binding transcription factor, putative.
MCL	1	Red	#ff0000	236	EHI_135060	5759.C4M0Z2	40S ribosomal protein S17, putative.
MCL	1	Red	#ff0000	236	EHI_137710	5759.C4LZD4	RNA recognition motif domain containing protein.
MCL	1	Red	#ff0000	236	EHI_138770	5759.C4M4I3	60S acidic ribosomal protein P2, putative; Belongs to the eukaryotic ribosomal protein P1/P2 family.
MCL	1	Red	#ff0000	236	EHI_140170	5759.C4M466	40S ribosomal protein S20, putative.
MCL	1	Red	#ff0000	236	EHI_140540	5759.B1N3K9	40S ribosomal protein S7; Belongs to the eukaryotic ribosomal protein eS7 family.
MCL	1	Red	#ff0000	236	EHI_140610	5759.C4M3N3	Uncharacterized protein.
MCL	1	Red	#ff0000	236	EHI_141370	5759.C4LW22	Nucleolar protein 10, putative.
MCL	1	Red	#ff0000	236	EHI_141940	5759.C4LW40	Uncharacterized protein.
MCL	1	Red	#ff0000	236	EHI_141990	5759.C4LW44	60S ribosomal protein L7, putative.
MCL	1	Red	#ff0000	236	EHI_142020	5759.C4LW47	RNA-binding protein, putative.
MCL	1	Red	#ff0000	236	EHI_142050	5759.C4LW50	Uncharacterized protein.
MCL	1	Red	#ff0000	236	EHI_146340	5759.C4LT02	40S ribosomal protein S3, putative.
MCL	1	Red	#ff0000	236	EHI_146370	5759.C4M9C4	60S ribosomal protein L27, putative.
MCL	1	Red	#ff0000	236	EHI_146530	5759.C4MA09	60S ribosomal protein L7, putative.
MCL	1	Red	#ff0000	236	EHI_146570	5759.C4MA13	40S ribosomal protein S19, putative.
MCL	1	Red	#ff0000	236	EHI_146790	5759.C4MB34	Uncharacterized protein.
MCL	1	Red	#ff0000	236	EHI_147550	5759.C4M6L9	Uncharacterized protein.
MCL	1	Red	#ff0000	236	EHI_148230	5759.C4LSZ3	60S ribosomal protein L37a, putative.
MCL	1	Red	#ff0000	236	EHI_148270	5759.C4LSZ7	Obg-like ATPase 1; Hydrolyzes ATP, and can also hydrolyze GTP with lower efficiency. Has lower affinity for GTP.
MCL	1	Red	#ff0000	236	EHI_151990	5759.C4LSN8	RNA-binding protein, putative.
MCL	1	Red	#ff0000	236	EHI_152230	5759.C4LSR1	40S ribosomal protein S27.
MCL	1	Red	#ff0000	236	EHI_152570	5759.C4LSU3	60S ribosomal protein L26, putative.
MCL	1	Red	#ff0000	236	EHI_152750	5759.C4LSV8	Eukaryotic peptide chain release factor subunit 1, putative.
MCL	1	Red	#ff0000	236	EHI_153280	5759.C4LSB9	Uncharacterized protein.
MCL	1	Red	#ff0000	236	EHI_153330	5759.C4LSC4	40S ribosomal protein S12, putative.
MCL	1	Red	#ff0000	236	EHI_155410	5759.C4LW92	40S ribosomal protein S11, putative; Belongs to the universal ribosomal protein uS17 family.
MCL	1	Red	#ff0000	236	EHI_155660	5759.C4LWB7	Elongation factor 2, putative.
MCL	1	Red	#ff0000	236	EHI_158550	5759.C4M7G9	40S ribosomal protein S26; Belongs to the eukaryotic ribosomal protein eS26 family.
MCL	1	Red	#ff0000	236	EHI_159730	5759.C4LX52	Glycylpeptide N-tetradecanoyltransferase; Adds a myristoyl group to the N-terminal glycine residue of certain cellular proteins; Belongs to the NMT family.
MCL	1	Red	#ff0000	236	EHI_161180	5759.C4LV69	60S ribosomal protein L21, putative.
MCL	1	Red	#ff0000	236	EHI_163740	5759.C4M3V4	Ribosome biogenesis protein BOP1 homolog; Required for maturation of ribosomal RNAs and formation of the large ribosomal subunit; Belongs to the WD repeat BOP1/ERB1 family.
MCL	1	Red	#ff0000	236	EHI_164370	5759.C4M1R9	Nucleolar GTP-binding protein 2; GTPase that associates with pre-60S ribosomal subunits in the nucleolus and is required for their nuclear export and maturation. Belongs to the TRAFAC class YlqF/YawG GTPase family. NOG2 subfamily.
MCL	1	Red	#ff0000	236	EHI_164870	5759.C4M1Y0	60S ribosomal protein L34, putative.
MCL	1	Red	#ff0000	236	EHI_166870	5759.C4LY91	GTP binding protein, putative.
MCL	1	Red	#ff0000	236	EHI_169070	5759.C4M236	Uncharacterized protein.
MCL	1	Red	#ff0000	236	EHI_170330	5759.C4M7J5	RIO1 family protein.
MCL	1	Red	#ff0000	236	EHI_171280	5759.C4M6P6	Guanine nucleotide-binding protein subunit beta 2-like 1, putative.
MCL	1	Red	#ff0000	236	EHI_174940	5759.C4LZL9	Nucleolar GTP-binding protein 1; Involved in the biogenesis of the 60S ribosomal subunit. Belongs to the TRAFAC class OBG-HflX-like GTPase superfamily. OBG GTPase family. NOG subfamily.
MCL	1	Red	#ff0000	236	EHI_174960	5759.C4LZM1	60S ribosomal protein L24, putative.
MCL	1	Red	#ff0000	236	EHI_175020	5759.C4LZM7	Peptidase, putative.
MCL	1	Red	#ff0000	236	EHI_175090	5759.C4LZN4	Ribosome biogenesis protein, putative.
MCL	1	Red	#ff0000	236	EHI_175440	5759.C4M3B1	Non-transporter ABC protein, putative.
MCL	1	Red	#ff0000	236	EHI_177660	5759.C4LY19	Isoleucyl-tRNA synthetase, putative; Belongs to the class-I aminoacyl-tRNA synthetase family.
MCL	1	Red	#ff0000	236	EHI_178570	5759.O15782	Chaperonin 1 60 kDa; Belongs to the chaperonin (HSP60) family.
MCL	1	Red	#ff0000	236	EHI_178890	5759.C4LUV3	Uncharacterized protein.
MCL	1	Red	#ff0000	236	EHI_179100	5759.C4LUX0	Uncharacterized protein.
MCL	1	Red	#ff0000	236	EHI_179390	5759.C4M9X9	Translation initiation factor, putative.
MCL	1	Red	#ff0000	236	EHI_179980	5759.C4M649	60S acidic ribosomal protein P2, putative; Belongs to the eukaryotic ribosomal protein P1/P2 family.
MCL	1	Red	#ff0000	236	EHI_181560	5759.C4M8R8	60S ribosomal protein L13, putative.
MCL	1	Red	#ff0000	236	EHI_182670	5759.C4LV48	Enhancer binding protein-2, putative.
MCL	1	Red	#ff0000	236	EHI_182850	5759.C4LV64	Ribosomal protein L23A, putative; Belongs to the universal ribosomal protein uL23 family.
MCL	1	Red	#ff0000	236	EHI_183480	5759.C4M727	60S ribosomal protein L27, putative.
MCL	1	Red	#ff0000	236	EHI_183900	5759.C4MAW3	SnoRNA binding protein, putative.
MCL	1	Red	#ff0000	236	EHI_184560	5759.C4M6T2	RNA-splicing ligase RtcB homolog 2; Catalytic subunit of the tRNA-splicing ligase complex that acts by directly joining spliced tRNA halves to mature-sized tRNAs by incorporating the precursor-derived splice junction phosphate into the mature tRNA as a canonical 3',5'-phosphodiester. May act as an RNA ligase with broad substrate specificity, and may function toward other RNAs; Belongs to the RtcB…
MCL	1	Red	#ff0000	236	EHI_186020	5759.C4MAB3	DNA-directed RNA polymerase subunit beta; DNA-dependent RNA polymerase catalyzes the transcription of DNA into RNA using the four ribonucleoside triphosphates as substrates.
MCL	1	Red	#ff0000	236	EHI_186720	5759.C4LVN9	40S ribosomal protein S12; Belongs to the eukaryotic ribosomal protein eS12 family.
MCL	1	Red	#ff0000	236	EHI_186830	5759.C4LVQ0	60S acidic ribosomal protein P2, putative; Belongs to the eukaryotic ribosomal protein P1/P2 family.
MCL	1	Red	#ff0000	236	EHI_187150	5759.C4LVT2	60S ribosomal protein L13, putative.
MCL	1	Red	#ff0000	236	EHI_188830	5759.C4M2V0	DnaJ domain containing protein.
MCL	1	Red	#ff0000	236	EHI_189410	5759.C4M4M5	Uncharacterized protein.
MCL	1	Red	#ff0000	236	EHI_189940	5759.C4M712	60S ribosomal protein L34, putative.
MCL	1	Red	#ff0000	236	EHI_190430	5759.C4M9T6	Uncharacterized protein.
MCL	1	Red	#ff0000	236	EHI_192800	5759.C4M919	60S ribosomal protein L30, putative.
MCL	1	Red	#ff0000	236	EHI_193080	5759.C4M9B0	60S ribosomal protein L9, putative.
MCL	1	Red	#ff0000	236	EHI_194040	5759.C4LZT0	H/ACA ribonucleoprotein complex subunit; Required for ribosome biogenesis. Part of a complex which catalyzes pseudouridylation of rRNA. This involves the isomerization of uridine such that the ribose is subsequently attached to C5, instead of the normal N1. Pseudouridine ("psi") residues may serve to stabilize the conformation of rRNAs.
MCL	1	Red	#ff0000	236	EHI_194270	5759.C4LZU1	60S ribosomal protein L4, putative.
MCL	1	Red	#ff0000	236	EHI_196410	5759.C4M9R3	Ribosome biogenesis protein BMS1, putative.
MCL	1	Red	#ff0000	236	EHI_197030	5759.C4LVC0	40S ribosomal protein S10, putative.
MCL	1	Red	#ff0000	236	EHI_198690	5759.C4LWR5	Protein MAK16 homolog; Belongs to the MAK16 family.
MCL	1	Red	#ff0000	236	EHI_198880	5759.C4LWT4	Proliferating-cell nucleolar antigen p120, putative; Belongs to the class I-like SAM-binding methyltransferase superfamily. RsmB/NOP family.
MCL	1	Red	#ff0000	236	EIF6	5759.C4M2Q1	Eukaryotic translation initiation factor 6; Binds to the 60S ribosomal subunit and prevents its association with the 40S ribosomal subunit to form the 80S initiation complex in the cytoplasm. May also be involved in ribosome biogenesis.
MCL	2	Brown	#ffa365	9	EHI_038870	5759.C4LZQ9	Rho guanine nucleotide exchange factor, putative.
MCL	2	Brown	#ffa365	9	EHI_072110	5759.C4M614	Uncharacterized protein.
MCL	2	Brown	#ffa365	9	EHI_078740	5759.C4M4E9	Rho guanine nucleotide exchange factor, putative.
MCL	2	Brown	#ffa365	9	EHI_113430	5759.C4M9W1	Ras guanine nucleotide exchange factor, putative.
MCL	2	Brown	#ffa365	9	EHI_140320	5759.C4M480	Protein kinase, putative; Belongs to the protein kinase superfamily. Tyr protein kinase family.
MCL	2	Brown	#ffa365	9	EHI_140330	5759.C4M481	Protein kinase, putative; Belongs to the protein kinase superfamily. Tyr protein kinase family.
MCL	2	Brown	#ffa365	9	EHI_143550	5759.C4M816	Uncharacterized protein.
MCL	2	Brown	#ffa365	9	EHI_159500	5759.C4LX32	Rho guanine nucleotide exchange factor, putative.
MCL	2	Brown	#ffa365	9	EHI_199130	5759.C4LWV8	Uncharacterized protein.
MCL	3	Dark Golden Rod	#b28e00	8	EHI_027650	5759.C4M1V1	Uncharacterized protein.
MCL	3	Dark Golden Rod	#b28e00	8	EHI_044180	5759.C4M790	Uncharacterized protein.
MCL	3	Dark Golden Rod	#b28e00	8	EHI_048150	5759.Q56AY2	CAF1 family ribonuclease, putative.
MCL	3	Dark Golden Rod	#b28e00	8	EHI_082500	5759.C4M6A1	FACT complex subunit SSRP1; Component of the FACT complex, a general chromatin factor that acts to reorganize nucleosomes. The FACT complex is involved in multiple processes that require DNA as a template such as mRNA elongation, DNA replication and DNA repair. During transcription elongation the FACT complex acts as a histone chaperone that both destabilizes and restores nucleosomal structure. I…
MCL	3	Dark Golden Rod	#b28e00	8	EHI_093570	5759.C4LYF8	Uncharacterized protein.
MCL	3	Dark Golden Rod	#b28e00	8	EHI_119550	5759.C4M7Y3	CCR4/NOT transcription complex subunit 3, putative.
MCL	3	Dark Golden Rod	#b28e00	8	EHI_183540	5759.C4M733	Uncharacterized protein.
MCL	3	Dark Golden Rod	#b28e00	8	EHI_200810	5759.C4M3Y6	Uncharacterized protein.
MCL	4	Yellow	#e0ff65	5	EHI_007000	5759.C4M0H3	WH2 domain-containing protein.
MCL	4	Yellow	#e0ff65	5	EHI_110810	5759.C4LUC7	Unconventional myosin IB; Belongs to the TRAFAC class myosin-kinesin ATPase superfamily. Myosin family.
MCL	4	Yellow	#e0ff65	5	EHI_117470	5759.B1N2S2	Calmodulin, putative.
MCL	4	Yellow	#e0ff65	5	EHI_174910	5759.C4LZL6	Actin-related protein 2/3 complex subunit 3; Functions as component of the Arp2/3 complex which is involved in regulation of actin polymerization and together with an activating nucleation-promoting factor (NPF) mediates the formation of branched actin networks.
MCL	4	Yellow	#e0ff65	5	EHI_183580	5759.C4M737	Rho guanine nucleotide exchange factor, putative.
MCL	5	Green	#47b200	5	EHI_086110	5759.C4M366	High mobility group (HMG) box domain containing protein.
MCL	5	Green	#47b200	5	EHI_093820	5759.C4LYH3	Uncharacterized protein.
MCL	5	Green	#47b200	5	EHI_122780	5759.C4M5M4	DNA-directed RNA polymerase subunit N, putative.
MCL	5	Green	#47b200	5	EHI_139460	5759.C4M6X1	Nucleosome assembly protein, putative; Belongs to the nucleosome assembly protein (NAP) family.
MCL	5	Green	#47b200	5	EHI_182990	5759.C4LV75	Histone H2B; Belongs to the histone H2B family.
MCL	6	Light Green	#66ff65	4	EHI_129760	5759.B1N3V4	SON DNA binding protein, putative.
MCL	6	Light Green	#66ff65	4	EHI_153670	5759.C4LSE9	U1 small nuclear ribonucleoprotein subunit, putative.
MCL	6	Light Green	#66ff65	4	EHI_163710	5759.C4M3V1	Small nuclear ribonucleoprotein Sm D3.
MCL	6	Light Green	#66ff65	4	EHI_192780	5759.C4M917	Uncharacterized protein.
MCL	7	Lime Green	#00b247	2	EHI_192520	5759.C4M1H2	Transcriptional coactivator, putative.
MCL	7	Lime Green	#00b247	2	trf1	5759.A7UFC2	TATA-box-binding protein-like protein 1; TATA box-binding transcription factor. Members of the TBP family are differentially required to regulate transcription and development during early embryogenesis.
MCL	8	Cyan	#65ffe0	2	EHI_005150	5759.C4M0A8	Uncharacterized protein.
MCL	8	Cyan	#65ffe0	2	EHI_125650	5759.C4LVV2	PIWI, putative; Belongs to the argonaute family.
MCL	9	Dark Cyan	#008eb2	2	EHI_020100	5759.C4MAN3	Uncharacterized protein.
MCL	9	Dark Cyan	#008eb2	2	EHI_131080	5759.C4LXH6	DEAD/DEAH box helicase, putative.
MCL	10	Blue	#65a3ff	2	EHI_065850	5759.C4M001	Uncharacterized protein.
MCL	10	Blue	#65a3ff	2	EHI_193090	5759.C4M9B1	Uncharacterized protein.
MCL	11	Purple	#ef75d7	2	EHI_016460	5759.C4M3W8	Uncharacterized protein.
MCL	11	Purple	#ef75d7	2	EHI_098190	5759.C4LXA2	Queuosine salvage protein; Involved in salvaging queuosine.
MCL	12	Pink	#ef75a6	1	EHI_134630	5759.C4M012	DnaJ domain containing protein.
