# Supplementary material for: Exploring the Interactome of the Queuine Salvage Protein DUF2419 in Entamoeba histolytica
Source: Cells. 2024 Nov 18;13(22):1900. doi: 10.3390/cells13221900 (PMC11592518; doi:10.3390/cells13221900)
Supplement: Supplementary file 1 [file cells-13-01900-s001.zip › Table S3 STRING analysis of EhDUF2419 interaction.xlsx]

## Sheet: Sheet1
#node	identifier	domain_summary_url	annotation	other_names_and_aliases
17.t00053	5759.C4LXZ6	Queuine tRNA-ribosyltransferase catalytic subunit 1; Catalytic subunit of the queuine tRNA-ribosyltransferase (TGT) that catalyzes the base-exchange of a guanine (G) residue with queuine (Q) at position 34 (anticodon wobble position) in tRNAs with GU(N) anticodons (tRNA-Asp, -Asn, -His and -Tyr), resulting in the hypermodified nucleoside queuosine (7-(((4,5-cis-dihydroxy-2- cyclopenten-1-yl)amino…	https://smart.embl.de/smart/DDvec.cgi?smart=397:Pfam_TGT(129|370)+	17.t00053,2.4.2.29,3410448,A0A175JJC1,C4LXZ6,C4LXZ6_ENTHI,EC 2.4.2.29,EHI_035660,Guanine insertion enzyme,Queuine tRNA-ribosyltransferase,XM_651050.2,XP_656142,XP_656142.1,ehi:EHI_035660,tRNA-guanine transglycosylase
300.t00001	5759.C4LVJ7	DNA primase; Belongs to the eukaryotic-type primase small subunit family.	https://smart.embl.de/smart/DDvec.cgi?smart=380:Pfam_DNA_primase_S(97|309)+	2.7.7.-,2.7.7.102,300.t00001,3403752,A0A175JGV0,C4LVJ7,C4LVJ7_ENTHI,DNA primase,DNA primase small subunit,EC 2.7.7.102,EHI_103530,XM_644364.2,XP_649456,XP_649456.2,ehi:EHI_103530
36.t00028	5759.C4M1K1	Ribonuclease; Endonuclease that specifically degrades the RNA of RNA-DNA hybrids; Belongs to the RNase HII family.	https://smart.embl.de/smart/DDvec.cgi?smart=270:Pfam_RNase_HII(17|228)+	3.1.26.4,3409408,36.t00028,A0A175JN70,C4M1K1,C4M1K1_ENTHI,EC 3.1.26.4,EHI_084700,RNase HI large subunit,Ribonuclease,Ribonuclease H2 subunit A,XM_650001.2,XP_655093,XP_655093.2,ehi:EHI_084700
393.t00005	5759.Q6R8Y2	DNA helicase; Belongs to the MCM family.	https://smart.embl.de/smart/DDvec.cgi?smart=639:MCM(130|622)+	3.6.4.12,3403062,393.t00005,A0A175JXY0,C4MA63,DNA helicase,DNA replication licensing factor,DNA replication licensing factor MCM5,EC 3.6.4.12,EHI_069980,Q6R8Y2,Q6R8Y2_ENTHI,XM_643692.1,XP_648784,XP_648784.1,ehi:EHI_069980
4.t00129	5759.C4M0S8	DNA primase; Belongs to the eukaryotic-type primase small subunit family.	https://smart.embl.de/smart/DDvec.cgi?smart=372:TRANS(9|31)+Pfam_DNA_primase_S(114|328)+	2.7.7.-,2.7.7.102,3411402,4.t00129,A0A175JMU4,C4M0S8,C4M0S8_ENTHI,DNA primase,DNA primase small subunit,EC 2.7.7.102,EHI_010140,XM_652000.1,XP_657092,XP_657092.1,ehi:EHI_010140
51.t00007	5759.C4M6L8	DNA primase large subunit, putative.	https://smart.embl.de/smart/DDvec.cgi?smart=523:Pfam_DNA_primase_lrg(189|462)+	3408834,51.t00007,C4M6L8,C4M6L8_ENTHI,DNA primase large subunit,DNA primase large subunit, putative,EHI_147530,XM_649433.1,XP_654525,XP_654525.1,ehi:EHI_147530
77.t00032	5759.C4LXA2	Queuosine salvage protein; Involved in salvaging queuosine.	https://smart.embl.de/smart/DDvec.cgi?smart=305:Pfam_Q_salvage(46|305)+	3407936,77.t00032,A0A175JIY3,C4LXA2,C4LXA2_ENTHI,EHI_098190,Hypothetical protein,Queuosine salvage protein,XM_648539.1,XP_653631,XP_653631.1,ehi:EHI_098190
80.t00030	5759.C4M3W8	Uncharacterized protein.	https://smart.embl.de/smart/DDvec.cgi?smart=179:PUA(90|169)+	3407835,80.t00030,A0A175JRL2,C4M3W8,C4M3W8_ENTHI,EHI_016460,Hypothetical protein,Malignant T-cell-amplified sequence,Uncharacterized protein,XM_648431.2,XP_653523,XP_653523.2,ehi:EHI_016460
EHI_129630	5759.B1N4P9	DNA primase small subunit, putative.	https://smart.embl.de/smart/DDvec.cgi?smart=189:Pfam_DNA_primase_S(3|118)+	6220181,B1N4P9,B1N4P9_ENTHI,DNA primase small subunit,DNA primase small subunit, putative,EHI_129630,XM_001914130.1,XP_001914165,XP_001914165.1,ehi:EHI_129630
EHI_134360	5759.B1N370	Ribonuclease; Endonuclease that specifically degrades the RNA of RNA-DNA hybrids; Belongs to the RNase HII family.	https://smart.embl.de/smart/DDvec.cgi?smart=354:Pfam_RNase_HII(17|214)+	3.1.26.4,6219598,B1N370,B1N370_ENTHI,EC 3.1.26.4,EHI_134360,Ribonuclease,Ribonuclease H2 subunit A,XM_001913601.1,XP_001913636,XP_001913636.1,ehi:EHI_134360
